# Supplementary material for: Crystal structure of {2,2′-[N,N′-bis­(pyridin-2-yl­meth­yl)cyclo­hexane-trans-1,2-diyldi(nitrilo)]di­acetato}­cobalt(III) hexa­fluorido­phosphate
Source: Acta Crystallogr E Crystallogr Commun. 2015 Mar 21;71(Pt 4):380–4. doi: 10.1107/S2056989015005149 (PMC4438832; doi:10.1107/S2056989015005149)
Supplement: Supplementary file 1 [file e-71-00380-sup1.cif]

##############################################################################
#                                                                            #
# This CIF contains the data in a paper accepted for publication in          #
# Acta Crystallographica Section E. It conforms to the requirements of       #
# Notes for Authors for Acta Crystallographica Section E, and has been       #
# peer reviewed under the auspices of the IUCr Commission on Journals.       #
#                                                                            #
# Full details of the Crystallographic Information File format               #
# are given in the paper "The Crystallographic Information File (CIF):       #
# a New Standard Archive File for Crystallography" by S. R. Hall, F. H.      #
# Allen and I. D. Brown [Acta Cryst. (1991), A47, 655-685].                  #
#                                                                            #
# The current version of the core CIF dictionary is obtainable from          #
# ftp://ftp.iucr.org/pub/cif_core.dic.                                       #
#                                                                            #
# Software is freely available for graphical display of the structure(s)     #
# in this CIF. For information consult the CIF software page                 #
# http://www.iucr.org/resources/cif/software.                                #
#                                                                            #
# This file may be used for bona fide research purposes within the           #
# scientific community so long as proper attribution is given to the journal # 
# article from which it was obtained.                                        #
#                                                                            #
##############################################################################
data_I
_database_code_depnum_ccdc_archive 'CCDC 1053810'
_audit_creation_method     'SHELXL-2014/7'
_journal_date_recd_electronic     2015-02-24
_journal_date_accepted     2015-03-13
_journal_name_full     'Acta Crystallographica, Section E'
_journal_year     2015
_journal_volume     71
_journal_issue      4
_journal_page_first     380
_journal_page_last     384
_journal_paper_category     GM
_journal_paper_doi     10.1107/S2056989015005149
_journal_coeditor_code     ZL2616
_publ_contact_author_name     'McLauchlan, Craig C.'
_publ_contact_author_address
;
Department of Chemistry
Illinois State University
Campus Box 4160
Normal, IL 61790-4160, USA
;
_publ_contact_author_email     'mclauchlan@illinoisstate.edu'
_publ_contact_author_fax     '+309-438-5538'
_publ_contact_author_phone     '+309-438-7019'
_publ_section_title
;\
Crystal structure of
{2,2'-[<i>N</i>,<i>N</i>'-bis(pyridin-2-ylmethyl)cyclohexane-<i>trans</i>-1,\
2-diyldi(nitrilo)]diacetato}cobalt(III) hexafluoridophosphate
;
loop_
    _publ_author_name
    _publ_author_footnote
    _publ_author_address
    'McLauchlan, Craig C.' .
; Department of Chemistry
  Illinois State University
  Campus Box 4160
  Normal, IL 61790-4160, USA
;
    'Kissel, Daniel S.'
;
Current address: Department of Chemistry, Lewis University, Romeoville,
IL 60446,
 USA
;
; Department of Chemistry and Biochemistry
  Loyola University Chicago
  Chicago, IL 60626, USA
;
    'Herlinger, Albert W.' .
; Department of Chemistry and Biochemistry
  Loyola University Chicago
  Chicago, IL 60626, USA
;
_publ_section_synopsis
;
In the title compound, a Co^III^ center is coordinated by four N atoms and two
O atoms, with the monodentate acetate groups of the ligand oriented
<i>trans</i> with respect to each other, whereas the pyridine N atoms are
coordinated in a <i>cis</i> configuration.
;
_chemical_name_systematic
;\
{2,2'-[<i>N</i>,<i>N</i>'-Bis(pyridin-2-ylmethyl)cyclohexane-<i>trans</i>-\
1,2-diyldi(nitrilo)]diacetato}cobalt(III) hexafluoridophosphate
;
_chemical_name_common     ?
_chemical_formula_moiety     'C22 H26 Co N4 O4 +, F6 P -'
_chemical_formula_sum     'C22 H26 Co F6 N4 O4 P'
_chemical_formula_iupac     '[Co (C22 H26 N4 O4)] P F6'
_chemical_formula_weight     614.37
_chemical_melting_point     ?
_shelx_space_group_comment
;
The symmetry employed for this shelxl refinement is uniquely defined
by the following loop, which should always be used as a source of
symmetry information in preference to the above space-group names.
They are only intended as comments.
;
_space_group_crystal_system     orthorhombic
_space_group_name_H-M_alt     'I b c a'
_space_group_name_Hall     '-I 2b 2c'
loop_
    _space_group_symop_operation_xyz
    'x, y, z'
    'x, -y, -z+1/2'
    '-x+1/2, y, -z'
    '-x, -y+1/2, z'
    'x+1/2, y+1/2, z+1/2'
    'x+1/2, -y+1/2, -z+1'
    '-x+1, y+1/2, -z+1/2'
    '-x+1/2, -y+1, z+1/2'
    '-x, -y, -z'
    '-x, y, z-1/2'
    'x-1/2, -y, z'
    'x, y-1/2, -z'
    '-x+1/2, -y+1/2, -z+1/2'
    '-x+1/2, y+1/2, z'
    'x, -y+1/2, z+1/2'
    'x+1/2, y, -z+1/2'
_cell_length_a     13.9848(4)
_cell_length_b     14.6221(4)
_cell_length_c     22.2177(6)
_cell_angle_alpha     90
_cell_angle_beta     90
_cell_angle_gamma     90
_cell_volume     4543.2(2)
_cell_formula_units_Z     8
_cell_measurement_reflns_used     9742
_cell_measurement_theta_min     2.7246
_cell_measurement_theta_max     30.9967
_cell_measurement_temperature     100(2)
_exptl_crystal_description     parallelipiped
_exptl_crystal_colour     'translucent dark red'
_exptl_crystal_size_max     0.436
_exptl_crystal_size_mid     0.356
_exptl_crystal_size_min     0.206
_exptl_crystal_density_diffrn     1.796
_exptl_crystal_density_meas     .
_exptl_crystal_density_method     'not measured'
_exptl_crystal_F_000     2512
_exptl_absorpt_coefficient_mu     0.917
_exptl_absorpt_correction_type     multi-scan
_exptl_absorpt_process_details
;
(SADABS; Bruker, 2008)
;
_shelx_estimated_absorpt_T_min     0.691
_shelx_estimated_absorpt_T_max     0.834
_exptl_absorpt_correction_T_min     0.6906
_exptl_absorpt_correction_T_max     0.8336
_exptl_special_details     .
_diffrn_ambient_temperature     100(2)
_diffrn_radiation_type     MoK\a
_diffrn_radiation_wavelength     0.71073
_diffrn_radiation_source     'fine-focus sealed tube'
_diffrn_radiation_monochromator     graphite
_diffrn_measurement_device_type
;
Bruker APEXII diffractometer equipped with a CCD detector
;
_diffrn_measurement_method     '\f and \w'
_diffrn_detector_area_resol_mean     8.3333
_diffrn_reflns_number     57644
_diffrn_reflns_av_R_equivalents     0.0167
_diffrn_reflns_theta_min     1.833
_diffrn_reflns_theta_max     31.037
_diffrn_reflns_theta_full     25.242
_diffrn_measured_fraction_theta_max     0.999
_diffrn_measured_fraction_theta_full     1.000
_diffrn_reflns_limit_h_min     -20
_diffrn_reflns_limit_h_max     20
_diffrn_reflns_limit_k_min     -21
_diffrn_reflns_limit_k_max     21
_diffrn_reflns_limit_l_min     -32
_diffrn_reflns_limit_l_max     32
_refine_special_details
;
Refinement of <i>F</i>^2^ against ALL reflections. The weighted <i>R</i>-factor
<i>wR</i> and goodness of fit <i>S</i> are based on <i>F</i>^2^, conventional
<i>R</i>-factors <i>R</i> are based on <i>F</i>, with <i>F</i> set to zero for
negative <i>F</i>^2^. The threshold expression of <i>F</i>^2^ >
\s(<i>F</i>^2^) is used only for calculating <i>R</i>-factors(gt) <i>etc</i>.
and is not relevant to the choice of reflections for refinement.
<i>R</i>-factors based on <i>F</i>^2^ are statistically about twice as large
as those based on <i>F</i>, and <i>R</i>- factors based on ALL data will be
even larger. There is a small amount of disorder that can be modeled for the
PF~6~ anion. F2 and F3 can be moved in the plane, as one might imagine. R1 can
be reduced to 0.0252 by modeling it, but the occupancy is less than 10% and
results in a less chemically satisfactory PF~6~ anion. Therefore, the disorder
was not modeled.
;
_reflns_number_total     3630
_reflns_number_gt     3401
_reflns_threshold_expression     I>2\s(I)
_refine_ls_structure_factor_coef     Fsqd
_refine_ls_matrix_type     full
_refine_ls_R_factor_all     0.0287
_refine_ls_R_factor_gt     0.0270
_refine_ls_wR_factor_gt     0.0770
_refine_ls_wR_factor_ref     0.0786
_refine_ls_goodness_of_fit_ref     1.117
_refine_ls_restrained_S_all     1.117
_refine_ls_number_reflns     3630
_refine_ls_number_parameters     174
_refine_ls_number_restraints     0
_refine_ls_hydrogen_treatment     constr
_refine_ls_weighting_scheme     calc
_refine_ls_weighting_details
              'w=1/[\s^2^(Fo^2^)+(0.0415P)^2^+5.6191P] where P=(Fo^2^+2Fc^2^)/3'
_atom_sites_solution_hydrogens     geom
_atom_sites_solution_primary     direct
_atom_sites_solution_secondary     difmap
_refine_ls_shift/su_max     0.001
_refine_ls_shift/su_mean     0.000
_refine_diff_density_max     0.662
_refine_diff_density_min     -0.524
_refine_ls_extinction_method     none
_refine_ls_extinction_coef     .
loop_
    _atom_type_symbol
    _atom_type_description
    _atom_type_scat_dispersion_real
    _atom_type_scat_dispersion_imag
    _atom_type_scat_source
    'C' 'C' 0.0033 0.0016
                         'International Tables Vol C Tables 4.2.6.8 and 6.1.1.4'
    'H' 'H' 0.0000 0.0000
                         'International Tables Vol C Tables 4.2.6.8 and 6.1.1.4'
    'N' 'N' 0.0061 0.0033
                         'International Tables Vol C Tables 4.2.6.8 and 6.1.1.4'
    'O' 'O' 0.0106 0.0060
                         'International Tables Vol C Tables 4.2.6.8 and 6.1.1.4'
    'F' 'F' 0.0171 0.0103
                         'International Tables Vol C Tables 4.2.6.8 and 6.1.1.4'
    'P' 'P' 0.1023 0.0942
                         'International Tables Vol C Tables 4.2.6.8 and 6.1.1.4'
    'Co' 'Co' 0.3494 0.9721
                         'International Tables Vol C Tables 4.2.6.8 and 6.1.1.4'
_computing_data_collection
;
APEX2 (Bruker, 2008)
;
_computing_cell_refinement
;
SAINT (Bruker, 2008)
;
_computing_data_reduction
;
SAINT (Bruker, 2008)
;
_computing_structure_solution
;
SHELXS97 (Sheldrick, 2008)
;
_computing_structure_refinement
;
SHELXL2014 (Sheldrick, 2015)
;
_computing_molecular_graphics
;
ORTEP-3 for Windows (Farrugia, 2012)
;
_computing_publication_material
;
EnCIFer (Allen <i>et al.</i>,  2004) and publCIF (Westrip, 2010)
;
loop_
    _atom_site_type_symbol
    _atom_site_label
    _atom_site_fract_x
    _atom_site_fract_y
    _atom_site_fract_z
    _atom_site_U_iso_or_equiv
    _atom_site_adp_type
    _atom_site_calc_flag
    _atom_site_occupancy
    _atom_site_disorder_assembly
    _atom_site_disorder_group
    Co Co1 0.5000 0.2500 0.09254(2) 0.00761(6) Uani d 1 . .
    N N1 0.43958(7) 0.15960(6) 0.04005(4) 0.01066(16) Uani d 1 . .
    N N2 0.43848(6) 0.17734(6) 0.15480(4) 0.00930(16) Uani d 1 . .
    O O1 0.38813(6) 0.32200(5) 0.08964(3) 0.01162(15) Uani d 1 . .
    O O2 0.23055(6) 0.30823(7) 0.10495(4) 0.01942(18) Uani d 1 . .
    C C1 0.41181(8) 0.16885(8) -0.01758(5) 0.01342(19) Uani d 1 . .
    H H1A 0.4189 0.2265 -0.0369 0.016 Uiso calc 1 . .
    C C2 0.37301(8) 0.09611(8) -0.04959(5) 0.0159(2) Uani d 1 . .
    H H2A 0.3555 0.1035 -0.0906 0.019 Uiso calc 1 . .
    C C3 0.36018(8) 0.01258(8) -0.02102(6) 0.0160(2) Uani d 1 . .
    H H3A 0.3356 -0.0384 -0.0426 0.019 Uiso calc 1 . .
    C C4 0.38383(8) 0.00449(8) 0.03974(5) 0.0145(2) Uani d 1 . .
    H H4A 0.3729 -0.0511 0.0607 0.017 Uiso calc 1 . .
    C C5 0.42361(7) 0.07927(7) 0.06891(5) 0.01135(18) Uani d 1 . .
    C C6 0.44904(8) 0.08027(7) 0.13472(5) 0.01223(18) Uani d 1 . .
    H H6A 0.4055 0.0399 0.1577 0.015 Uiso calc 1 . .
    H H6B 0.5156 0.0590 0.1408 0.015 Uiso calc 1 . .
    C C7 0.33453(7) 0.20455(8) 0.15563(5) 0.01188(19) Uani d 1 . .
    H H7A 0.3164 0.2220 0.1971 0.014 Uiso calc 1 . .
    H H7B 0.2951 0.1513 0.1439 0.014 Uiso calc 1 . .
    C C8 0.31295(8) 0.28378(8) 0.11346(5) 0.01202(18) Uani d 1 . .
    C C9 0.49132(7) 0.19846(8) 0.21257(5) 0.01084(18) Uani d 1 . .
    H H9A 0.5551 0.1678 0.2102 0.013 Uiso calc 1 . .
    C C10 0.44229(8) 0.16490(8) 0.27004(5) 0.0154(2) Uani d 1 . .
    H H10A 0.4399 0.0972 0.2700 0.019 Uiso calc 1 . .
    H H10B 0.3758 0.1882 0.2714 0.019 Uiso calc 1 . .
    C C11 0.49688(8) 0.19815(10) 0.32563(5) 0.0182(2) Uani d 1 . .
    H H11A 0.4637 0.1772 0.3625 0.022 Uiso calc 1 . .
    H H11B 0.5621 0.1718 0.3256 0.022 Uiso calc 1 . .
    P P1 0.30339(3) 0.5000 0.2500 0.01160(8) Uani d 1 . .
    F F1 0.41712(9) 0.5000 0.2500 0.0503(5) Uani d 1 . .
    F F2 0.19013(9) 0.5000 0.2500 0.0417(4) Uani d 1 . .
    F F3 0.30336(11) 0.49194(7) 0.32124(4) 0.0470(3) Uani d 1 . .
    F F4 0.30308(5) 0.60985(5) 0.25526(4) 0.01831(15) Uani d 1 . .
loop_
    _atom_site_aniso_label
    _atom_site_aniso_U_11
    _atom_site_aniso_U_22
    _atom_site_aniso_U_33
    _atom_site_aniso_U_12
    _atom_site_aniso_U_13
    _atom_site_aniso_U_23
    Co1 0.00914(10) 0.00719(10) 0.00650(10) -0.00083(6) 0.000 0.000
    N1 0.0118(4) 0.0103(4) 0.0099(4) -0.0015(3) -0.0002(3) -0.0010(3)
    N2 0.0103(4) 0.0095(4) 0.0081(4) -0.0005(3) 0.0000(3) 0.0010(3)
    O1 0.0113(3) 0.0106(3) 0.0130(3) 0.0008(3) -0.0004(3) 0.0018(3)
    O2 0.0119(4) 0.0223(4) 0.0241(4) 0.0033(3) -0.0017(3) 0.0040(3)
    C1 0.0140(4) 0.0167(5) 0.0095(4) -0.0025(4) 0.0000(3) -0.0006(3)
    C2 0.0133(5) 0.0222(5) 0.0123(4) -0.0031(4) 0.0001(4) -0.0053(4)
    C3 0.0117(4) 0.0167(5) 0.0198(5) -0.0014(4) 0.0007(4) -0.0087(4)
    C4 0.0129(4) 0.0105(4) 0.0200(5) -0.0008(3) 0.0003(4) -0.0036(4)
    C5 0.0111(4) 0.0100(4) 0.0129(4) -0.0007(3) 0.0004(3) -0.0008(3)
    C6 0.0156(4) 0.0087(4) 0.0124(4) -0.0011(3) -0.0010(4) 0.0014(3)
    C7 0.0095(4) 0.0143(5) 0.0118(4) -0.0003(3) 0.0000(3) 0.0026(3)
    C8 0.0125(4) 0.0125(4) 0.0111(4) 0.0001(4) -0.0010(3) -0.0002(3)
    C9 0.0115(4) 0.0133(5) 0.0077(4) -0.0004(3) -0.0007(3) 0.0013(3)
    C10 0.0163(5) 0.0208(5) 0.0092(4) -0.0020(4) 0.0011(4) 0.0037(4)
    C11 0.0182(5) 0.0277(6) 0.0087(4) 0.0011(4) -0.0006(4) 0.0031(4)
    P1 0.01124(17) 0.01151(17) 0.01203(17) 0.000 0.000 0.00031(13)
    F1 0.0127(5) 0.0204(6) 0.1178(16) 0.000 0.000 -0.0134(8)
    F2 0.0128(5) 0.0206(6) 0.0916(13) 0.000 0.000 -0.0056(7)
    F3 0.1008(10) 0.0246(5) 0.0157(4) 0.0046(5) -0.0073(5) -0.0001(3)
    F4 0.0176(3) 0.0116(3) 0.0258(4) 0.0001(2) -0.0029(3) -0.0010(3)
_geom_special_details
;
All e.s.d.'s (except the e.s.d. in the dihedral angle between two l.s. planes)
are estimated using the full covariance matrix. The cell e.s.d.'s are taken
into account individually in the estimation of e.s.d.'s in distances, angles
and torsion angles; correlations between e.s.d.'s in cell parameters are only
used when they are defined by crystal symmetry. An approximate (isotropic)
treatment of cell e.s.d.'s is used for estimating e.s.d.'s involving l.s.
planes.
;
loop_
    _geom_bond_atom_site_label_1
    _geom_bond_atom_site_label_2
    _geom_bond_site_symmetry_2
    _geom_bond_distance
    _geom_bond_publ_flag
    Co1 O1 4_655 1.8869(8) ?
    Co1 O1 . 1.8869(8) y
    Co1 N1 . 1.9548(9) y
    Co1 N1 4_655 1.9548(9) ?
    Co1 N2 . 1.9448(9) y
    Co1 N2 4_655 1.9449(9) ?
    N1 C1 . 1.3448(14) ?
    N1 C5 . 1.3567(14) ?
    N2 C6 . 1.4951(14) ?
    N2 C7 . 1.5073(14) ?
    N2 C9 . 1.5130(13) ?
    O1 C8 . 1.3029(13) y
    O2 C8 . 1.2212(14) y
    C1 C2 . 1.3898(15) ?
    C1 H1A . 0.9500 ?
    C2 C3 . 1.3882(17) ?
    C2 H2A . 0.9500 ?
    C3 C4 . 1.3949(17) ?
    C3 H3A . 0.9500 ?
    C4 C5 . 1.3873(15) ?
    C4 H4A . 0.9500 ?
    C5 C6 . 1.5050(15) ?
    C6 H6A . 0.9900 ?
    C6 H6B . 0.9900 ?
    C7 C8 . 1.5201(15) ?
    C7 H7A . 0.9900 ?
    C7 H7B . 0.9900 ?
    C9 C9 4_655 1.527(2) ?
    C9 C10 . 1.5300(15) ?
    C9 H9A . 1.0000 ?
    C10 C11 . 1.5312(16) ?
    C10 H10A . 0.9900 ?
    C10 H10B . 0.9900 ?
    C11 C11 4_655 1.519(3) ?
    C11 H11A . 0.9900 ?
    C11 H11B . 0.9900 ?
    P1 F2 . 1.5840(13) ?
    P1 F3 . 1.5872(9) ?
    P1 F3 2_565 1.5873(9) ?
    P1 F1 . 1.5905(14) ?
    P1 F4 . 1.6106(7) ?
    P1 F4 2_565 1.6106(7) ?
loop_
    _geom_angle_atom_site_label_1
    _geom_angle_atom_site_label_2
    _geom_angle_atom_site_label_3
    _geom_angle_site_symmetry_1
    _geom_angle_site_symmetry_3
    _geom_angle
    _geom_angle_publ_flag
    O1 Co1 O1 4_655 . 176.08(5) y
    O1 Co1 N2 4_655 . 94.95(4) y
    O1 Co1 N2 . . 87.84(4) y
    O1 Co1 N2 4_655 4_655 87.84(4) ?
    O1 Co1 N2 . 4_655 94.95(4) ?
    N2 Co1 N2 . 4_655 89.33(5) ?
    O1 Co1 N1 4_655 . 87.75(4) ?
    O1 Co1 N1 . . 89.92(4) y
    N2 Co1 N1 . . 82.17(4) y
    N2 Co1 N1 4_655 . 170.04(4) ?
    O1 Co1 N1 4_655 4_655 89.92(4) ?
    O1 Co1 N1 . 4_655 87.75(4) ?
    N2 Co1 N1 . 4_655 170.04(4) ?
    N2 Co1 N1 4_655 4_655 82.17(4) ?
    N1 Co1 N1 . 4_655 106.74(5) y
    C1 N1 C5 . . 119.30(9) ?
    C1 N1 Co1 . . 128.67(8) ?
    C5 N1 Co1 . . 112.01(7) ?
    C6 N2 C7 . . 110.46(8) ?
    C6 N2 C9 . . 113.49(8) ?
    C7 N2 C9 . . 114.01(8) ?
    C6 N2 Co1 . . 105.23(6) ?
    C7 N2 Co1 . . 106.93(6) ?
    C9 N2 Co1 . . 106.01(6) ?
    C8 O1 Co1 . . 114.57(7) y
    N1 C1 C2 . . 121.54(10) ?
    N1 C1 H1A . . 119.2 ?
    C2 C1 H1A . . 119.2 ?
    C3 C2 C1 . . 119.32(10) ?
    C3 C2 H2A . . 120.3 ?
    C1 C2 H2A . . 120.3 ?
    C2 C3 C4 . . 119.11(10) ?
    C2 C3 H3A . . 120.4 ?
    C4 C3 H3A . . 120.4 ?
    C5 C4 C3 . . 118.70(11) ?
    C5 C4 H4A . . 120.6 ?
    C3 C4 H4A . . 120.6 ?
    N1 C5 C4 . . 121.85(10) ?
    N1 C5 C6 . . 114.31(9) ?
    C4 C5 C6 . . 123.80(10) ?
    N2 C6 C5 . . 106.01(8) ?
    N2 C6 H6A . . 110.5 ?
    C5 C6 H6A . . 110.5 ?
    N2 C6 H6B . . 110.5 ?
    C5 C6 H6B . . 110.5 ?
    H6A C6 H6B . . 108.7 ?
    N2 C7 C8 . . 112.65(8) ?
    N2 C7 H7A . . 109.1 ?
    C8 C7 H7A . . 109.1 ?
    N2 C7 H7B . . 109.1 ?
    C8 C7 H7B . . 109.1 ?
    H7A C7 H7B . . 107.8 ?
    O2 C8 O1 . . 124.95(10) y
    O2 C8 C7 . . 120.39(10) ?
    O1 C8 C7 . . 114.65(9) ?
    N2 C9 C9 . 4_655 106.21(7) ?
    N2 C9 C10 . . 115.07(9) ?
    C9 C9 C10 4_655 . 112.82(7) ?
    N2 C9 H9A . . 107.5 ?
    C9 C9 H9A 4_655 . 107.5 ?
    C10 C9 H9A . . 107.5 ?
    C9 C10 C11 . . 110.36(9) ?
    C9 C10 H10A . . 109.6 ?
    C11 C10 H10A . . 109.6 ?
    C9 C10 H10B . . 109.6 ?
    C11 C10 H10B . . 109.6 ?
    H10A C10 H10B . . 108.1 ?
    C11 C11 C10 4_655 . 110.22(9) ?
    C11 C11 H11A 4_655 . 109.6 ?
    C10 C11 H11A . . 109.6 ?
    C11 C11 H11B 4_655 . 109.6 ?
    C10 C11 H11B . . 109.6 ?
    H11A C11 H11B . . 108.1 ?
    F2 P1 F3 . . 89.98(6) ?
    F2 P1 F3 . 2_565 89.98(6) ?
    F3 P1 F3 . 2_565 179.97(11) ?
    F2 P1 F1 . . 180.0 ?
    F3 P1 F1 . . 90.02(6) ?
    F3 P1 F1 2_565 . 90.02(6) ?
    F2 P1 F4 . . 89.84(3) ?
    F3 P1 F4 . . 90.09(5) ?
    F3 P1 F4 2_565 . 89.91(5) ?
    F1 P1 F4 . . 90.16(3) ?
    F2 P1 F4 . 2_565 89.84(3) ?
    F3 P1 F4 . 2_565 89.91(5) ?
    F3 P1 F4 2_565 2_565 90.09(5) ?
    F1 P1 F4 . 2_565 90.16(3) ?
    F4 P1 F4 . 2_565 179.69(6) ?
loop_
    _geom_torsion_atom_site_label_1
    _geom_torsion_atom_site_label_2
    _geom_torsion_atom_site_label_3
    _geom_torsion_atom_site_label_4
    _geom_torsion_site_symmetry_1
    _geom_torsion_site_symmetry_2
    _geom_torsion_site_symmetry_3
    _geom_torsion_site_symmetry_4
    _geom_torsion
    _geom_torsion_publ_flag
    N2 Co1 O1 C8 . . . . -17.97(8) ?
    N2 Co1 O1 C8 4_655 . . . -107.11(8) ?
    N1 Co1 O1 C8 . . . . 64.20(8) ?
    N1 Co1 O1 C8 4_655 . . . 170.96(8) ?
    C5 N1 C1 C2 . . . . -4.46(16) ?
    Co1 N1 C1 C2 . . . . 177.37(8) ?
    N1 C1 C2 C3 . . . . 1.77(17) ?
    C1 C2 C3 C4 . . . . 1.97(17) ?
    C2 C3 C4 C5 . . . . -2.94(16) ?
    C1 N1 C5 C4 . . . . 3.43(16) ?
    Co1 N1 C5 C4 . . . . -178.11(8) ?
    C1 N1 C5 C6 . . . . -174.34(9) ?
    Co1 N1 C5 C6 . . . . 4.12(11) ?
    C3 C4 C5 N1 . . . . 0.28(16) ?
    C3 C4 C5 C6 . . . . 177.83(10) ?
    C7 N2 C6 C5 . . . . 69.87(10) ?
    C9 N2 C6 C5 . . . . -160.66(8) ?
    Co1 N2 C6 C5 . . . . -45.20(9) ?
    N1 C5 C6 N2 . . . . 27.33(12) ?
    C4 C5 C6 N2 . . . . -150.39(10) ?
    C6 N2 C7 C8 . . . . -119.41(9) ?
    C9 N2 C7 C8 . . . . 111.40(10) ?
    Co1 N2 C7 C8 . . . . -5.42(10) ?
    Co1 O1 C8 O2 . . . . -162.99(10) ?
    Co1 O1 C8 C7 . . . . 18.41(12) ?
    N2 C7 C8 O2 . . . . 173.28(10) ?
    N2 C7 C8 O1 . . . . -8.05(13) ?
    C6 N2 C9 C9 . . . 4_655 156.93(9) ?
    C7 N2 C9 C9 . . . 4_655 -75.42(11) ?
    Co1 N2 C9 C9 . . . 4_655 41.93(10) ?
    C6 N2 C9 C10 . . . . -77.49(11) ?
    C7 N2 C9 C10 . . . . 50.16(12) ?
    Co1 N2 C9 C10 . . . . 167.51(8) ?
    N2 C9 C10 C11 . . . . -174.45(9) ?
    C9 C9 C10 C11 4_655 . . . -52.36(14) ?
    C9 C10 C11 C11 . . . 4_655 58.00(14) ?
loop_
    _geom_hbond_atom_site_label_D
    _geom_hbond_atom_site_label_H
    _geom_hbond_atom_site_label_A
    _geom_hbond_site_symmetry_A
    _geom_hbond_distance_DH
    _geom_hbond_distance_HA
    _geom_hbond_distance_DA
    _geom_hbond_angle_DHA
    C1 H1A O2 3 0.95 2.84 3.4475(15) 122.4
    C2 H2A F3 15_554 0.95 2.51 3.2928(15) 139.4
    C4 H4A O2 14_545 0.95 2.70 3.5907(15) 156.5
    C6 H6A F2 13 0.99 2.52 3.4243(13) 152.4
    C6 H6B F1 7_545 0.99 2.74 3.3824(13) 122.8
    C6 H6B F3 7_545 0.99 2.84 3.8229(18) 170.2
    C7 H7A F4 2_565 0.99 2.68 3.3879(13) 128.4
    C7 H7A F4 14_545 0.99 2.67 3.2436(13) 116.9
    C7 H7B F3 13 0.99 2.62 3.4982(16) 147.4
    C9 H9A F1 7_545 1.00 2.64 3.2790(12) 122.0
    C9 H9A F4 7_545 1.00 2.29 3.2336(13) 157.2
    C10 H10A F1 7_545 0.99 2.49 3.1429(15) 122.8
    C10 H10A F2 13 0.99 2.35 3.0728(14) 129.1
    C10 H10B F4 14_545 0.99 2.77 3.5399(14) 134.5
_shelx_hkl_file
;
   2   0   0  228.10    3.30
   2   0   0  235.09    3.31
   2   0   0  236.54    3.31
   2   0   0  227.86    3.43
  -2   0   0  238.44    3.33
  -2   0   0  241.58    3.55
  -2   0   0  232.68    3.30
   4   0   0   12.35    0.21
   4   0   0   12.35    0.22
   4   0   0   12.20    0.21
   4   0   0   12.36    0.21
  -4   0   0   12.25    0.21
  -4   0   0   12.13    0.21
  -6   0   0   34.58    0.54
   6   0   0   34.03    0.53
   6   0   0   34.95    0.54
   6   0   0   33.67    0.55
   6   0   0   33.96    0.53
  -6   0   0   34.27    0.53
  -8   0   0   30.20    0.51
   8   0   0   30.47    0.51
   8   0   0   29.03    0.50
   8   0   0   29.08    0.49
   8   0   0   29.19    0.49
  -8   0   0   28.96    0.50
  10   0   0  206.84    2.96
 -10   0   0  211.87    2.96
 -10   0   0  209.66    2.95
  10   0   0  207.57    3.05
 -10   0   0  206.63    2.99
  10   0   0  205.29    2.96
  10   0   0  205.45    2.94
 -12   0   0    8.70    0.25
 -12   0   0    8.31    0.24
  12   0   0    8.35    0.24
 -12   0   0    8.95    0.23
  12   0   0    8.42    0.23
  12   0   0    8.06    0.24
  12   0   0    8.78    0.25
 -14   0   0   55.38    0.94
  14   0   0   55.04    0.95
  14   0   0   56.31    0.93
  14   0   0   54.47    0.91
  16   0   0  165.07    2.41
  16   0   0  161.36    2.44
  16   0   0  160.76    2.50
  16   0   0  162.51    2.44
 -16   0   0  163.06    2.47
  18   0   0   16.53    0.42
  18   0   0   16.97    0.45
  18   0   0   16.70    0.45
  18   0   0   17.05    0.44
 -18   0   0   16.77    0.45
 -20   0   0   21.66    0.55
   1  -1   0   -0.22    0.02
  -1   1   0   -0.22    0.02
   3   1   0   -0.07    0.02
   3   1   0   -0.01    0.03
   3  -1   0   -0.02    0.02
   3   1   0    0.01    0.02
  -3  -1   0    0.01    0.03
  -3   1   0    0.08    0.03
   3  -1   0    0.11    0.03
   3  -1   0    0.00    0.03
  -3   1   0    0.01    0.03
  -3  -1   0   -0.06    0.03
   3   1   0   -0.02    0.03
  -5   1   0    0.00    0.03
  -5  -1   0    0.04    0.03
   5   1   0    0.01    0.03
  -5  -1   0   -0.04    0.03
  -5   1   0   -0.03    0.03
   5   1   0    0.11    0.03
   5   1   0    0.02    0.03
   5  -1   0    0.02    0.03
  -5   1   0    0.07    0.03
   5  -1   0   -0.02    0.03
   5   1   0   -0.02    0.03
   5  -1   0    0.02    0.04
   5  -1   0   -0.01    0.03
  -7  -1   0   -0.07    0.03
  -7   1   0   -0.02    0.04
  -7  -1   0    0.04    0.05
   7   1   0   -0.02    0.04
  -7   1   0    0.05    0.05
   7  -1   0    0.03    0.03
   7   1   0    0.02    0.04
   7   1   0   -0.01    0.04
   7  -1   0    0.09    0.05
  -7  -1   0   -0.01    0.04
   7  -1   0   -0.02    0.04
  -7   1   0   -0.01    0.04
   7   1   0   -0.01    0.04
   7  -1   0   -0.02    0.04
   9   1   0   -0.09    0.05
  -9   1   0   -0.11    0.04
   9  -1   0   -0.18    0.05
  -9   1   0   -0.08    0.05
   9  -1   0   -0.03    0.05
   9  -1   0   -0.11    0.06
  -9  -1   0   -0.09    0.04
  -9  -1   0   -0.04    0.06
   9   1   0   -0.11    0.05
   9   1   0   -0.14    0.05
   9   1   0   -0.02    0.05
   9  -1   0   -0.06    0.05
  -9   1   0   -0.05    0.06
  11  -1   0    0.15    0.06
  11  -1   0    0.00    0.06
  11   1   0   -0.07    0.06
  11  -1   0    0.00    0.06
  11  -1   0   -0.08    0.06
  11   1   0   -0.02    0.06
  11   1   0    0.00    0.06
 -11  -1   0    0.10    0.07
 -11   1   0   -0.09    0.06
 -11  -1   0   -0.03    0.05
  11   1   0   -0.03    0.05
 -11   1   0   -0.03    0.05
 -11  -1   0    0.04    0.06
 -11   1   0    0.10    0.07
 -13   1   0   -0.07    0.07
  13  -1   0   -0.01    0.08
  13  -1   0    0.02    0.07
 -13   1   0   -0.03    0.08
  13  -1   0    0.02    0.07
  13   1   0   -0.03    0.07
  13  -1   0    0.02    0.07
  13   1   0    0.03    0.07
 -13   1   0    0.00    0.07
  13   1   0    0.04    0.07
 -13  -1   0   -0.03    0.06
 -15   1   0   -0.04    0.09
  15   1   0    0.00    0.08
  15  -1   0   -0.02    0.09
 -15  -1   0    0.03    0.09
  15   1   0    0.07    0.08
  15   1   0    0.10    0.10
  15  -1   0    0.01    0.08
  15   1   0    0.06    0.08
  15  -1   0    0.05    0.08
  17  -1   0    0.17    0.11
  17  -1   0    0.01    0.12
  17   1   0    0.10    0.11
 -17   1   0    0.22    0.11
  17   1   0   -0.03    0.09
 -17  -1   0    0.15    0.10
  17  -1   0    0.14    0.09
  17   1   0   -0.01    0.09
  17   1   0   -0.07    0.10
  17  -1   0   -0.06    0.10
  19  -1   0    0.21    0.13
  19   1   0    0.07    0.12
  19  -1   0   -0.03    0.12
 -19   1   0   -0.01    0.11
 -19  -1   0    0.05    0.12
  19   1   0    0.08    0.13
  19  -1   0   -0.01    0.11
  19   1   0   -0.12    0.11
   0   2   0   78.60    1.25
   0   2   0   90.59    1.26
   0  -2   0   91.46    1.31
   0   2   0   91.10    1.35
   0   2   0   89.58    1.27
   0   2   0   90.88    1.30
  -2   2   0  658.70    9.17
   2   2   0  667.99    9.15
   2  -2   0  645.58    9.18
  -2   2   0  648.07    9.28
  -2   2   0  652.93    9.18
   2   2   0  661.14    9.28
   2  -2   0  664.87    9.18
   4   2   0  463.49    6.59
  -4   2   0  463.84    6.69
  -4   2   0  472.34    6.66
   4  -2   0  479.25    6.71
   4   2   0  472.45    6.60
  -4  -2   0  477.46    6.60
   4   2   0  454.09    6.84
  -4  -2   0  473.98    6.57
   4   2   0  478.49    6.68
  -4   2   0  453.68    6.61
   4  -2   0  469.61    6.55
   4  -2   0  463.86    6.61
  -4  -2   0  470.40    7.07
   6  -2   0   50.77    0.74
   6  -2   0   49.68    0.76
  -6  -2   0   49.66    0.80
   6   2   0   50.56    0.74
  -6   2   0   49.96    0.75
  -6  -2   0   51.02    0.75
  -6  -2   0   49.96    0.73
   6   2   0   49.17    0.75
   6  -2   0   50.27    0.76
  -6   2   0   49.19    0.76
   6   2   0   49.70    0.77
   6   2   0   49.88    0.74
  -6   2   0   49.49    0.77
  -8  -2   0  158.73    2.25
   8  -2   0  158.91    2.25
  -8   2   0  157.46    2.30
   8   2   0  159.07    2.27
   8  -2   0  160.19    2.28
  -8   2   0  162.92    2.29
   8  -2   0  159.73    2.35
   8  -2   0  157.07    2.28
  -8  -2   0  163.09    2.27
  -8  -2   0  156.22    2.42
   8   2   0  160.04    2.27
   8   2   0  160.11    2.27
   8   2   0  155.10    2.34
  -8   2   0  162.99    2.28
 -10  -2   0    4.30    0.13
 -10   2   0    4.34    0.17
  10  -2   0    4.19    0.15
  10   2   0    4.32    0.15
  10  -2   0    4.27    0.14
 -10   2   0    4.16    0.15
  10   2   0    4.19    0.14
  10   2   0    4.28    0.16
  10  -2   0    3.89    0.16
  10  -2   0    4.21    0.16
 -10  -2   0    4.13    0.15
 -10   2   0    4.00    0.15
  10   2   0    4.18    0.15
 -12   2   0  138.98    2.05
  12   2   0  137.01    2.09
  12  -2   0  134.18    2.03
 -12   2   0  137.82    2.06
 -12   2   0  137.58    2.02
  12  -2   0  136.45    1.99
  12   2   0  136.12    2.02
  12   2   0  137.06    2.02
  12  -2   0  140.23    2.10
  12  -2   0  138.31    2.04
  14  -2   0   18.14    0.41
  14  -2   0   17.77    0.38
 -14  -2   0   18.04    0.41
  14   2   0   16.70    0.39
 -14   2   0   17.84    0.42
  14   2   0   18.17    0.40
  14   2   0   18.04    0.41
 -14   2   0   18.02    0.42
  14  -2   0   17.74    0.41
  14   2   0   18.37    0.40
 -14   2   0   18.33    0.40
  14  -2   0   17.57    0.42
  16   2   0   10.31    0.31
  16   2   0   10.64    0.31
  16  -2   0   10.59    0.32
  16  -2   0   10.32    0.32
 -16  -2   0   10.40    0.32
  16  -2   0   10.30    0.30
 -16   2   0   10.66    0.33
  16   2   0   10.28    0.31
  16   2   0   10.51    0.32
  16  -2   0   10.57    0.34
  18   2   0   96.02    1.54
 -18   2   0   96.00    1.58
  18  -2   0   94.60    1.57
  18  -2   0   99.83    1.57
  18   2   0   96.21    1.55
  18   2   0   95.57    1.55
  18  -2   0   97.16    1.60
 -18  -2   0   93.48    1.57
  18   2   0   93.01    1.59
 -20  -2   0    4.85    0.27
  20  -2   0    3.96    0.26
  20   2   0    4.36    0.27
  20  -2   0    4.05    0.28
 -20   2   0    4.45    0.27
   1   3   0   -0.01    0.02
  -1   3   0   -0.07    0.02
   1  -3   0    0.09    0.03
   1   3   0    0.01    0.03
  -1   3   0   -0.05    0.03
   1  -3   0   -0.01    0.02
  -1   3   0   -0.03    0.02
   1  -3   0    0.01    0.02
  -1   3   0   -0.01    0.03
  -3  -3   0   -0.10    0.03
   3   3   0   -0.05    0.02
  -3   3   0   -0.11    0.03
   3  -3   0   -0.06    0.02
   3  -3   0   -0.13    0.03
   3  -3   0    0.02    0.03
   3   3   0   -0.03    0.03
  -3   3   0   -0.13    0.03
   3   3   0   -0.09    0.03
  -3  -3   0    0.03    0.03
   3   3   0   -0.09    0.03
  -3   3   0   -0.10    0.03
  -5  -3   0    0.01    0.02
   5   3   0    0.02    0.03
   5   3   0    0.10    0.03
  -5   3   0    0.03    0.03
   5  -3   0    0.05    0.03
  -5  -3   0    0.03    0.03
  -5   3   0    0.02    0.04
   5  -3   0    0.03    0.03
  -5  -3   0    0.03    0.04
  -5   3   0   -0.02    0.04
   5   3   0    0.03    0.04
   5  -3   0   -0.02    0.04
   7  -3   0    0.05    0.05
   7   3   0    0.07    0.05
  -7  -3   0    0.01    0.05
  -7   3   0   -0.03    0.04
  -7  -3   0   -0.01    0.04
  -7   3   0    0.00    0.05
  -7   3   0    0.04    0.04
  -7  -3   0    0.21    0.04
   7   3   0   -0.06    0.04
   7  -3   0   -0.05    0.04
   7  -3   0    0.01    0.03
   7   3   0   -0.04    0.04
   7   3   0   -0.01    0.04
  -9  -3   0   -0.04    0.05
  -9   3   0    0.21    0.05
   9  -3   0    0.07    0.05
   9   3   0   -0.01    0.05
   9  -3   0    0.00    0.04
  -9   3   0   -0.08    0.06
   9  -3   0   -0.03    0.04
   9   3   0    0.00    0.04
  -9  -3   0    0.08    0.06
   9   3   0    0.01    0.05
   9  -3   0    0.02    0.06
   9   3   0   -0.01    0.04
  -9   3   0    0.00    0.05
 -11   3   0    0.03    0.07
  11   3   0    0.06    0.06
 -11   3   0    0.00    0.06
  11  -3   0   -0.08    0.06
  11  -3   0    0.09    0.07
  11   3   0    0.00    0.06
  11  -3   0   -0.01    0.05
  11  -3   0    0.08    0.07
  11   3   0   -0.04    0.06
  13   3   0    0.04    0.08
  13  -3   0    0.01    0.06
  13   3   0    0.07    0.08
  13   3   0    0.00    0.07
  13  -3   0    0.08    0.08
 -13   3   0    0.00    0.07
 -13   3   0    0.01    0.08
  13  -3   0    0.14    0.08
  13  -3   0    0.10    0.08
  13   3   0    0.04    0.07
 -13   3   0    0.08    0.08
  15  -3   0   -0.05    0.09
 -15   3   0    0.11    0.10
  15  -3   0   -0.10    0.08
 -15   3   0    0.06    0.09
  15   3   0   -0.06    0.08
 -15  -3   0    0.00    0.09
 -15   3   0   -0.12    0.08
  15   3   0   -0.01    0.08
  15   3   0   -0.04    0.08
  15   3   0   -0.11    0.08
 -17   3   0    0.15    0.11
  17  -3   0   -0.15    0.10
  17   3   0    0.16    0.11
  17   3   0    0.11    0.10
  17  -3   0   -0.05    0.10
  17   3   0    0.16    0.10
 -17  -3   0   -0.02    0.09
  17  -3   0    0.10    0.11
  17   3   0    0.10    0.10
  19   3   0    0.07    0.11
 -19   3   0    0.11    0.12
  19  -3   0   -0.03    0.13
  19   3   0    0.02    0.11
  19  -3   0    0.03    0.12
  19   3   0   -0.05    0.12
 -19  -3   0   -0.08    0.10
  19  -3   0   -0.12    0.11
   0   4   0  435.22    6.17
   0  -4   0  447.59    6.36
   0   4   0  446.35    6.18
   0   4   0  445.69    6.38
   0   4   0  439.14    6.18
   0   4   0  445.29    6.22
   0   4   0  455.88    6.16
   0   4   0  446.55    6.61
  -2   4   0   16.01    0.26
  -2   4   0   16.29    0.26
  -2  -4   0   15.92    0.28
  -2   4   0   16.02    0.27
   2  -4   0   16.05    0.27
   2   4   0   16.07    0.28
   2   4   0   16.02    0.27
   2   4   0   16.72    0.27
   2  -4   0   16.34    0.26
   2  -4   0   16.14    0.25
   4   4   0   61.12    0.87
  -4   4   0   61.03    0.91
   4   4   0   61.55    0.91
  -4   4   0   59.46    0.90
   4  -4   0   60.68    0.89
   4   4   0   60.43    0.93
  -4  -4   0   62.72    0.88
   4  -4   0   61.06    0.90
   4   4   0   60.25    0.90
  -4   4   0   63.17    0.90
   4   4   0   61.48    0.86
  -4  -4   0   61.51    0.95
   4  -4   0   61.97    0.86
   4   4   0   61.31    0.87
   6   4   0  322.62    4.63
   6  -4   0  324.50    4.53
  -6   4   0  336.37    4.68
   6   4   0  319.79    4.58
   6   4   0  327.97    4.86
  -6  -4   0  321.01    5.00
   6  -4   0  322.38    4.53
  -6  -4   0  328.64    4.62
  -6  -4   0  325.99    4.50
  -6   4   0  328.39    4.71
   6  -4   0  328.43    4.57
  -6   4   0  314.73    4.53
   8  -4   0   71.00    1.07
  -8   4   0   69.46    1.07
   8   4   0   71.40    1.09
   8  -4   0   69.82    1.02
  -8   4   0   68.31    1.08
  -8   4   0   70.69    1.06
  -8  -4   0   72.63    1.04
   8   4   0   69.12    1.07
  -8  -4   0   71.11    1.01
   8  -4   0   69.43    1.06
  -8  -4   0   69.00    1.13
   8   4   0   70.70    1.04
  10   4   0  161.26    2.37
  10  -4   0  167.26    2.32
 -10   4   0  163.77    2.37
 -10   4   0  163.72    2.39
 -10  -4   0  164.28    2.52
  10   4   0  163.71    2.35
  10   4   0  163.02    2.35
  10  -4   0  165.27    2.38
  10   4   0  163.18    2.44
  10  -4   0  165.51    2.46
 -10   4   0  164.57    2.41
  10  -4   0  161.30    2.37
  12   4   0   39.94    0.70
  12  -4   0   38.97    0.69
  12   4   0   40.33    0.68
  12   4   0   39.60    0.67
 -12   4   0   40.54    0.72
  12  -4   0   40.51    0.72
  12  -4   0   39.64    0.71
 -12   4   0   39.83    0.72
  12   4   0   40.37    0.71
  12  -4   0   40.01    0.65
  14   4   0   10.58    0.29
  14  -4   0   10.94    0.32
  14   4   0   10.59    0.28
  14   4   0   10.79    0.31
  14  -4   0   10.96    0.31
 -14   4   0   11.38    0.33
  14  -4   0   11.11    0.32
 -14   4   0   10.74    0.30
  14   4   0   10.39    0.29
 -14   4   0   10.43    0.31
  16  -4   0   16.19    0.43
 -16  -4   0   16.48    0.41
 -16   4   0   16.50    0.43
 -16   4   0   17.00    0.44
  16  -4   0   16.45    0.43
 -16   4   0   15.85    0.43
  16  -4   0   17.09    0.42
  16   4   0   16.47    0.41
  16   4   0   16.16    0.42
  16   4   0   16.11    0.40
  16   4   0   16.18    0.40
  18   4   0    0.42    0.12
  18  -4   0    0.59    0.14
 -18   4   0    0.65    0.14
 -18  -4   0    0.44    0.13
  18  -4   0    0.38    0.14
  18   4   0    0.46    0.13
  18  -4   0    0.32    0.12
  18   4   0    0.51    0.13
  -1   5   0   -0.20    0.03
  -1   5   0   -0.18    0.03
   1   5   0   -0.25    0.03
  -1  -5   0   -0.17    0.03
   1   5   0   -0.17    0.03
   1   5   0   -0.09    0.04
   1  -5   0   -0.18    0.03
   1  -5   0   -0.10    0.04
   3  -5   0   -0.01    0.02
   3   5   0    0.03    0.01
   3  -5   0    0.03    0.03
   3   5   0    0.01    0.03
   3   5   0    0.03    0.03
  -3  -5   0   -0.02    0.03
  -3   5   0   -0.01    0.03
   3   5   0    0.06    0.03
  -3   5   0    0.00    0.03
   3  -5   0   -0.02    0.02
  -3   5   0    0.01    0.03
   3   5   0    0.05    0.01
   5   5   0   -0.03    0.02
   5   5   0    0.01    0.02
  -5   5   0   -0.04    0.04
   5  -5   0    0.01    0.02
   5   5   0    0.05    0.04
  -5  -5   0    0.01    0.03
   5   5   0   -0.03    0.02
  -5   5   0    0.05    0.04
   5   5   0    0.04    0.04
   5  -5   0   -0.03    0.03
   5  -5   0    0.00    0.04
  -5   5   0   -0.05    0.04
   7   5   0    0.06    0.05
  -7  -5   0    0.01    0.02
  -7   5   0    0.02    0.05
   7   5   0    0.05    0.04
   7  -5   0    0.03    0.05
   7  -5   0   -0.01    0.03
   7   5   0   -0.02    0.03
   7  -5   0   -0.01    0.04
  -7   5   0   -0.09    0.04
  -7   5   0   -0.06    0.05
  -7  -5   0    0.03    0.05
  -7  -5   0    0.04    0.04
   7   5   0   -0.02    0.04
   9  -5   0    0.06    0.05
   9  -5   0    0.04    0.06
  -9  -5   0    0.00    0.06
   9   5   0    0.11    0.07
   9   5   0    0.00    0.04
   9   5   0   -0.03    0.05
  -9   5   0    0.05    0.06
   9  -5   0    0.02    0.04
  -9   5   0    0.11    0.07
   9   5   0    0.05    0.05
  -9   5   0    0.01    0.06
 -11   5   0   -0.04    0.07
  11   5   0    0.01    0.06
  11  -5   0    0.02    0.05
  11   5   0   -0.05    0.05
  11  -5   0    0.01    0.06
  11   5   0   -0.02    0.06
  11   5   0    0.02    0.07
 -11  -5   0    0.09    0.08
 -11   5   0   -0.05    0.06
 -11   5   0    0.09    0.07
  11  -5   0   -0.05    0.07
  11  -5   0   -0.03    0.07
  13  -5   0   -0.17    0.07
 -13   5   0   -0.20    0.08
  13  -5   0   -0.02    0.09
  13   5   0    0.00    0.07
 -13   5   0    0.13    0.08
  13  -5   0    0.06    0.08
 -13   5   0   -0.05    0.07
  13   5   0   -0.04    0.07
  13   5   0    0.01    0.07
  13   5   0    0.08    0.08
  15  -5   0    0.12    0.09
  15   5   0    0.03    0.10
  15   5   0   -0.02    0.08
  15   5   0   -0.03    0.08
  15  -5   0    0.07    0.09
 -15   5   0   -0.03    0.09
 -15   5   0   -0.03    0.09
  15   5   0    0.09    0.08
 -15   5   0   -0.11    0.10
  17   5   0    0.09    0.10
 -17  -5   0   -0.22    0.10
  17   5   0    0.09    0.12
  17  -5   0    0.01    0.10
  17  -5   0   -0.05    0.11
 -17   5   0   -0.15    0.10
 -17   5   0   -0.33    0.10
  17   5   0    0.02    0.10
  17  -5   0    0.05    0.12
  19   5   0    0.01    0.12
 -19   5   0    0.10    0.12
  19   5   0    0.01    0.11
  19   5   0    0.06    0.11
 -19  -5   0   -0.11    0.11
  19  -5   0    0.17    0.12
  19  -5   0   -0.09    0.11
  19  -5   0   -0.06    0.12
   0  -6   0  511.52    7.43
   0   6   0  528.04    7.22
   0   6   0  506.90    7.27
   0   6   0  529.51    7.21
   0   6   0  515.98    7.45
   0   6   0  520.06    7.22
   0   6   0  514.49    7.74
   2   6   0   84.39    1.27
   2   6   0   82.94    1.22
   2   6   0   83.80    1.21
  -2   6   0   85.00    1.20
  -2   6   0   84.49    1.20
   2  -6   0   84.53    1.20
  -2   6   0   85.22    1.23
   2  -6   0   84.06    1.19
   2  -6   0   82.36    1.23
  -4  -6   0  122.15    1.84
   4  -6   0  122.57    1.72
   4   6   0  116.76    1.73
   4  -6   0  122.33    1.73
  -4   6   0  121.90    1.76
   4  -6   0  121.70    1.69
  -4   6   0  119.71    1.73
   4   6   0  124.15    1.68
   4   6   0  121.24    1.75
  -4   6   0  121.52    1.73
   4   6   0  119.90    1.67
   4   6   0  124.59    1.68
   4   6   0  118.39    1.80
  -6  -6   0  158.26    2.24
  -6   6   0  160.95    2.29
   6   6   0  157.23    2.33
  -6  -6   0  156.35    2.39
   6   6   0  158.99    2.20
   6  -6   0  159.73    2.20
   6   6   0  157.98    2.20
   6   6   0  158.87    2.26
  -6   6   0  157.05    2.26
   6  -6   0  157.99    2.26
   6  -6   0  157.54    2.25
  -6   6   0  154.56    2.26
   6   6   0  160.24    2.21
   8  -6   0   94.32    1.42
   8   6   0   94.89    1.36
  -8   6   0   93.54    1.42
   8   6   0   94.91    1.41
  -8  -6   0   94.05    1.36
   8  -6   0   93.41    1.40
  -8   6   0   94.65    1.41
   8  -6   0   95.27    1.35
  -8   6   0   95.93    1.43
  -8  -6   0   92.49    1.49
   8   6   0   95.24    1.45
   8   6   0   95.18    1.36
  10   6   0    3.93    0.16
 -10   6   0    3.72    0.17
  10   6   0    4.18    0.14
  10   6   0    4.19    0.14
  10  -6   0    4.16    0.13
  10  -6   0    4.03    0.17
  10  -6   0    4.19    0.17
 -10  -6   0    4.14    0.18
  10   6   0    3.91    0.17
 -10   6   0    4.19    0.17
 -10   6   0    3.90    0.18
  12   6   0   34.97    0.60
  12  -6   0   35.87    0.67
 -12  -6   0   35.52    0.69
 -12   6   0   36.28    0.67
  12  -6   0   35.55    0.64
  12   6   0   35.22    0.65
 -12   6   0   36.22    0.67
 -12   6   0   34.83    0.64
  12  -6   0   34.65    0.66
  12   6   0   35.40    0.60
  12   6   0   35.83    0.65
  14   6   0   12.71    0.32
 -14   6   0   12.27    0.35
  14  -6   0   12.75    0.34
 -14   6   0   12.96    0.35
  14   6   0   12.97    0.34
  14  -6   0   12.77    0.36
  14  -6   0   13.10    0.36
 -14   6   0   13.34    0.37
  14   6   0   12.79    0.32
  14   6   0   12.69    0.35
 -16   6   0    0.96    0.15
  16  -6   0    1.20    0.15
  16   6   0    1.08    0.13
 -16   6   0    0.92    0.15
  16   6   0    1.06    0.15
  16  -6   0    1.14    0.15
  16   6   0    1.14    0.13
 -16   6   0    0.72    0.13
  16  -6   0    1.07    0.16
  18   6   0    3.26    0.24
  18  -6   0    3.20    0.23
  18  -6   0    3.05    0.24
  18  -6   0    2.83    0.23
 -18   6   0    3.25    0.26
  18   6   0    2.90    0.21
  18   6   0    3.16    0.21
 -18   6   0    3.65    0.25
 -18  -6   0    3.36    0.22
   1   7   0   -0.06    0.04
   1   7   0   -0.06    0.03
  -1   7   0    0.03    0.03
  -1  -7   0    0.04    0.04
  -1   7   0   -0.02    0.03
  -1   7   0   -0.03    0.04
   1   7   0    0.01    0.04
   1  -7   0    0.07    0.04
  -1   7   0   -0.07    0.04
  -1   7   0   -0.01    0.03
   3  -7   0    0.00    0.03
  -3   7   0    0.02    0.04
   3  -7   0    0.04    0.04
   3   7   0    0.03    0.04
  -3   7   0   -0.03    0.03
   3   7   0   -0.03    0.04
   3  -7   0   -0.04    0.04
  -3   7   0   -0.03    0.04
  -3  -7   0    0.02    0.04
   3   7   0    0.00    0.04
   5   7   0    0.00    0.02
   5   7   0   -0.04    0.05
  -5   7   0   -0.05    0.04
  -5  -7   0    0.00    0.04
   5   7   0    0.02    0.04
   5  -7   0   -0.05    0.04
   5   7   0    0.03    0.04
   5  -7   0    0.04    0.03
  -5  -7   0    0.00    0.04
   5   7   0    0.01    0.02
  -5   7   0    0.04    0.05
   5   7   0    0.10    0.02
   5  -7   0   -0.02    0.04
  -5   7   0   -0.05    0.04
   7   7   0    0.00    0.05
   7  -7   0    0.07    0.06
   7   7   0   -0.02    0.06
  -7  -7   0   -0.02    0.03
   7   7   0    0.03    0.03
  -7   7   0   -0.02    0.05
  -7  -7   0    0.07    0.06
  -7   7   0    0.03    0.05
   7  -7   0    0.00    0.04
   7   7   0   -0.02    0.03
  -7   7   0    0.05    0.06
   7  -7   0    0.00    0.03
   7   7   0   -0.05    0.03
  -9   7   0   -0.03    0.06
   9   7   0   -0.01    0.04
  -9   7   0    0.01    0.06
   9  -7   0   -0.03    0.06
   9  -7   0    0.02    0.06
   9   7   0    0.06    0.05
  -9  -7   0   -0.04    0.06
   9   7   0   -0.07    0.07
   9   7   0   -0.04    0.04
  -9   7   0    0.01    0.07
  11   7   0    0.04    0.06
  11   7   0   -0.04    0.05
  11   7   0   -0.08    0.06
  11  -7   0   -0.11    0.07
  11   7   0    0.01    0.07
  11  -7   0   -0.10    0.06
 -11   7   0    0.02    0.07
 -11  -7   0   -0.07    0.08
 -11   7   0    0.00    0.08
 -11   7   0   -0.04    0.07
  13  -7   0   -0.14    0.09
  13   7   0   -0.05    0.07
  13  -7   0    0.00    0.09
 -13  -7   0   -0.07    0.09
 -13   7   0   -0.08    0.09
  13   7   0   -0.05    0.09
 -13   7   0    0.05    0.08
  13   7   0   -0.05    0.07
  13   7   0    0.03    0.07
  13  -7   0   -0.13    0.08
  15   7   0   -0.07    0.08
  15  -7   0   -0.11    0.09
 -15   7   0   -0.19    0.10
 -15   7   0    0.02    0.09
  15   7   0    0.08    0.10
  15   7   0   -0.07    0.08
  15  -7   0    0.05    0.10
 -15   7   0    0.00    0.10
  15   7   0   -0.04    0.08
  17   7   0   -0.08    0.09
 -17  -7   0    0.09    0.11
  17   7   0   -0.05    0.09
  17  -7   0   -0.05    0.11
 -17   7   0   -0.11    0.11
  17  -7   0    0.07    0.11
  17   7   0    0.08    0.12
  17  -7   0   -0.01    0.12
 -17   7   0   -0.13    0.11
 -17   7   0   -0.30    0.10
  19  -7   0    0.01    0.12
  19   7   0    0.04    0.10
  19   7   0    0.06    0.13
  19  -7   0    0.02    0.13
   0   8   0   29.92    0.43
   0   8   0   29.07    0.49
   0   8   0   30.09    0.44
   0   8   0   28.45    0.46
   0  -8   0   29.88    0.49
   0   8   0   28.64    0.43
   0   8   0   29.95    0.52
  -2   8   0   54.09    0.80
  -2   8   0   54.93    0.89
  -2  -8   0   54.60    0.84
   2  -8   0   54.73    0.80
   2   8   0   54.34    0.82
   2   8   0   55.45    0.88
  -2   8   0   54.15    0.84
  -2   8   0   54.39    0.80
   2  -8   0   54.74    0.85
   2   8   0   54.31    0.84
   4  -8   0   11.26    0.21
   4   8   0   10.41    0.25
  -4   8   0   11.02    0.24
  -4   8   0   10.72    0.22
  -4  -8   0   10.83    0.24
  -4   8   0   10.83    0.22
   4  -8   0   10.87    0.19
   4  -8   0   10.64    0.22
   4   8   0   10.89    0.23
   4   8   0   10.71    0.23
   6  -8   0  174.22    2.46
   6   8   0  178.74    2.47
  -6  -8   0  181.30    2.54
  -6  -8   0  175.01    2.69
   6   8   0  179.08    2.56
   6   8   0  179.41    2.45
   6   8   0  177.83    2.63
  -6   8   0  177.32    2.57
   6  -8   0  177.11    2.53
  -6   8   0  174.37    2.54
   6   8   0  180.91    2.54
   6  -8   0  174.73    2.52
  -6   8   0  176.54    2.53
   6   8   0  179.44    2.45
   8  -8   0    0.38    0.07
  -8   8   0    0.12    0.06
   8   8   0    0.27    0.07
   8   8   0    0.29    0.04
   8   8   0    0.40    0.08
   8  -8   0    0.24    0.08
   8   8   0    0.28    0.05
  -8   8   0    0.32    0.08
  -8  -8   0    0.42    0.08
  -8   8   0    0.32    0.08
  -8  -8   0    0.49    0.06
  10   8   0  125.22    1.91
  10  -8   0  128.99    1.91
  10  -8   0  129.79    1.90
 -10   8   0  127.82    1.92
  10   8   0  130.08    1.83
  10   8   0  127.65    1.84
 -10   8   0  124.50    1.90
  10   8   0  128.90    1.96
 -10   8   0  128.26    1.94
 -10  -8   0  126.80    2.02
 -12   8   0    0.97    0.12
 -12   8   0    0.91    0.13
 -12  -8   0    0.87    0.12
  12   8   0    0.89    0.11
  12  -8   0    0.81    0.12
  12   8   0    0.80    0.09
  12   8   0    0.72    0.09
  12   8   0    0.79    0.12
  12  -8   0    0.84    0.11
 -12   8   0    0.60    0.11
  14   8   0    8.02    0.24
  14  -8   0    7.40    0.29
 -14  -8   0    7.71    0.29
  14  -8   0    7.64    0.27
 -14   8   0    7.35    0.28
 -14   8   0    7.41    0.29
 -14   8   0    7.68    0.29
  14  -8   0    7.67    0.29
  14   8   0    7.46    0.26
  14   8   0    7.49    0.29
  14   8   0    7.66    0.23
 -16   8   0   16.81    0.47
 -16   8   0   17.00    0.45
  16   8   0   16.93    0.40
  16  -8   0   16.97    0.47
 -16   8   0   17.91    0.47
  16   8   0   16.84    0.46
  16   8   0   17.22    0.39
  16  -8   0   16.91    0.46
  18   8   0   13.13    0.38
 -18   8   0   14.44    0.44
  18   8   0   14.14    0.37
 -18   8   0   14.49    0.46
  18  -8   0   14.83    0.45
 -18   8   0   14.37    0.45
  18   8   0   13.99    0.44
   1   9   0   -0.11    0.04
   1  -9   0   -0.07    0.05
  -1   9   0    0.03    0.03
  -1   9   0   -0.01    0.03
   1   9   0   -0.04    0.02
   1   9   0    0.04    0.05
   1   9   0   -0.04    0.02
  -1  -9   0    0.33    0.06
  -1   9   0   -0.08    0.04
   1   9   0   -0.05    0.04
  -1   9   0   -0.05    0.03
   3  -9   0    0.06    0.05
   3   9   0    0.04    0.04
  -3   9   0   -0.06    0.05
   3  -9   0    0.00    0.04
  -3  -9   0    0.05    0.05
   3   9   0   -0.01    0.04
   3   9   0    0.05    0.05
  -3   9   0   -0.05    0.04
  -3   9   0   -0.02    0.04
  -5   9   0   -0.07    0.05
  -5  -9   0    0.06    0.05
   5   9   0    0.00    0.04
   5   9   0   -0.02    0.05
  -5   9   0   -0.08    0.05
  -5  -9   0    0.02    0.05
  -5   9   0   -0.01    0.05
   5  -9   0   -0.05    0.03
   5   9   0    0.07    0.06
   5  -9   0   -0.01    0.04
   7   9   0    0.05    0.02
   7   9   0    0.05    0.06
   7  -9   0    0.01    0.07
  -7   9   0    0.01    0.06
   7   9   0    0.09    0.03
  -7  -9   0   -0.01    0.05
  -7   9   0   -0.05    0.06
   7   9   0   -0.03    0.07
  -7  -9   0   -0.01    0.07
  -7   9   0   -0.09    0.06
   9   9   0   -0.04    0.07
   9  -9   0   -0.05    0.08
   9   9   0    0.12    0.07
   9   9   0   -0.01    0.04
  -9   9   0   -0.06    0.07
  -9  -9   0    0.03    0.08
  -9   9   0    0.05    0.08
   9   9   0   -0.01    0.04
  -9   9   0    0.01    0.08
 -11   9   0    0.02    0.08
 -11   9   0    0.02    0.09
  11  -9   0   -0.03    0.09
 -11   9   0    0.03    0.09
  11   9   0   -0.04    0.05
  11   9   0   -0.01    0.09
  11   9   0   -0.02    0.07
 -11  -9   0    0.09    0.09
  11   9   0   -0.01    0.05
  13   9   0    0.04    0.10
 -13   9   0    0.20    0.10
  13   9   0    0.12    0.07
 -13  -9   0    0.15    0.10
 -13   9   0    0.01    0.10
  13   9   0    0.02    0.06
  13   9   0    0.01    0.08
  15   9   0   -0.05    0.08
  15   9   0   -0.03    0.07
  15   9   0    0.03    0.11
 -15   9   0   -0.12    0.10
  15  -9   0   -0.15    0.10
 -15   9   0    0.06    0.11
 -15   9   0    0.11    0.11
  17  -9   0   -0.04    0.12
 -17   9   0    0.03    0.13
  17   9   0   -0.19    0.09
  17   9   0   -0.18    0.12
 -17   9   0    0.12    0.12
  17   9   0    0.09    0.10
 -17   9   0   -0.03    0.13
   0  10   0  262.24    3.81
   0  10   0  258.70    3.69
   0  10   0  254.00    3.59
   0 -10   0  256.53    3.68
   0  10   0  262.62    3.60
   0  10   0  262.24    3.61
  -2 -10   0  249.08    3.55
   2  10   0  250.06    3.49
   2 -10   0  242.41    3.55
   2  10   0  251.42    3.55
  -2  10   0  251.72    3.68
  -2  10   0  250.98    3.51
  -2  10   0  249.72    3.56
  -2  10   0  247.86    3.47
   2  10   0  252.20    3.67
   4  10   0   34.17    0.58
  -4 -10   0   33.59    0.60
   4  10   0   33.82    0.57
  -4  10   0   34.29    0.55
  -4  10   0   33.88    0.56
   4  10   0   34.35    0.61
   4 -10   0   33.64    0.51
  -4  10   0   33.52    0.59
   6  10   0    0.63    0.08
  -6  10   0    0.52    0.08
  -6  10   0    0.64    0.09
   6  10   0    0.56    0.04
   6  10   0    0.71    0.09
  -6  10   0    0.53    0.08
  -6 -10   0    0.46    0.08
   6  10   0    0.62    0.09
  -6 -10   0    0.63    0.07
  -8  10   0   30.21    0.55
  -8 -10   0   30.85    0.60
   8  10   0   31.71    0.48
  -8  10   0   31.23    0.57
   8  10   0   31.32    0.58
   8  10   0   30.94    0.59
  -8  10   0   30.77    0.58
 -10 -10   0    8.09    0.26
  10  10   0    7.99    0.17
  10  10   0    8.09    0.27
  10  10   0    8.49    0.25
 -10  10   0    8.27    0.27
 -10  10   0    7.99    0.26
 -10  10   0    7.57    0.25
  10  10   0    7.97    0.19
 -12  10   0   30.81    0.62
 -12 -10   0   30.66    0.64
  12  10   0   30.08    0.61
  12  10   0   30.12    0.61
  12  10   0   30.67    0.50
 -12  10   0   29.60    0.62
 -12  10   0   30.95    0.61
  12  10   0   30.46    0.53
 -14 -10   0   10.96    0.36
  14  10   0   10.71    0.35
 -14  10   0   10.77    0.34
  14  10   0   10.00    0.27
  14 -10   0   10.70    0.36
  14  10   0   10.08    0.25
 -14  10   0   10.67    0.35
 -14  10   0    9.85    0.34
  16  10   0    0.17    0.09
 -16  10   0   -0.02    0.13
  16  10   0    0.13    0.08
 -16  10   0    0.13    0.13
  16  10   0    0.04    0.12
  16 -10   0   -0.10    0.11
 -16  10   0    0.07    0.12
   1  11   0   -0.02    0.06
   1 -11   0    0.09    0.06
   1  11   0   -0.02    0.05
   1  11   0    0.03    0.05
  -1  11   0   -0.03    0.04
  -1  11   0    0.07    0.06
  -1 -11   0   -0.01    0.05
   1  11   0    0.02    0.03
  -1  11   0   -0.04    0.04
  -1  11   0    0.07    0.06
   3  11   0    0.05    0.06
   3 -11   0    0.02    0.06
  -3  11   0    0.07    0.05
  -3 -11   0   -0.03    0.05
  -3  11   0    0.02    0.05
  -3 -11   0   -0.03    0.05
   3  11   0   -0.01    0.05
  -3  11   0    0.00    0.04
   3  11   0    0.01    0.05
   5  11   0   -0.01    0.06
   5  11   0    0.00    0.06
  -5 -11   0   -0.03    0.06
   5  11   0    0.04    0.06
  -5  11   0    0.04    0.06
  -5  11   0    0.00    0.06
  -5  11   0   -0.03    0.05
  -5 -11   0    0.03    0.06
  -7 -11   0    0.38    0.09
  -7  11   0    0.05    0.07
  -7 -11   0   -0.09    0.06
  -7  11   0   -0.06    0.07
   7  11   0    0.01    0.03
   7  11   0   -0.09    0.07
  -7  11   0   -0.01    0.07
   7  11   0    0.01    0.06
   7  11   0    0.01    0.05
  -9  11   0    0.09    0.08
   9  11   0   -0.05    0.04
  -9  11   0    0.05    0.08
   9  11   0    0.00    0.07
   9  11   0   -0.08    0.07
  -9 -11   0   -0.20    0.08
  -9  11   0    0.04    0.08
 -11  11   0    0.17    0.10
  11  11   0    0.00    0.09
 -11  11   0   -0.05    0.08
 -11  11   0   -0.02    0.08
 -11 -11   0   -0.04    0.09
  11  11   0   -0.02    0.05
  11  11   0    0.02    0.08
 -13  11   0    0.08    0.09
 -13 -11   0    0.22    0.11
 -13  11   0   -0.10    0.10
  13  11   0   -0.02    0.10
  13  11   0    0.09    0.07
 -15  11   0   -0.13    0.11
 -15 -11   0   -0.04    0.12
 -15  11   0    0.10    0.12
 -15  11   0    0.03    0.10
  15  11   0    0.00    0.12
  15 -11   0    0.12    0.12
  15  11   0   -0.03    0.08
  17 -11   0   -0.06    0.13
 -17  11   0   -0.26    0.12
  17  11   0    0.12    0.10
 -17  11   0   -0.13    0.13
   0  12   0  396.92    5.65
   0  12   0  406.92    5.83
   0  12   0  394.23    5.53
   0  12   0  403.53    5.58
   0 -12   0  395.86    5.64
   2  12   0   81.06    1.31
  -2  12   0   82.26    1.19
   2  12   0   80.39    1.25
  -2  12   0   80.98    1.18
   2  12   0   81.25    1.21
   2  12   0   82.95    1.14
   2 -12   0   78.75    1.25
  -2  12   0   81.04    1.26
  -2 -12   0   80.03    1.25
  -4 -12   0    0.27    0.07
   4  12   0    0.15    0.07
  -4 -12   0    0.16    0.07
   4 -12   0    0.28    0.08
  -4  12   0    0.19    0.06
  -4  12   0    0.15    0.07
   4  12   0    0.27    0.07
  -4  12   0    0.32    0.06
   4  12   0    0.31    0.06
  -6 -12   0    8.23    0.24
  -6  12   0    7.82    0.24
  -6  12   0    7.86    0.23
  -6 -12   0    7.81    0.21
   6  12   0    8.40    0.24
   6  12   0    8.30    0.24
  -6  12   0    7.99    0.22
   6  12   0    8.23    0.25
  -8  12   0    1.78    0.14
  -8  12   0    1.66    0.14
   8  12   0    1.76    0.14
  -8 -12   0    1.70    0.14
  -8  12   0    1.52    0.13
   8  12   0    1.97    0.14
  10  12   0   16.89    0.41
 -10  12   0   17.02    0.42
 -10 -12   0   17.10    0.42
 -10  12   0   16.37    0.40
 -10  12   0   16.68    0.39
  10  12   0   17.41    0.41
 -12  12   0    0.07    0.11
 -12 -12   0    0.18    0.11
 -12  12   0    0.06    0.10
  12  12   0    0.26    0.07
  12  12   0    0.16    0.11
  14  12   0   18.22    0.48
 -14  12   0   17.77    0.48
  14  12   0   18.75    0.38
 -14  12   0   18.73    0.48
 -14 -12   0   18.10    0.49
 -14  12   0   17.81    0.48
 -16  12   0   36.50    0.79
 -16  12   0   38.15    0.77
 -16  12   0   37.25    0.79
  16 -12   0   35.17    0.80
  16  12   0   37.50    0.67
  16  12   0   36.73    0.78
   1 -13   0   -0.07    0.06
   1  13   0    0.01    0.07
   1  13   0    0.00    0.03
  -1  13   0    0.00    0.04
  -1  13   0   -0.01    0.04
  -1  13   0    0.01    0.07
  -1  13   0    0.24    0.07
   1  13   0    0.01    0.06
  -1 -13   0   -0.02    0.06
  -3  13   0    0.01    0.07
  -3 -13   0    0.00    0.06
   3  13   0   -0.06    0.07
  -3 -13   0    0.05    0.07
  -3  13   0   -0.06    0.05
   3  13   0    0.12    0.07
   3 -13   0   -0.04    0.07
  -3  13   0   -0.02    0.05
   3  13   0   -0.01    0.06
  -5 -13   0    0.03    0.06
   5  13   0    0.03    0.07
  -5  13   0    0.04    0.06
  -5 -13   0    0.09    0.07
  -5  13   0   -0.11    0.06
  -5  13   0    0.00    0.06
  -5 -13   0   -0.10    0.06
   5  13   0   -0.03    0.06
   5  13   0    0.00    0.07
   7  13   0   -0.01    0.06
   7  13   0    0.06    0.07
   7  13   0    0.07    0.08
  -7  13   0    0.04    0.07
  -7 -13   0   -0.04    0.07
  -7  13   0    0.02    0.07
  -7  13   0    0.06    0.07
   9  13   0   -0.04    0.07
   9  13   0   -0.13    0.09
  -9  13   0   -0.07    0.08
  -9  13   0   -0.15    0.08
  -9  13   0    0.12    0.09
  -9 -13   0    0.13    0.09
  11  13   0   -0.03    0.10
 -11  13   0   -0.15    0.08
 -11  13   0    0.04    0.10
  11  13   0    0.05    0.09
 -11 -13   0   -0.10    0.10
 -11  13   0   -0.13    0.09
 -13  13   0   -0.08    0.11
  13  13   0   -0.08    0.11
 -13 -13   0    0.07    0.11
 -13  13   0   -0.05    0.10
 -13  13   0    0.00    0.12
 -15  13   0    0.07    0.13
  15 -13   0   -0.10    0.12
 -15  13   0   -0.14    0.12
 -15 -13   0    0.00    0.12
  15  13   0    0.11    0.13
 -15  13   0    0.01    0.12
   0  14   0    1.66    0.13
   0  14   0    1.64    0.09
   0 -14   0    1.77    0.14
   0  14   0    1.85    0.15
  -2  14   0   58.36    0.88
  -2 -14   0   59.51    0.98
   2  14   0   60.57    1.03
   2  14   0   58.91    0.97
   2  14   0   59.42    0.93
  -2  14   0   58.31    0.97
   2 -14   0   58.43    0.98
  -2  14   0   59.74    0.90
   4  14   0   20.35    0.46
  -4  14   0   19.67    0.43
  -4  14   0   19.78    0.38
  -4 -14   0   20.15    0.43
  -4 -14   0   19.99    0.43
   4  14   0   20.36    0.41
   4  14   0   20.19    0.42
  -4  14   0   20.62    0.38
   6  14   0    0.89    0.10
  -6  14   0    0.97    0.10
   6  14   0    1.01    0.11
   6  14   0    1.06    0.12
  -6 -14   0    0.94    0.11
  -6 -14   0    0.92    0.10
  -6  14   0    0.83    0.11
  -6 -14   0    0.96    0.12
  -6  14   0    0.83    0.10
  -8  14   0   60.00    1.03
  -8  14   0   59.44    0.99
   8  14   0   58.48    1.00
   8  14   0   60.30    1.05
  -8  14   0   58.12    0.98
  -8 -14   0   59.85    1.04
  10  14   0    3.93    0.22
 -10  14   0    4.19    0.23
  10  14   0    4.05    0.22
 -10  14   0    3.94    0.21
 -10  14   0    3.57    0.21
 -10 -14   0    4.32    0.23
 -12  14   0    8.10    0.30
 -12  14   0    8.57    0.32
 -12  14   0    8.30    0.31
 -12 -14   0    7.99    0.30
  12  14   0    8.05    0.31
 -14 -14   0   10.79    0.38
 -14  14   0   11.52    0.38
 -14  14   0   10.88    0.39
 -14  14   0   10.62    0.38
  14  14   0   11.38    0.38
  -1  15   0    0.07    0.05
   1  15   0    0.03    0.07
  -1  15   0    0.00    0.04
  -1 -15   0    0.10    0.08
   1  15   0    0.07    0.08
  -1  15   0    0.03    0.07
   1 -15   0    0.05    0.07
   3 -15   0    0.07    0.09
  -3  15   0    0.03    0.06
  -3  15   0   -0.02    0.07
   3  15   0   -0.08    0.06
  -3  15   0   -0.04    0.05
   3  15   0   -0.02    0.08
  -3 -15   0    0.07    0.08
   3  15   0    0.02    0.07
  -5  15   0    0.07    0.07
  -5 -15   0   -0.14    0.07
   5  15   0    0.14    0.08
   5  15   0    0.00    0.08
  -5  15   0   -0.01    0.07
  -5 -15   0    0.00    0.08
   5  15   0    0.01    0.07
  -5  15   0   -0.09    0.07
   7  15   0    0.06    0.09
  -7  15   0   -0.07    0.08
  -7  15   0    0.04    0.08
  -7 -15   0    0.00    0.09
  -7 -15   0   -0.07    0.08
   7  15   0   -0.01    0.08
  -7  15   0    0.13    0.09
   9  15   0    0.03    0.10
  -9 -15   0   -0.05    0.09
  -9  15   0   -0.01    0.09
  -9  15   0   -0.03    0.09
   9  15   0    0.21    0.10
  -9  15   0   -0.08    0.09
 -11  15   0   -0.01    0.11
 -11  15   0    0.04    0.10
 -11 -15   0   -0.10    0.10
  11  15   0    0.10    0.11
 -13  15   0   -0.14    0.10
  13  15   0    0.01    0.12
 -13  15   0   -0.06    0.11
 -13  15   0   -0.06    0.11
   0 -16   0   88.19    1.44
   0  16   0   90.70    1.44
   0  16   0   93.38    1.52
  -2  16   0    2.59    0.13
  -2  16   0    2.43    0.10
  -2 -16   0    2.79    0.17
   2  16   0    2.35    0.15
   2 -16   0    2.39    0.17
   2  16   0    2.55    0.18
  -2  16   0    2.59    0.17
  -4  16   0   27.32    0.49
  -4  16   0   26.63    0.47
   4  16   0   26.87    0.58
  -4  16   0   26.10    0.55
   4  16   0   26.06    0.51
  -4 -16   0   26.04    0.53
  -4 -16   0   26.86    0.55
   6  16   0   22.35    0.47
   6  16   0   21.71    0.51
  -6  16   0   21.72    0.45
  -6 -16   0   21.62    0.49
  -6  16   0   21.62    0.44
  -6  16   0   21.52    0.49
   8  16   0   27.30    0.57
  -8 -16   0   25.81    0.56
   8  16   0   26.57    0.59
  -8  16   0   26.43    0.58
  -8  16   0   27.00    0.54
 -10  16   0   55.05    0.96
 -10 -16   0   54.84    0.98
 -10  16   0   54.26    1.01
  10  16   0   54.91    0.98
 -12  16   0    5.68    0.29
  12  16   0    5.84    0.29
 -12  16   0    6.58    0.29
 -12  16   0    6.21    0.29
   1 -17   0    0.04    0.09
  -1  17   0    0.01    0.08
   1  17   0   -0.11    0.08
   1  17   0    0.03    0.08
  -1 -17   0    0.00    0.09
  -3 -17   0   -0.04    0.09
   3 -17   0    0.09    0.10
   3  17   0   -0.02    0.09
  -3  17   0   -0.11    0.06
  -3  17   0    0.04    0.09
  -3 -17   0    0.06    0.10
  -5  17   0   -0.05    0.09
  -5  17   0   -0.01    0.07
  -5 -17   0   -0.02    0.09
   5  17   0    0.13    0.10
  -5 -17   0    0.01    0.09
  -7  17   0   -0.07    0.09
   7  17   0    0.02    0.10
   7  17   0   -0.04    0.09
  -7 -17   0    0.03    0.09
  -7  17   0   -0.01    0.09
  -9  17   0    0.04    0.11
  -9  17   0    0.10    0.10
   9  17   0    0.13    0.11
  -9 -17   0   -0.06    0.10
  -9  17   0    0.01    0.10
 -11  17   0   -0.02    0.11
  11  17   0   -0.08    0.11
 -11  17   0   -0.05    0.11
 -11  17   0   -0.06    0.11
   0 -18   0    2.13    0.18
   2  18   0   52.00    0.99
  -2 -18   0   52.64    0.94
   2 -18   0   52.02    0.95
  -2  18   0   52.86    0.86
  -2  18   0   53.68    0.95
  -4 -18   0   41.41    0.77
  -4 -18   0   41.21    0.78
   4  18   0   39.59    0.82
  -4  18   0   41.99    0.79
  -6  18   0   15.04    0.34
   6  18   0   15.23    0.43
  -6  18   0   13.83    0.41
  -6 -18   0   14.69    0.40
   8  18   0   67.52    1.15
  -8  18   0   68.13    1.12
  -8  18   0   68.35    1.20
  -8  18   0   67.76    1.14
 -10  18   0    0.19    0.12
  10  18   0    0.04    0.12
 -10  18   0    0.06    0.12
 -10  18   0    0.15    0.12
   1 -19   0    0.10    0.11
  -1 -19   0    0.04    0.10
  -3  19   0    0.05    0.08
  -3  19   0   -0.13    0.09
  -3 -19   0   -0.24    0.10
  -3 -19   0    0.00    0.12
   3  19   0    0.01    0.10
   5  19   0   -0.12    0.10
  -5  19   0   -0.02    0.09
  -5  19   0   -0.08    0.10
  -7  19   0    0.10    0.11
  -7  19   0    0.09    0.11
  -7  19   0    0.06    0.09
  -9  19   0    0.14    0.12
  -2 -20   0    0.12    0.13
   4  20   0   21.65    0.56
  -4  20   0   21.90    0.49
  -6  20   0   52.70    0.92
  -1 -21   0   -0.13    0.12
  -1   0   1   -0.08    0.01
   1   0   1   -0.04    0.01
   1   0  -1   -0.08    0.01
   1   0   1   -0.09    0.01
  -1   0  -1   -0.12    0.01
   1   0   1   -0.07    0.01
  -3   0  -1   -0.02    0.03
   3   0   1   -0.08    0.03
   3   0   1   -0.05    0.03
   3   0   1   -0.05    0.03
   3   0  -1   -0.07    0.03
   3   0   1   -0.05    0.03
   3   0  -1   -0.07    0.03
   3   0  -1    0.08    0.03
  -3   0   1   -0.06    0.03
   3   0  -1   -0.03    0.03
  -3   0  -1    0.10    0.03
  -3   0   1   -0.03    0.03
  -3   0  -1   -0.04    0.03
   5   0   1   -0.03    0.03
   5   0  -1    0.08    0.03
   5   0   1   -0.06    0.03
  -5   0  -1   -0.05    0.03
   5   0  -1   -0.03    0.03
  -5   0   1   -0.03    0.03
   5   0   1    0.06    0.03
  -5   0  -1   -0.03    0.03
  -5   0   1    0.01    0.03
   5   0  -1   -0.01    0.03
   5   0   1   -0.08    0.03
  -5   0  -1    0.01    0.03
   7   0  -1   -0.01    0.04
  -7   0  -1    0.09    0.05
   7   0  -1   -0.01    0.04
   7   0  -1   -0.01    0.04
  -7   0  -1    0.01    0.04
   7   0  -1    0.05    0.04
  -7   0   1    0.04    0.04
   7   0   1    0.06    0.04
  -7   0  -1    0.02    0.04
   7   0   1   -0.01    0.04
  -7   0   1    0.03    0.04
   7   0   1    0.07    0.04
   7   0   1    0.00    0.04
  -9   0   1   -0.06    0.04
   9   0  -1   -0.01    0.05
   9   0  -1   -0.02    0.05
   9   0  -1    0.01    0.05
  -9   0   1    0.02    0.05
  -9   0  -1   -0.06    0.05
   9   0   1    0.00    0.05
  -9   0  -1   -0.03    0.05
   9   0   1    0.02    0.05
   9   0   1    0.04    0.04
  -9   0  -1    0.06    0.05
   9   0   1    0.03    0.05
   9   0  -1    0.02    0.05
 -11   0   1   -0.10    0.06
  11   0  -1    0.05    0.06
  11   0  -1    0.00    0.06
  11   0   1   -0.03    0.06
 -11   0  -1    0.03    0.05
  11   0   1    0.02    0.06
 -11   0   1   -0.01    0.05
  11   0   1    0.03    0.06
  11   0  -1   -0.01    0.06
 -11   0  -1    0.03    0.06
  11   0  -1    0.07    0.06
  11   0   1   -0.06    0.06
 -11   0   1   -0.05    0.06
 -11   0  -1    0.01    0.07
 -13   0   1   -0.04    0.07
  13   0  -1    0.13    0.08
  13   0   1   -0.05    0.06
 -13   0  -1   -0.03    0.07
  13   0  -1    0.04    0.07
 -13   0  -1    0.09    0.08
  13   0  -1    0.06    0.08
  13   0   1   -0.03    0.07
 -13   0   1    0.07    0.08
  13   0  -1    0.01    0.07
  13   0   1    0.07    0.07
  15   0   1    0.08    0.08
  15   0   1    0.02    0.09
  15   0   1   -0.02    0.08
  15   0  -1   -0.05    0.08
  15   0  -1   -0.17    0.08
 -15   0   1    0.12    0.09
 -15   0  -1    0.15    0.09
  15   0  -1    0.05    0.08
  15   0  -1   -0.06    0.08
  15   0   1    0.07    0.09
  17   0  -1    0.11    0.11
  17   0   1    0.01    0.10
  17   0  -1    0.03    0.11
 -17   0  -1   -0.09    0.09
  17   0   1   -0.02    0.10
  17   0   1    0.01    0.10
  17   0  -1   -0.05    0.09
  17   0   1    0.05    0.10
 -17   0   1    0.12    0.11
  17   0  -1   -0.05    0.09
 -19   0  -1   -0.24    0.10
  19   0   1    0.11    0.12
  19   0  -1    0.05    0.12
  19   0   1    0.04    0.12
  19   0   1    0.21    0.13
  19   0  -1   -0.07    0.12
 -19   0   1   -0.07    0.11
   0  -1  -1   -0.06    0.01
   0  -1   1   -0.05    0.01
   0  -1  -1    0.00    0.01
   0   1   1    0.00    0.01
   0   1   1    0.02    0.01
   0  -1   1    0.00    0.01
   0   1  -1   -0.01    0.01
   0  -1   1   -0.02    0.01
   0   1  -1   -0.02    0.01
   0  -1  -1   -0.05    0.01
   0   1   1   -0.03    0.01
  -2  -1  -1   32.57    0.50
   2  -1   1   31.16    0.47
   2   1  -1   31.99    0.48
   2   1  -1   32.92    0.47
   2  -1   1   32.80    0.46
   2   1  -1   33.06    0.47
  -2   1   1   33.14    0.48
  -2  -1  -1   32.95    0.47
  -2  -1  -1   32.52    0.47
   2  -1   1   33.14    0.48
   2   1  -1   32.78    0.48
  -2   1   1   32.55    0.48
  -2   1   1   33.08    0.48
  -2  -1   1   33.32    0.47
   2   1   1   32.89    0.49
   2  -1  -1   32.09    0.48
   2   1   1   33.01    0.47
  -2   1  -1   33.19    0.48
   2   1   1   32.59    0.47
   2  -1  -1   33.05    0.47
   2   1   1   33.10    0.47
   2  -1  -1   33.07    0.48
  -2   1  -1   33.07    0.48
  -2  -1   1   32.44    0.47
  -2  -1   1   33.81    0.51
  -2   1  -1   32.99    0.48
  -2  -1   1   32.73    0.47
  -4   1   1  263.95    3.86
  -4  -1  -1  263.13    4.05
   4  -1   1  267.49    3.84
   4  -1   1  265.12    3.97
   4  -1   1  265.99    3.78
   4   1  -1  264.66    3.83
   4  -1   1  257.44    3.75
   4   1  -1  270.60    3.84
   4   1  -1  282.85    3.96
  -4  -1  -1  270.36    3.72
  -4  -1  -1  271.92    3.79
  -4   1   1  264.32    3.72
   4   1  -1  270.40    3.83
   4  -1  -1  268.75    3.83
   4   1   1  264.45    3.76
  -4  -1   1  273.00    3.79
   4   1   1  261.96    3.76
  -4  -1   1  268.18    4.11
  -4   1  -1  266.53    3.78
  -4   1  -1  264.54    3.74
  -4   1  -1  275.51    3.89
   4   1   1  255.60    3.98
   4  -1  -1  255.19    3.71
   4  -1  -1  267.10    3.76
  -4  -1   1  267.64    3.82
   4   1   1  270.49    3.83
   6   1  -1    2.71    0.09
  -6  -1  -1    2.68    0.09
   6   1  -1    2.61    0.09
   6  -1   1    2.72    0.09
   6   1  -1    2.83    0.10
  -6   1   1    2.70    0.10
   6   1  -1    2.77    0.09
   6  -1   1    2.81    0.09
  -6  -1  -1    3.44    0.10
  -6   1   1    2.69    0.09
  -6   1   1    2.75    0.10
   6  -1   1    2.80    0.10
   6   1   1    2.77    0.10
   6  -1  -1    2.74    0.10
  -6   1  -1    2.76    0.10
  -6   1  -1    2.87    0.10
   6  -1  -1    2.87    0.10
   6  -1  -1    2.71    0.09
  -6  -1   1    2.88    0.11
   6   1   1    2.71    0.09
   6  -1  -1    2.70    0.09
  -6  -1   1    2.79    0.09
  -6  -1   1    2.80    0.10
   6   1   1    2.56    0.09
  -6   1  -1    2.98    0.10
  -8  -1  -1   33.82    0.53
   8   1  -1   33.49    0.54
  -8   1   1   32.77    0.55
   8   1  -1   32.73    0.54
   8   1  -1   33.03    0.55
   8  -1   1   34.20    0.55
   8  -1   1   32.78    0.56
   8  -1   1   33.39    0.53
   8   1  -1   32.81    0.54
   8  -1   1   33.44    0.55
  -8  -1  -1   33.11    0.55
  -8   1   1   33.25    0.54
  -8   1   1   33.72    0.56
  -8   1  -1   33.10    0.55
   8   1   1   33.28    0.55
   8   1   1   33.78    0.54
  -8   1  -1   33.67    0.56
  -8  -1   1   31.91    0.58
  -8  -1   1   33.75    0.55
   8   1   1   33.66    0.54
   8  -1  -1   32.73    0.55
  -8  -1   1   33.00    0.53
   8  -1  -1   33.61    0.54
   8   1   1   33.32    0.56
   8  -1  -1   33.41    0.56
  -8   1  -1   32.83    0.54
   8  -1  -1   34.20    0.55
  10  -1   1    0.05    0.06
 -10  -1  -1    0.06    0.05
  10   1  -1    0.08    0.06
 -10   1   1    0.15    0.06
 -10  -1  -1    0.10    0.06
 -10  -1  -1    0.05    0.06
 -10   1   1    0.17    0.06
 -10   1   1    0.08    0.06
  10  -1   1    0.07    0.06
  10   1  -1    0.08    0.05
  10   1  -1    0.11    0.06
  10  -1   1    0.09    0.05
  10  -1   1    0.07    0.06
  10   1  -1    0.12    0.06
 -10   1  -1    0.01    0.06
 -10  -1   1    0.19    0.05
  10   1   1    0.12    0.06
  10   1   1    0.10    0.06
  10  -1  -1    0.12    0.06
 -10   1  -1    0.00    0.05
 -10   1  -1    0.18    0.07
  10   1   1    0.03    0.06
  10  -1  -1    0.06    0.05
  10  -1  -1   -0.13    0.05
  10  -1  -1    0.15    0.06
  10   1   1    0.19    0.06
 -10  -1   1    0.08    0.06
 -12   1   1   28.82    0.55
  12   1  -1   29.58    0.54
  12   1  -1   28.40    0.53
  12   1  -1   28.95    0.54
  12  -1   1   28.82    0.53
  12   1  -1   29.78    0.54
 -12   1   1   28.90    0.55
  12  -1   1   28.96    0.52
  12  -1   1   28.57    0.55
  12  -1   1   29.85    0.56
 -12  -1  -1   28.67    0.54
 -12   1   1   29.08    0.53
 -12  -1  -1   29.45    0.54
 -12   1  -1   29.06    0.55
  12  -1  -1   29.42    0.55
  12  -1  -1   28.74    0.53
 -12   1  -1   30.16    0.55
  12   1   1   29.15    0.53
 -12  -1   1   28.73    0.54
  12   1   1   28.73    0.53
  12  -1  -1   29.61    0.55
 -12   1  -1   29.33    0.53
  12  -1  -1   29.19    0.52
  12   1   1   29.35    0.55
 -12  -1   1   29.48    0.54
 -14   1   1    4.78    0.22
  14  -1   1    4.33    0.20
  14   1  -1    4.38    0.19
  14  -1   1    4.42    0.20
  14  -1   1    4.56    0.18
  14   1  -1    4.61    0.19
  14  -1   1    4.43    0.20
 -14   1   1    4.57    0.20
 -14  -1  -1    4.57    0.20
  14   1  -1    4.11    0.19
  14   1  -1    4.49    0.20
  14  -1  -1    4.91    0.21
 -14   1  -1    4.36    0.20
  14  -1  -1    5.09    0.21
  14   1   1    4.48    0.20
 -14  -1   1    4.16    0.19
  14   1   1    3.95    0.19
 -14   1  -1    4.94    0.21
  14   1   1    3.98    0.18
  14  -1  -1    4.35    0.19
  14   1   1    4.66    0.19
  14  -1  -1    5.12    0.21
 -16  -1  -1   14.41    0.38
  16   1  -1   14.10    0.37
  16   1  -1   14.89    0.38
  16  -1   1   14.16    0.36
  16   1  -1   14.54    0.37
  16   1  -1   14.25    0.38
 -16   1   1   14.21    0.39
  16  -1   1   14.54    0.39
  16  -1   1   14.15    0.38
  16  -1   1   14.28    0.38
  16   1   1   14.72    0.38
  16  -1  -1   15.40    0.39
  16   1   1   14.91    0.39
  16   1   1   14.02    0.38
 -16  -1   1   13.34    0.38
  16  -1  -1   14.93    0.37
  16  -1  -1   14.33    0.38
 -16   1  -1   13.81    0.39
  16   1   1   14.39    0.37
 -18  -1  -1    2.36    0.20
  18  -1   1    2.58    0.21
 -18   1   1    2.41    0.20
  18  -1   1    2.27    0.20
  18   1  -1    2.56    0.20
  18   1  -1    2.39    0.19
  18  -1   1    2.38    0.20
  18   1  -1    2.18    0.19
  18   1   1    2.47    0.19
  18   1   1    2.58    0.20
  18   1   1    2.36    0.20
  18   1   1    2.13    0.19
 -18   1  -1    2.67    0.21
  18  -1  -1    2.27    0.19
 -18  -1   1    2.84    0.22
  18  -1  -1    2.61    0.21
  18  -1  -1    2.47    0.20
  20  -1   1    4.13    0.26
  20  -1   1    4.18    0.28
 -20   1   1    4.63    0.28
 -20  -1  -1    4.52    0.26
 -20   1  -1    4.59    0.28
 -20  -1   1    4.08    0.26
  20  -1  -1    4.44    0.27
   1   2  -1   24.77    0.38
   1  -2   1   24.94    0.36
   1  -2   1   25.40    0.36
  -1   2   1   25.54    0.37
   1   2  -1   24.47    0.37
   1   2  -1   25.16    0.35
  -1   2   1   25.05    0.36
  -1  -2  -1   24.78    0.38
   1   2  -1   24.70    0.36
  -1   2   1   25.00    0.37
   1  -2   1   25.43    0.37
  -1   2   1   24.72    0.39
   1   2  -1   25.21    0.35
   1   2   1   25.19    0.35
  -1   2  -1   25.35    0.36
  -1   2  -1   25.39    0.36
   1   2   1   25.30    0.37
   1   2   1   24.94    0.39
   1  -2  -1   25.09    0.36
   1  -2  -1   25.48    0.37
   1   2   1   22.89    0.35
   1   2   1   25.66    0.36
   1  -2  -1   24.77    0.37
  -1  -2   1   25.49    0.37
   1   2   1   26.14    0.35
  -1   2  -1   25.11    0.37
   3   2  -1  289.78    4.14
  -3  -2  -1  297.24    4.13
   3   2  -1  298.21    4.14
   3  -2   1  293.29    4.10
  -3   2   1  294.61    4.16
   3  -2   1  295.87    4.22
   3   2  -1  297.27    4.14
  -3   2   1  300.42    4.24
  -3  -2  -1  294.64    4.48
  -3   2   1  290.21    4.20
   3   2  -1  297.64    4.33
   3  -2   1  290.77    4.14
  -3  -2  -1  300.16    4.14
  -3  -2  -1  296.84    4.12
  -3  -2   1  293.51    4.12
  -3   2  -1  284.29    4.14
  -3  -2   1  290.96    4.19
  -3  -2   1  293.01    4.12
  -3  -2   1  293.24    4.47
  -3   2  -1  290.71    4.14
   3  -2  -1  303.15    4.20
   3   2   1  282.79    4.31
   3   2   1  298.10    4.16
   3   2   1  290.65    4.13
   3  -2  -1  297.29    4.22
   3  -2  -1  299.63    4.16
   3   2   1  295.84    4.14
  -3   2  -1  290.51    4.22
  -5  -2  -1   24.82    0.43
   5   2  -1   25.06    0.41
   5  -2   1   25.09    0.41
  -5  -2  -1   25.05    0.40
   5   2  -1   25.35    0.40
  -5   2   1   25.60    0.41
   5   2  -1   25.27    0.39
  -5   2   1   25.33    0.40
   5   2  -1   24.54    0.41
  -5   2   1   24.84    0.41
   5  -2   1   25.72    0.38
   5  -2   1   24.85    0.40
   5   2   1   25.66    0.39
   5   2   1   25.07    0.42
  -5   2  -1   25.79    0.41
  -5  -2   1   25.82    0.39
  -5  -2   1   25.06    0.43
   5  -2  -1   25.17    0.41
  -5  -2   1   25.31    0.40
   5  -2  -1   25.72    0.39
  -5   2  -1   25.64    0.41
   5   2   1   25.54    0.41
   5  -2  -1   25.00    0.41
  -5   2  -1   26.08    0.41
  -7  -2  -1   10.37    0.24
  -7   2   1   10.54    0.23
   7  -2   1   10.47    0.22
  -7   2   1   10.78    0.22
   7  -2   1   10.46    0.23
   7   2  -1   10.30    0.22
   7   2  -1   10.44    0.21
   7   2  -1   10.49    0.22
   7   2  -1   10.43    0.21
   7  -2   1   10.41    0.20
   7  -2   1   10.53    0.23
  -7   2   1   10.78    0.23
  -7  -2  -1   10.56    0.21
  -7  -2  -1   10.90    0.20
   7   2   1   10.54    0.21
   7   2   1   10.09    0.22
  -7   2  -1   10.96    0.23
  -7   2  -1   10.48    0.23
   7  -2  -1   10.46    0.22
   7   2   1   10.56    0.22
   7   2   1   10.67    0.21
   7  -2  -1   10.61    0.21
  -7  -2   1   10.64    0.20
  -7  -2   1   10.72    0.22
   7  -2  -1   10.63    0.23
  -7   2  -1   10.44    0.22
   7  -2  -1   10.50    0.23
  -7  -2   1   10.73    0.24
  -9   2   1    6.82    0.19
   9   2  -1    6.87    0.19
   9  -2   1    6.67    0.19
   9   2  -1    6.57    0.17
  -9  -2  -1    7.05    0.19
  -9   2   1    7.34    0.20
   9   2  -1    6.90    0.18
   9  -2   1    6.84    0.18
   9  -2   1    6.96    0.17
  -9  -2  -1    6.61    0.16
   9   2  -1    6.97    0.18
   9  -2   1    6.92    0.19
   9  -2  -1    6.76    0.17
  -9   2  -1    6.82    0.19
  -9  -2   1    6.93    0.18
   9  -2  -1    6.45    0.19
   9  -2  -1    6.88    0.19
   9   2   1    6.78    0.18
  -9   2  -1    6.55    0.18
   9   2   1    7.00    0.19
  -9   2  -1    7.04    0.20
  -9  -2   1    6.98    0.17
   9   2   1    6.81    0.19
   9  -2  -1    6.89    0.19
  -9  -2   1    7.04    0.21
  11   2  -1   22.31    0.43
 -11   2   1   22.01    0.44
 -11   2   1   22.18    0.44
  11  -2   1   21.74    0.44
  11   2  -1   21.93    0.43
  11  -2   1   21.70    0.43
  11  -2   1   22.53    0.45
 -11  -2  -1   22.64    0.43
  11  -2   1   22.16    0.40
 -11   2   1   22.46    0.42
  11   2  -1   22.39    0.43
  11   2  -1   22.24    0.42
  11   2   1   22.14    0.43
  11   2   1   22.54    0.42
 -11  -2   1   22.64    0.43
  11  -2  -1   22.69    0.43
 -11   2  -1   22.15    0.44
 -11   2  -1   21.44    0.43
 -11   2  -1   22.78    0.42
  11  -2  -1   21.98    0.44
  11  -2  -1   21.78    0.41
  11  -2  -1   22.07    0.44
  11   2   1   21.89    0.43
  11   2   1   22.52    0.44
  13   2  -1    8.57    0.25
  13   2  -1    8.52    0.25
 -13  -2  -1    8.54    0.25
  13   2  -1    8.81    0.25
  13   2  -1    8.88    0.25
 -13   2   1    8.86    0.25
 -13   2   1    8.94    0.27
  13  -2   1    8.45    0.25
 -13   2   1    9.31    0.28
  13  -2   1    8.87    0.27
  13  -2   1    8.60    0.23
 -13   2  -1    8.82    0.27
  13   2   1    8.74    0.25
  13  -2  -1    9.10    0.26
 -13   2  -1    8.76    0.25
  13   2   1    8.65    0.25
  13  -2  -1    8.74    0.24
  13   2   1    8.76    0.25
 -13   2  -1    8.91    0.27
  13  -2  -1    8.52    0.27
  13  -2  -1    8.53    0.26
  13   2   1    8.72    0.26
 -15  -2  -1    0.41    0.10
  15  -2   1    0.63    0.10
  15  -2   1    0.55    0.11
 -15   2   1    0.47    0.11
  15   2  -1    0.45    0.10
  15   2  -1    0.43    0.10
  15  -2   1    0.60    0.11
  15  -2   1    0.66    0.12
  15   2  -1    0.59    0.11
  15   2  -1    0.39    0.09
 -15   2  -1    0.62    0.12
  15   2   1    0.44    0.10
  15   2   1    0.50    0.11
 -15   2  -1    0.52    0.11
  15  -2  -1    0.44    0.10
  15   2   1    0.36    0.10
 -15  -2   1    0.48    0.11
  15  -2  -1    0.47    0.11
  15  -2  -1    0.36    0.10
  15   2   1    0.42    0.10
  15  -2  -1    0.38    0.09
 -17   2   1    2.76    0.21
  17   2  -1    2.78    0.19
 -17  -2  -1    2.41    0.19
  17  -2   1    2.81    0.20
  17   2  -1    2.92    0.21
  17   2  -1    2.25    0.19
  17  -2   1    2.76    0.21
  17  -2   1    2.86    0.20
  17   2  -1    2.42    0.19
  17   2   1    2.77    0.19
  17   2   1    2.88    0.19
  17   2   1    2.82    0.21
  17   2   1    2.84    0.21
 -17   2  -1    2.74    0.21
  17  -2  -1    2.48    0.20
 -17  -2   1    2.37    0.19
  17  -2  -1    2.81    0.22
  17  -2  -1    2.92    0.22
  19   2  -1    0.12    0.12
  19  -2   1    0.06    0.12
  19  -2   1    0.21    0.13
  19   2  -1    0.15    0.12
 -19  -2  -1   -0.02    0.11
 -19   2   1   -0.01    0.11
  19   2  -1   -0.01    0.12
  19  -2   1   -0.05    0.12
  19   2   1    0.11    0.11
 -19   2  -1    0.02    0.11
  19   2   1   -0.01    0.12
  19   2   1    0.05    0.11
  19  -2  -1    0.00    0.12
  19  -2  -1    0.16    0.14
 -19  -2   1    0.04    0.12
  19  -2  -1   -0.03    0.10
   0  -3   1   -0.04    0.02
   0   3  -1   -0.05    0.02
   0   3   1   -0.01    0.03
   0   3   1   -0.06    0.02
   0   3  -1   -0.03    0.02
   0   3   1   -0.03    0.02
   0   3  -1   -0.06    0.02
   0   3   1   -0.08    0.02
   0   3  -1   -0.06    0.02
   0   3   1    0.00    0.02
   0   3  -1   -0.01    0.03
   0   3   1    0.00    0.02
   0  -3  -1   -0.04    0.03
   2   3  -1  104.22    1.44
   2  -3   1  101.90    1.42
   2   3  -1  102.72    1.46
   2   3  -1  103.71    1.43
   2   3  -1  104.03    1.43
   2   3  -1  100.52    1.50
  -2   3   1  102.53    1.44
  -2  -3  -1  102.24    1.54
  -2   3   1  103.42    1.45
   2  -3   1  105.26    1.44
  -2   3   1  101.79    1.46
   2  -3   1  103.19    1.44
  -2   3  -1  101.27    1.46
   2   3   1  101.70    1.50
   2   3   1  104.23    1.44
  -2   3  -1  101.83    1.44
   2  -3  -1  102.31    1.45
   2   3   1  101.78    1.42
   2   3   1  100.18    1.43
   2  -3  -1  102.12    1.46
   2   3   1  104.49    1.44
  -2  -3   1  104.73    1.46
  -2   3  -1  101.77    1.44
   2   3   1  103.29    1.44
   2  -3  -1  100.64    1.44
   2  -3  -1  102.98    1.44
   2   3   1  101.41    1.49
   4   3  -1    9.99    0.18
  -4  -3  -1    9.85    0.16
  -4   3   1   10.11    0.19
   4   3  -1    9.99    0.17
  -4  -3  -1    9.75    0.20
   4  -3   1    9.92    0.19
   4   3  -1    9.82    0.19
   4  -3   1    9.42    0.18
  -4  -3  -1    9.69    0.17
   4  -3   1   10.03    0.16
  -4  -3  -1    9.79    0.15
  -4   3   1    9.63    0.19
   4   3  -1    9.78    0.16
  -4   3   1    9.81    0.19
   4  -3  -1    9.47    0.18
   4   3   1    9.59    0.19
  -4  -3   1    9.76    0.16
   4  -3  -1    9.92    0.17
  -4  -3   1    9.59    0.17
  -4   3  -1    9.64    0.19
   4   3   1    9.45    0.17
  -4  -3   1    9.69    0.20
   4   3   1    9.88    0.17
  -4   3  -1    9.58    0.19
   4  -3  -1    9.84    0.19
  -4   3  -1    9.58    0.18
   4   3   1    9.76    0.19
   6  -3   1  133.16    1.91
  -6  -3  -1  135.77    1.88
   6   3  -1  135.99    1.89
   6   3  -1  131.66    1.96
  -6  -3  -1  132.58    2.03
  -6  -3  -1  135.30    1.89
   6  -3   1  134.54    1.92
   6   3  -1  130.95    1.91
  -6   3   1  134.24    1.94
   6   3  -1  132.19    1.89
  -6   3   1  135.35    1.91
  -6   3   1  136.24    1.92
   6  -3   1  134.82    1.87
  -6   3  -1  134.92    1.94
  -6   3  -1  135.85    1.91
   6  -3  -1  136.43    1.92
   6   3   1  133.31    1.89
  -6  -3   1  134.46    1.88
   6   3   1  133.87    1.89
   6   3   1  134.56    1.91
   6   3   1  132.72    1.97
   6  -3  -1  134.87    1.88
   6  -3  -1  134.36    1.92
  -6   3  -1  134.72    1.92
  -6  -3   1  131.29    2.03
  -6  -3   1  134.72    1.89
   8  -3   1    0.07    0.04
  -8  -3  -1    0.10    0.04
   8   3  -1    0.15    0.04
   8  -3   1    0.10    0.06
   8   3  -1    0.08    0.05
  -8  -3  -1    0.09    0.05
   8   3  -1    0.08    0.05
   8  -3   1    0.07    0.05
  -8   3   1    0.00    0.05
  -8   3   1    0.14    0.05
  -8  -3  -1    0.11    0.05
   8  -3   1   -0.09    0.05
  -8   3   1    0.11    0.06
  -8  -3   1    0.21    0.04
   8   3   1    0.05    0.05
   8   3   1    0.06    0.04
   8  -3  -1    0.08    0.04
   8  -3  -1    0.17    0.05
  -8  -3   1    0.20    0.05
   8   3   1    0.09    0.05
   8   3   1    0.04    0.05
  -8   3  -1    0.07    0.06
  -8  -3   1    0.19    0.06
  -8   3  -1    0.12    0.05
   8  -3  -1    0.16    0.06
  -8   3  -1    0.04    0.05
 -10   3   1    5.17    0.18
  10  -3   1    4.48    0.17
 -10   3   1    4.28    0.17
  10  -3   1    4.71    0.18
 -10  -3  -1    4.42    0.15
  10   3  -1    4.11    0.15
  10  -3   1    4.64    0.16
  10  -3   1    4.55    0.14
  10   3  -1    4.60    0.15
  10   3  -1    4.73    0.17
  10   3  -1    4.48    0.15
  10   3   1    4.98    0.15
  10  -3  -1    4.63    0.17
  10  -3  -1    4.71    0.16
  10   3   1    4.34    0.16
  10  -3  -1    4.54    0.15
  10   3   1    4.66    0.17
 -10  -3   1    4.47    0.16
 -10  -3   1    4.48    0.18
  10  -3  -1    4.71    0.17
 -10   3  -1    5.14    0.18
  10   3   1    4.35    0.15
 -10   3  -1    4.72    0.17
 -10   3  -1    4.46    0.16
  12  -3   1   14.72    0.35
  12  -3   1   14.20    0.34
  12   3  -1   15.10    0.33
  12  -3   1   14.01    0.34
  12   3  -1   14.81    0.34
  12   3  -1   15.25    0.33
  12  -3   1   14.50    0.31
 -12   3   1   14.60    0.35
  12   3  -1   15.01    0.35
 -12   3   1   15.10    0.35
 -12   3   1   15.21    0.34
  12  -3  -1   15.58    0.32
  12  -3  -1   15.93    0.36
  12   3   1   14.76    0.33
 -12   3  -1   14.55    0.35
 -12   3  -1   15.06    0.34
  12   3   1   15.27    0.34
 -12   3  -1   14.22    0.35
  12   3   1   15.33    0.35
  12  -3  -1   15.59    0.35
  12  -3  -1   14.91    0.34
  12   3   1   14.80    0.32
  14   3  -1    0.71    0.10
  14   3  -1    0.62    0.10
 -14   3   1    0.42    0.10
 -14  -3  -1    0.44    0.10
  14   3  -1    0.52    0.10
  14  -3   1    0.53    0.10
 -14   3   1    0.48    0.10
  14  -3   1    0.37    0.08
  14  -3   1    0.34    0.09
 -14   3   1    0.54    0.11
  14   3  -1    0.56    0.10
  14  -3  -1    0.60    0.10
  14   3   1    0.44    0.10
 -14   3  -1    0.40    0.10
  14  -3  -1    0.62    0.11
  14   3   1    0.52    0.09
 -14   3  -1    0.43    0.10
  14  -3  -1    0.67    0.11
  14   3   1    0.36    0.10
 -14   3  -1    0.53    0.11
  14  -3  -1    0.62    0.09
  14   3   1    0.36    0.09
  16  -3   1    2.52    0.20
  16   3  -1    2.52    0.18
 -16   3   1    2.54    0.18
  16   3  -1    2.40    0.19
  16  -3   1    2.50    0.19
  16  -3   1    2.05    0.17
  16   3  -1    2.36    0.17
 -16  -3  -1    2.20    0.18
  16   3  -1    2.28    0.16
  16  -3  -1    2.45    0.19
 -16   3  -1    2.11    0.18
  16   3   1    2.51    0.19
  16  -3  -1    2.17    0.18
  16   3   1    2.33    0.17
  16   3   1    2.35    0.17
 -16  -3   1    2.57    0.19
  16   3   1    2.61    0.18
 -18  -3  -1    0.92    0.14
 -18   3   1    1.02    0.15
  18  -3   1    1.11    0.15
  18  -3   1    0.98    0.16
  18   3  -1    1.07    0.15
  18   3  -1    1.06    0.15
  18  -3   1    1.06    0.15
  18   3  -1    0.85    0.14
  18   3   1    1.17    0.15
  18   3   1    0.80    0.14
  18  -3  -1    1.29    0.17
 -18  -3   1    0.75    0.15
  18   3   1    0.93    0.14
  18  -3  -1    1.15    0.16
  18   3   1    1.01    0.14
  18  -3  -1    0.73    0.14
 -18   3  -1    0.86    0.15
  20   3  -1    2.33    0.21
  20  -3   1    2.35    0.22
  20  -3   1    2.34    0.22
 -20  -3  -1    2.16    0.20
  20  -3  -1    2.24    0.21
 -20  -3   1    2.41    0.21
  20   3   1    2.29    0.20
  -1   4   1   76.53    1.18
   1  -4   1   78.96    1.11
  -1   4   1   79.90    1.11
  -1   4   1   79.99    1.12
   1   4  -1   80.69    1.14
   1  -4   1   80.36    1.11
  -1   4   1   79.25    1.14
   1   4  -1   78.96    1.17
   1   4  -1   79.60    1.12
   1  -4   1   79.77    1.14
   1  -4  -1   76.44    1.14
   1   4   1   78.56    1.18
  -1   4  -1   79.53    1.11
  -1   4  -1   80.25    1.18
  -1   4  -1   78.82    1.14
   1   4   1   78.96    1.11
   1   4   1   77.56    1.12
  -1   4  -1   79.04    1.11
  -1   4  -1   79.45    1.10
   1  -4  -1   78.95    1.11
   1   4   1   79.17    1.11
   1   4   1   80.35    1.13
   1  -4  -1   79.49    1.12
   3   4  -1    4.39    0.11
  -3  -4  -1    4.47    0.11
   3  -4   1    4.37    0.08
  -3   4   1    4.34    0.11
   3   4  -1    4.36    0.08
  -3   4   1    4.50    0.11
   3   4  -1    4.51    0.11
   3   4  -1    4.39    0.11
   3  -4   1    4.39    0.11
  -3   4   1    4.18    0.11
   3  -4   1    4.31    0.10
   3   4  -1    4.38    0.08
   3  -4  -1    4.51    0.11
   3   4   1    4.31    0.08
   3  -4  -1    4.42    0.10
   3   4   1    4.43    0.08
  -3   4  -1    4.30    0.11
   3   4   1    4.52    0.08
   3   4   1    4.13    0.11
   3   4   1    4.34    0.12
  -3   4  -1    4.65    0.12
   3  -4  -1    4.43    0.09
  -3  -4   1    4.40    0.12
   3   4   1    4.54    0.10
  -3   4  -1    4.42    0.10
  -3  -4   1    4.62    0.10
   5   4  -1    2.47    0.07
  -5  -4  -1    2.40    0.10
   5   4  -1    2.71    0.07
   5  -4   1    2.66    0.10
   5  -4   1    2.71    0.07
  -5  -4  -1    2.61    0.08
   5  -4   1    2.58    0.09
  -5  -4  -1    2.66    0.06
   5   4  -1    2.49    0.10
  -5   4   1    2.49    0.09
  -5   4   1    2.75    0.10
   5  -4  -1    2.59    0.09
   5   4   1    2.56    0.08
   5  -4  -1    2.60    0.08
   5   4   1    2.66    0.10
  -5  -4   1    2.73    0.07
  -5   4  -1    2.57    0.10
   5   4   1    2.91    0.08
  -5  -4   1    2.73    0.11
  -5  -4   1    2.65    0.08
  -5   4  -1    2.54    0.09
   5   4   1    2.58    0.10
   7   4  -1   31.17    0.53
   7  -4   1   31.87    0.52
   7  -4   1   31.24    0.48
   7  -4   1   32.02    0.53
  -7  -4  -1   31.96    0.47
  -7  -4  -1   32.25    0.50
  -7   4   1   31.17    0.53
   7   4  -1   31.16    0.50
  -7  -4  -1   31.16    0.55
  -7   4   1   31.61    0.53
   7   4  -1   31.06    0.49
   7   4  -1   30.43    0.52
  -7   4   1   31.26    0.52
   7   4   1   31.87    0.49
   7  -4  -1   31.12    0.49
   7  -4  -1   32.38    0.52
  -7   4  -1   32.12    0.53
   7  -4  -1   31.32    0.53
   7   4   1   31.55    0.54
  -7  -4   1   30.90    0.56
  -7   4  -1   31.54    0.53
   7   4   1   32.11    0.50
  -7  -4   1   32.33    0.50
  -7  -4   1   31.72    0.47
  -7   4  -1   33.70    0.53
   7   4   1   32.79    0.53
   9  -4   1    7.50    0.21
  -9   4   1    7.39    0.21
  -9  -4  -1    7.95    0.19
  -9   4   1    7.72    0.21
   9   4  -1    7.66    0.21
   9   4  -1    7.82    0.20
  -9  -4  -1    7.98    0.22
   9  -4   1    8.08    0.22
   9  -4   1    7.49    0.20
  -9   4   1    7.84    0.21
   9   4  -1    7.67    0.19
   9   4  -1    8.08    0.19
   9  -4   1    7.97    0.17
   9  -4  -1    7.46    0.21
   9   4   1    8.07    0.22
  -9   4  -1    7.31    0.21
   9  -4  -1    7.74    0.21
   9  -4  -1    7.84    0.18
  -9  -4   1    8.26    0.19
   9   4   1    7.60    0.21
   9   4   1    8.20    0.19
   9   4   1    7.89    0.19
  -9  -4   1    8.08    0.23
  -9   4  -1    8.14    0.21
  -9   4  -1    7.53    0.22
  11  -4   1   13.35    0.28
  11  -4   1   13.69    0.33
  11   4  -1   14.05    0.31
 -11   4   1   13.69    0.33
 -11   4   1   13.83    0.32
  11   4  -1   14.10    0.30
  11   4  -1   13.66    0.32
  11   4  -1   13.74    0.30
 -11   4   1   14.25    0.34
  11  -4   1   13.88    0.32
  11  -4   1   14.14    0.33
 -11   4  -1   13.93    0.31
 -11   4  -1   13.86    0.33
  11   4   1   13.44    0.32
  11  -4  -1   14.21    0.32
  11  -4  -1   14.12    0.29
  11   4   1   13.99    0.30
 -11  -4   1   14.34    0.35
  11   4   1   14.22    0.30
  11  -4  -1   14.01    0.33
  11  -4  -1   13.90    0.33
  11   4   1   14.17    0.32
 -11   4  -1   13.38    0.32
 -13   4   1    0.41    0.09
 -13   4   1    0.47    0.10
  13   4  -1    0.36    0.08
  13  -4   1    0.49    0.10
  13  -4   1    0.48    0.10
  13  -4   1    0.59    0.10
 -13   4   1    0.30    0.08
  13   4  -1    0.34    0.08
  13   4  -1    0.38    0.10
  13  -4   1    0.55    0.08
  13   4  -1    0.43    0.09
  13   4   1    0.27    0.08
  13  -4  -1    0.39    0.09
  13  -4  -1    0.43    0.08
 -13   4  -1    0.39    0.10
  13   4   1    0.50    0.09
  13  -4  -1    0.39    0.10
  13   4   1    0.36    0.09
 -13   4  -1    0.49    0.10
  13   4   1    0.41    0.09
  13  -4  -1    0.23    0.09
  15   4  -1    2.10    0.16
  15   4  -1    2.37    0.17
 -15   4   1    2.34    0.18
  15   4  -1    2.39    0.18
  15   4  -1    2.17    0.17
 -15   4   1    2.00    0.16
 -15   4   1    2.41    0.19
 -15  -4  -1    2.28    0.17
  15  -4   1    2.44    0.20
  15  -4   1    2.53    0.19
  15  -4   1    2.50    0.18
  15   4   1    2.97    0.19
  15  -4  -1    2.47    0.18
  15   4   1    2.51    0.17
  15  -4  -1    2.37    0.19
 -15   4  -1    2.32    0.17
 -15   4  -1    2.43    0.19
  15  -4  -1    2.31    0.18
  15   4   1    2.24    0.17
  15   4   1    2.47    0.17
 -15   4  -1    2.23    0.18
 -17   4   1    0.47    0.13
  17   4  -1    0.38    0.12
  17  -4   1    0.40    0.12
  17   4  -1    0.19    0.11
 -17  -4  -1    0.45    0.12
  17   4  -1    0.41    0.11
  17  -4   1    0.48    0.13
  17  -4   1    0.30    0.12
  17   4   1    0.28    0.10
  17   4   1    0.38    0.12
  17   4   1    0.40    0.11
 -17  -4   1    0.25    0.11
  17  -4  -1    0.45    0.12
  17  -4  -1    0.24    0.12
  17   4   1    0.42    0.12
 -17   4  -1    0.16    0.12
  19   4  -1    0.14    0.12
  19   4  -1    0.08    0.13
 -19  -4  -1    0.16    0.12
  19   4  -1    0.34    0.13
  19  -4   1    0.14    0.12
  19  -4   1    0.21    0.14
  19  -4   1    0.28    0.13
 -19   4   1    0.15    0.12
 -19  -4   1    0.23    0.12
  19  -4  -1    0.31    0.13
  19   4   1    0.26    0.12
  19   4   1    0.26    0.13
  19  -4  -1    0.41    0.14
 -19   4  -1    0.33    0.13
  19   4   1    0.21    0.12
  19  -4  -1    0.25    0.14
   0   5  -1   -0.14    0.02
   0   5  -1   -0.14    0.03
   0   5   1   -0.09    0.03
   0   5  -1   -0.14    0.04
   0   5   1   -0.10    0.02
   0   5   1   -0.16    0.02
   0   5  -1   -0.16    0.03
   0   5   1   -0.15    0.03
   0   5  -1   -0.18    0.02
   0   5   1   -0.15    0.03
   0  -5   1   -0.16    0.03
   2   5  -1    0.07    0.03
  -2   5   1    0.07    0.03
   2  -5   1   -0.02    0.03
   2  -5   1    0.03    0.02
  -2   5   1    0.00    0.03
  -2   5   1   -0.01    0.03
   2   5  -1    0.04    0.03
   2   5  -1    0.07    0.03
  -2   5   1   -0.03    0.03
   2  -5   1   -0.03    0.03
  -2  -5  -1   -0.03    0.03
  -2   5  -1   -0.04    0.03
   2  -5  -1   -0.06    0.03
  -2   5  -1   -0.03    0.03
   2   5   1   -0.04    0.01
   2  -5  -1   -0.01    0.02
   2   5   1    0.00    0.03
   2  -5  -1    0.06    0.03
   2   5   1   -0.03    0.01
   2   5   1   -0.04    0.03
  -2   5  -1   -0.03    0.03
   2   5   1    0.01    0.04
   4   5  -1    8.69    0.19
   4   5  -1    8.51    0.14
   4  -5   1    8.65    0.14
  -4   5   1    8.61    0.18
  -4   5   1    8.46    0.18
   4   5  -1    8.63    0.14
  -4   5   1    8.58    0.19
   4  -5   1    8.45    0.17
   4  -5   1    8.87    0.18
  -4  -5  -1    8.57    0.19
   4   5  -1    8.65    0.18
   4   5  -1    8.59    0.14
   4   5  -1    8.57    0.18
   4   5   1    8.27    0.19
   4  -5  -1    8.84    0.18
  -4   5  -1    8.79    0.18
   4  -5  -1    8.41    0.18
   4   5   1    8.45    0.15
  -4  -5   1    8.45    0.16
   4   5   1    8.72    0.18
  -4   5  -1    8.63    0.18
  -4   5  -1    8.83    0.19
   4   5   1    8.59    0.19
   4   5   1    8.94    0.15
   4  -5  -1    8.79    0.16
  -4  -5   1    8.41    0.19
   4   5   1    8.74    0.14
  -6   5   1    4.40    0.14
  -6  -5  -1    4.39    0.14
   6   5  -1    4.53    0.14
  -6   5   1    4.35    0.14
  -6  -5  -1    4.54    0.10
  -6   5   1    4.49    0.14
   6   5  -1    4.65    0.13
   6  -5   1    4.61    0.14
   6  -5   1    4.40    0.13
   6   5  -1    4.47    0.10
   6  -5   1    4.54    0.10
   6   5  -1    4.41    0.11
   6   5  -1    4.41    0.11
   6   5   1    4.46    0.14
   6  -5  -1    4.45    0.13
   6  -5  -1    4.36    0.11
   6   5   1    4.18    0.14
  -6   5  -1    4.18    0.14
   6   5   1    4.33    0.11
  -6  -5   1    4.42    0.15
   6   5   1    4.63    0.11
  -6  -5   1    4.54    0.10
   6  -5  -1    4.54    0.14
  -6   5  -1    4.55    0.13
  -6   5  -1    5.03    0.15
  -8  -5  -1   13.03    0.30
   8  -5   1   13.14    0.29
  -8   5   1   13.25    0.28
  -8   5   1   13.53    0.29
   8  -5   1   13.35    0.24
   8   5  -1   13.25    0.25
   8   5  -1   12.80    0.28
   8   5  -1   13.48    0.28
  -8   5   1   12.88    0.29
  -8  -5  -1   13.58    0.25
   8  -5   1   12.87    0.28
   8   5  -1   13.16    0.25
   8  -5  -1   13.40    0.25
  -8   5  -1   13.11    0.29
  -8   5  -1   13.21    0.28
   8   5   1   13.48    0.25
  -8   5  -1   13.62    0.29
  -8  -5   1   13.15    0.30
   8  -5  -1   13.67    0.29
  -8  -5   1   13.47    0.27
   8  -5  -1   13.02    0.28
   8   5   1   12.78    0.28
   8   5   1   13.18    0.25
   8   5   1   13.06    0.29
  10   5  -1    6.09    0.20
  10   5  -1    6.11    0.19
  10   5  -1    5.77    0.17
 -10  -5  -1    6.07    0.21
 -10   5   1    6.05    0.19
  10  -5   1    5.88    0.20
  10  -5   1    6.34    0.21
  10  -5   1    6.01    0.15
  10  -5   1    5.96    0.19
 -10   5   1    5.89    0.20
 -10   5   1    5.92    0.20
 -10   5  -1    5.70    0.20
  10   5   1    5.96    0.17
  10  -5  -1    5.89    0.19
  10  -5  -1    6.21    0.16
  10   5   1    5.97    0.20
 -10  -5   1    6.23    0.21
  10  -5  -1    6.36    0.21
  10   5   1    5.74    0.19
  10   5   1    6.02    0.17
 -10   5  -1    5.99    0.19
 -10   5  -1    6.15    0.20
  12   5  -1    3.03    0.15
  12  -5   1    3.31    0.18
 -12   5   1    2.95    0.16
  12   5  -1    3.01    0.15
  12   5  -1    2.85    0.16
  12  -5   1    2.81    0.17
  12  -5   1    2.85    0.16
 -12   5   1    2.92    0.17
  12   5  -1    2.94    0.14
 -12   5   1    2.86    0.18
 -12  -5   1    2.94    0.18
 -12   5  -1    3.10    0.18
 -12   5  -1    3.02    0.16
  12  -5  -1    3.12    0.16
  12   5   1    3.04    0.17
  12  -5  -1    3.08    0.14
  12  -5  -1    3.12    0.18
  12  -5  -1    2.87    0.16
  12   5   1    3.03    0.15
  12   5   1    2.83    0.16
 -12   5  -1    3.05    0.17
  12   5   1    3.07    0.15
 -14   5   1    2.84    0.19
  14   5  -1    2.73    0.16
  14   5  -1    2.85    0.19
 -14   5   1    2.97    0.19
  14  -5   1    2.88    0.19
  14   5  -1    2.79    0.15
  14   5  -1    2.82    0.16
 -14   5   1    2.67    0.19
  14  -5   1    3.02    0.19
  14   5   1    2.89    0.19
 -14   5  -1    2.69    0.19
  14   5   1    2.76    0.16
  14  -5  -1    2.93    0.18
  14   5   1    2.75    0.16
  14   5   1    3.32    0.18
 -14   5  -1    3.13    0.20
  14  -5  -1    3.06    0.20
  14  -5  -1    3.00    0.18
  16   5  -1    1.51    0.14
 -16  -5  -1    1.48    0.15
  16   5  -1    1.50    0.16
  16  -5   1    1.54    0.16
 -16   5   1    1.55    0.15
  16  -5   1    1.61    0.17
 -16   5   1    1.71    0.16
  16   5  -1    1.47    0.14
 -16   5   1    1.21    0.16
  16  -5   1    1.44    0.15
 -16   5  -1    1.43    0.15
  16  -5  -1    1.50    0.15
  16   5   1    1.62    0.16
  16   5   1    1.53    0.15
 -16   5  -1    1.42    0.15
 -16   5  -1    2.04    0.19
  16  -5  -1    1.68    0.17
  16   5   1    1.32    0.14
  16   5   1    1.50    0.14
  16  -5  -1    1.38    0.15
  18   5  -1    4.49    0.27
  18  -5   1    4.33    0.25
  18   5  -1    3.85    0.23
  18   5  -1    4.85    0.25
  18  -5   1    4.34    0.27
 -18   5   1    4.27    0.24
  18  -5   1    4.78    0.27
 -18  -5  -1    4.79    0.24
  18  -5  -1    4.42    0.27
  18   5   1    4.66    0.24
 -18   5  -1    4.04    0.26
  18  -5  -1    4.98    0.26
 -18  -5   1    4.55    0.26
  18  -5  -1    4.61    0.25
  18   5   1    4.21    0.25
  18   5   1    4.81    0.24
  -1   6   1   13.29    0.22
  -1   6   1   13.37    0.22
  -1   6   1   13.24    0.24
  -1  -6  -1   13.31    0.25
  -1   6   1   12.97    0.26
   1   6  -1   13.20    0.23
   1   6  -1   13.00    0.26
   1  -6   1   13.41    0.24
   1   6  -1   13.14    0.24
   1   6   1   13.09    0.24
  -1   6  -1   13.15    0.22
   1   6   1   13.32    0.20
  -1   6  -1   13.42    0.21
  -1   6  -1   13.38    0.25
   1   6   1   13.09    0.23
  -1  -6   1   13.37    0.24
  -1   6  -1   13.46    0.21
   1  -6  -1   13.20    0.22
   1   6   1   12.40    0.26
   1  -6  -1   13.30    0.25
   1   6   1   13.52    0.20
  -1   6  -1   13.22    0.26
   3   6  -1    7.41    0.17
  -3   6   1    7.38    0.17
   3  -6   1    7.20    0.14
   3   6  -1    7.49    0.17
   3  -6   1    7.59    0.16
   3  -6   1    7.22    0.12
  -3   6   1    7.29    0.15
   3   6  -1    7.55    0.16
  -3  -6  -1    7.13    0.16
  -3   6   1    7.18    0.16
  -3  -6   1    7.35    0.18
  -3   6  -1    7.31    0.16
   3  -6  -1    7.27    0.16
   3   6   1    7.41    0.16
   3  -6  -1    7.41    0.17
  -3   6  -1    7.39    0.17
   3   6   1    7.26    0.18
  -3   6  -1    7.43    0.15
   3  -6  -1    7.25    0.15
   3   6   1    7.11    0.16
  -5   6   1    1.54    0.09
   5   6  -1    1.84    0.06
   5  -6   1    1.91    0.08
  -5  -6  -1    1.72    0.07
   5   6  -1    1.70    0.09
   5   6  -1    1.75    0.05
   5  -6   1    1.69    0.05
   5  -6   1    1.84    0.09
  -5  -6  -1    1.58    0.09
   5   6  -1    1.83    0.05
  -5   6   1    1.67    0.09
  -5   6   1    1.85    0.10
   5   6  -1    1.59    0.09
   5   6  -1    1.65    0.09
  -5   6  -1    1.58    0.09
  -5   6  -1    1.81    0.10
  -5   6  -1    1.74    0.09
  -5  -6   1    1.64    0.07
   5   6   1    1.69    0.06
   5  -6  -1    1.75    0.09
   5  -6  -1    1.68    0.06
   5   6   1    1.79    0.06
   5  -6  -1    1.73    0.08
   5   6   1    1.75    0.09
   5   6   1    1.63    0.09
   5   6   1    1.78    0.08
   5   6   1    1.79    0.06
  -5  -6   1    1.56    0.09
  -7   6   1    3.26    0.13
   7   6  -1    3.49    0.10
  -7  -6  -1    3.13    0.13
   7  -6   1    3.37    0.12
   7   6  -1    3.60    0.13
   7   6  -1    3.34    0.10
   7  -6   1    3.61    0.14
  -7  -6  -1    3.51    0.09
  -7   6   1    3.44    0.13
  -7   6   1    3.41    0.14
   7  -6   1    3.53    0.09
   7   6  -1    3.29    0.10
   7   6  -1    3.53    0.14
   7  -6  -1    3.32    0.13
  -7   6  -1    3.39    0.13
  -7  -6   1    3.38    0.14
   7   6   1    3.42    0.10
   7   6   1    3.51    0.14
   7  -6  -1    3.45    0.12
  -7   6  -1    3.52    0.13
  -7  -6   1    3.39    0.09
   7  -6  -1    3.47    0.10
   7   6   1    3.55    0.10
  -7   6  -1    3.22    0.13
   7   6   1    3.20    0.13
   7   6   1    3.53    0.10
   9  -6   1    0.28    0.07
   9   6  -1    0.21    0.07
  -9   6   1    0.14    0.07
   9   6  -1    0.31    0.05
   9  -6   1    0.16    0.04
  -9  -6  -1    0.23    0.07
  -9   6   1    0.20    0.06
   9  -6   1    0.26    0.07
   9   6  -1    0.14    0.06
  -9   6   1    0.22    0.07
   9   6  -1    0.24    0.05
   9   6   1    0.25    0.07
   9   6   1    0.17    0.05
  -9   6  -1    0.27    0.07
   9   6   1    0.19    0.05
  -9  -6   1    0.18    0.07
  -9   6  -1    0.31    0.08
   9   6   1    0.17    0.06
  -9   6  -1    0.18    0.07
   9  -6  -1    0.19    0.06
   9  -6  -1    0.19    0.07
   9  -6  -1    0.21    0.05
  11  -6   1    2.87    0.16
 -11  -6  -1    2.74    0.16
  11   6  -1    2.91    0.13
  11  -6   1    2.70    0.16
 -11   6   1    2.97    0.15
  11  -6   1    2.67    0.15
 -11   6   1    2.85    0.17
  11   6  -1    2.90    0.13
  11   6  -1    2.67    0.16
  11   6  -1    2.77    0.14
 -11   6  -1    3.06    0.17
 -11   6  -1    2.89    0.16
  11   6   1    2.72    0.15
 -11   6  -1    2.78    0.17
  11  -6  -1    3.01    0.15
  11  -6  -1    2.90    0.12
  11  -6  -1    2.69    0.15
  11   6   1    2.82    0.13
  11   6   1    2.93    0.13
 -11  -6   1    2.96    0.17
  11   6   1    2.94    0.16
  13   6  -1    0.11    0.07
  13  -6   1    0.05    0.09
 -13   6   1   -0.06    0.09
  13  -6   1    0.04    0.08
  13  -6   1   -0.02    0.08
  13   6  -1    0.03    0.07
  13   6  -1    0.00    0.07
 -13   6   1    0.04    0.08
  13   6  -1   -0.04    0.08
 -13   6   1   -0.05    0.08
  13   6   1    0.01    0.07
  13   6   1    0.04    0.07
 -13   6  -1    0.02    0.08
 -13   6  -1   -0.07    0.08
  13  -6  -1    0.05    0.09
  13   6   1   -0.01    0.09
  13   6   1   -0.13    0.07
  13  -6  -1    0.02    0.08
  13  -6  -1    0.07    0.09
 -13  -6   1   -0.07    0.09
 -13   6  -1   -0.10    0.07
  15   6  -1    1.91    0.15
 -15   6   1    2.03    0.17
 -15   6   1    1.64    0.17
  15  -6   1    1.60    0.15
  15   6  -1    1.45    0.16
  15  -6   1    1.90    0.18
  15  -6   1    1.79    0.17
  15   6  -1    1.50    0.14
  15   6  -1    1.86    0.14
 -15   6   1    1.77    0.15
  15  -6  -1    1.72    0.16
  15  -6  -1    1.95    0.16
  15   6   1    1.76    0.15
  15  -6  -1    1.67    0.17
  15   6   1    1.70    0.14
  15   6   1    1.75    0.14
 -15   6  -1    2.16    0.19
 -15   6  -1    1.51    0.16
 -15   6  -1    1.59    0.15
  15   6   1    1.65    0.16
  17  -6   1    0.31    0.11
  17  -6   1    0.11    0.12
 -17   6   1    0.35    0.12
  17   6  -1    0.47    0.11
  17  -6   1    0.00    0.11
  17   6  -1    0.18    0.10
  17   6  -1    0.16    0.12
 -17   6   1    0.25    0.12
 -17   6   1    0.15    0.13
 -17  -6  -1    0.07    0.11
 -17  -6   1    0.34    0.11
  17   6   1    0.08    0.10
  17  -6  -1    0.33    0.12
 -17   6  -1    0.34    0.12
  17   6   1    0.34    0.12
 -17   6  -1    0.31    0.14
 -17   6  -1    0.31    0.12
  17   6   1    0.09    0.10
  17  -6  -1    0.29    0.12
  19  -6   1    0.19    0.13
  19   6  -1    0.19    0.13
  19  -6   1    0.37    0.14
  19   6  -1    0.30    0.12
  19   6  -1    0.38    0.12
 -19   6   1    0.25    0.14
  19  -6   1    0.59    0.14
  19   6   1    0.40    0.15
 -19   6  -1    0.35    0.14
  19  -6  -1    0.27    0.14
  19   6   1    0.39    0.12
 -19  -6   1    0.26    0.12
  19   6   1    0.13    0.11
  19  -6  -1    0.23    0.12
  19  -6  -1    0.22    0.13
   0   7  -1   -0.01    0.02
   0   7  -1   -0.04    0.03
   0   7   1    0.03    0.02
   0   7   1   -0.01    0.04
   0   7  -1    0.02    0.04
   0  -7   1    0.02    0.04
   0   7   1    0.00    0.03
   0   7  -1    0.00    0.01
   0   7   1    0.01    0.02
   0   7   1   -0.01    0.01
   0   7  -1    0.01    0.02
   0   7   1    0.07    0.03
   0  -7  -1    0.05    0.04
   0   7  -1    0.06    0.03
   0   7   1   -0.01    0.03
   0   7  -1    0.00    0.02
  -2   7   1   52.91    0.78
  -2   7   1   52.59    0.80
   2  -7   1   52.54    0.80
  -2   7   1   54.20    0.77
  -2   7   1   53.22    0.85
   2  -7   1   52.76    0.77
   2   7  -1   52.76    0.78
   2   7  -1   52.73    0.83
   2   7  -1   52.82    0.81
  -2   7  -1   52.02    0.81
   2   7   1   53.54    0.79
   2  -7  -1   51.79    0.76
  -2   7  -1   51.88    0.77
   2   7   1   52.21    0.84
   2  -7  -1   51.90    0.81
   2   7   1   52.69    0.80
   2  -7  -1   53.37    0.78
  -2   7  -1   53.56    0.77
   4  -7   1    6.59    0.16
   4   7  -1    6.51    0.17
  -4   7   1    6.44    0.15
  -4  -7  -1    6.34    0.17
   4  -7   1    6.68    0.12
   4   7  -1    6.32    0.17
   4  -7   1    6.50    0.14
   4   7  -1    6.29    0.16
  -4   7   1    6.27    0.16
  -4   7   1    6.17    0.16
   4  -7  -1    6.54    0.16
  -4   7  -1    6.47    0.15
  -4   7  -1    6.44    0.16
   4  -7  -1    6.51    0.15
  -4   7  -1    7.05    0.18
  -4  -7   1    6.50    0.15
   4   7   1    6.32    0.17
   4  -7  -1    6.45    0.13
  -4  -7   1    6.45    0.17
   4   7   1    6.64    0.18
   4   7   1    6.40    0.16
   4   7   1    6.48    0.10
  -6   7   1   21.60    0.40
   6   7  -1   21.91    0.34
   6   7  -1   21.74    0.33
  -6  -7  -1   22.09    0.36
  -6   7   1   21.36    0.40
   6   7  -1   21.28    0.40
   6   7  -1   21.64    0.40
  -6  -7  -1   22.00    0.41
   6   7  -1   22.60    0.34
   6  -7   1   21.91    0.39
  -6   7   1   21.68    0.39
   6  -7   1   21.87    0.33
   6  -7   1   21.89    0.38
   6   7  -1   22.47    0.41
   6  -7  -1   21.65    0.40
  -6  -7   1   21.41    0.42
   6   7   1   21.75    0.34
   6  -7  -1   21.72    0.35
   6  -7  -1   21.91    0.38
  -6   7  -1   21.21    0.39
   6   7   1   22.00    0.34
   6   7   1   21.20    0.41
  -6   7  -1   21.99    0.41
   6   7   1   21.58    0.34
  -6  -7   1   21.59    0.36
  -6   7  -1   21.73    0.40
   6   7   1   21.99    0.40
  -8  -7  -1    3.51    0.15
   8   7  -1    3.43    0.11
  -8   7   1    3.30    0.14
  -8   7   1    3.37    0.15
   8  -7   1    3.35    0.13
   8  -7   1    3.62    0.15
   8   7  -1    3.38    0.11
   8   7  -1    3.41    0.15
   8  -7   1    3.46    0.10
   8   7  -1    3.38    0.13
  -8   7   1    3.47    0.15
  -8   7  -1    3.46    0.15
  -8   7  -1    3.18    0.15
   8   7   1    3.64    0.11
   8  -7  -1    3.48    0.11
   8   7   1    3.61    0.15
   8   7   1    3.43    0.11
   8   7   1    3.52    0.15
  -8   7  -1    3.56    0.15
   8  -7  -1    3.44    0.14
  -8  -7   1    3.32    0.10
   8  -7  -1    3.39    0.15
  -8  -7   1    3.53    0.16
 -10  -7  -1    0.57    0.10
  10  -7   1    0.56    0.09
  10   7  -1    0.58    0.08
  10   7  -1    0.53    0.07
  10  -7   1    0.65    0.09
  10   7  -1    0.62    0.07
  10   7  -1    0.43    0.08
 -10   7   1    0.50    0.09
 -10   7   1    0.74    0.09
 -10   7   1    0.49    0.09
  10   7   1    0.53    0.07
  10   7   1    0.60    0.08
 -10   7  -1    0.55    0.09
  10   7   1    0.61    0.09
  10  -7  -1    0.61    0.09
  10  -7  -1    0.63    0.08
 -10   7  -1    0.47    0.08
  10   7   1    0.56    0.07
 -10  -7   1    0.67    0.10
 -10   7  -1    0.62    0.09
  12   7  -1    0.48    0.09
 -12  -7  -1    0.53    0.11
  12   7  -1    0.48    0.10
  12  -7   1    0.44    0.09
  12  -7   1    0.58    0.11
  12   7  -1    0.34    0.07
 -12   7   1    0.28    0.08
  12   7  -1    0.57    0.08
 -12   7   1    0.49    0.11
  12  -7   1    0.41    0.09
  12   7   1    0.56    0.08
 -12   7  -1    0.40    0.09
  12   7   1    0.49    0.08
 -12   7  -1    0.32    0.10
  12  -7  -1    0.46    0.09
 -12  -7   1    0.45    0.10
  12   7   1    0.44    0.09
 -12   7  -1    0.42    0.10
  12  -7  -1    0.51    0.11
  12   7   1    0.40    0.09
  14   7  -1    2.36    0.15
 -14   7   1    2.54    0.18
  14   7  -1    2.29    0.16
 -14   7   1    2.26    0.18
  14  -7   1    2.64    0.18
  14   7  -1    2.41    0.16
  14   7  -1    2.81    0.20
  14  -7   1    2.53    0.18
 -14   7   1    2.89    0.20
  14   7   1    2.62    0.16
  14   7   1    2.50    0.15
  14   7   1    2.28    0.18
  14   7   1    2.61    0.17
 -14  -7   1    2.62    0.20
  14  -7  -1    2.54    0.19
 -14   7  -1    2.56    0.20
  14  -7  -1    2.53    0.19
  14  -7  -1    2.63    0.19
 -14   7  -1    2.40    0.18
  16  -7   1    4.36    0.25
  16   7  -1    4.35    0.24
 -16   7   1    4.38    0.25
  16  -7   1    4.42    0.24
  16   7  -1    4.37    0.21
  16   7  -1    3.91    0.20
 -16   7   1    4.53    0.25
  16  -7   1    3.84    0.24
 -16   7   1    3.97    0.25
  16   7   1    4.47    0.20
  16   7   1    3.99    0.23
  16   7   1    4.05    0.24
  16  -7  -1    4.37    0.24
  16  -7  -1    3.86    0.23
 -16   7  -1    4.13    0.23
  16   7   1    4.32    0.21
 -16   7  -1    4.05    0.24
 -16   7  -1    4.25    0.25
  18   7  -1    0.51    0.12
  18  -7   1    0.46    0.15
  18   7  -1    0.38    0.12
  18   7  -1    0.31    0.14
 -18   7   1    0.25    0.13
  18  -7   1    0.36    0.14
 -18   7   1    0.50    0.16
  18  -7  -1    0.41    0.14
 -18   7  -1    0.64    0.16
  18   7   1    0.42    0.12
  18  -7  -1    0.39    0.13
  18   7   1    0.45    0.14
  18   7   1    0.31    0.11
  18  -7  -1    0.52    0.15
 -18  -7   1    0.44    0.13
 -18   7  -1    0.43    0.15
  -1   8   1    3.39    0.09
  -1   8   1    3.65    0.14
   1  -8   1    3.16    0.12
  -1   8   1    3.56    0.09
   1   8  -1    3.22    0.13
   1   8  -1    3.25    0.12
  -1  -8  -1    3.39    0.12
  -1   8   1    3.47    0.09
   1   8  -1    3.57    0.11
  -1   8   1    3.51    0.11
  -1   8  -1    3.68    0.12
   1   8   1    3.30    0.13
   1   8   1    3.61    0.07
   1   8   1    3.67    0.07
   1   8   1    3.63    0.11
   1   8   1    3.58    0.07
   1  -8  -1    3.47    0.12
   1   8   1    3.44    0.11
  -1   8  -1    3.70    0.13
  -1   8  -1    3.55    0.09
  -1  -8   1    3.30    0.12
  -1   8  -1    3.42    0.09
  -1   8  -1    3.63    0.09
   1   8   1    3.60    0.07
   3   8  -1    1.07    0.09
   3   8  -1    1.08    0.08
   3  -8   1    1.04    0.08
  -3  -8  -1    1.11    0.07
  -3   8   1    1.08    0.07
   3  -8   1    1.09    0.05
   3  -8   1    1.00    0.07
  -3   8   1    1.14    0.07
   3   8  -1    0.98    0.08
  -3   8   1    0.88    0.07
   3  -8  -1    1.02    0.05
  -3   8  -1    0.86    0.07
  -3   8  -1    0.94    0.07
   3   8   1    1.04    0.08
  -3   8  -1    0.82    0.06
   3   8   1    1.16    0.07
   3  -8  -1    0.98    0.08
   3   8   1    0.96    0.08
   3  -8  -1    0.97    0.07
  -5   8   1    6.78    0.18
   5  -8   1    6.91    0.16
  -5   8   1    6.56    0.17
   5   8  -1    6.75    0.18
  -5   8   1    6.27    0.18
  -5  -8  -1    6.48    0.18
   5   8  -1    6.85    0.18
   5   8  -1    6.75    0.18
   5  -8   1    6.35    0.17
   5  -8   1    6.57    0.12
  -5  -8   1    6.76    0.19
   5   8   1    6.35    0.18
  -5   8  -1    6.42    0.17
   5  -8  -1    6.67    0.16
  -5   8  -1    6.71    0.17
   5  -8  -1    6.75    0.14
   5   8   1    6.74    0.12
   5   8   1    6.81    0.19
  -5  -8   1    6.71    0.16
   5   8   1    6.84    0.12
   5  -8  -1    6.84    0.18
  -5   8  -1    6.66    0.19
   5   8   1    6.69    0.17
  -7   8   1    2.75    0.14
  -7   8   1    2.69    0.13
   7  -8   1    2.78    0.14
  -7   8   1    2.77    0.13
  -7  -8  -1    2.78    0.09
   7   8  -1    2.53    0.14
   7   8  -1    2.66    0.12
   7  -8   1    2.52    0.12
   7   8  -1    2.69    0.08
  -7  -8  -1    2.58    0.13
   7   8  -1    2.70    0.08
  -7   8  -1    2.61    0.13
   7   8   1    2.84    0.08
   7   8   1    2.57    0.13
   7   8   1    2.81    0.14
   7  -8  -1    2.76    0.13
   7  -8  -1    2.88    0.12
  -7   8  -1    2.70    0.12
   7   8   1    2.56    0.09
  -7  -8   1    2.92    0.14
   7  -8  -1    2.56    0.09
  -7   8  -1    2.66    0.14
  -7  -8   1    2.76    0.10
   9  -8   1    5.32    0.19
   9   8  -1    5.40    0.14
  -9   8   1    5.67    0.20
  -9   8   1    5.62    0.19
  -9  -8  -1    5.44    0.20
   9   8  -1    5.62    0.14
  -9   8   1    5.23    0.19
   9   8  -1    5.25    0.20
   9   8  -1    5.46    0.19
   9  -8   1    5.34    0.18
   9  -8  -1    5.56    0.19
  -9   8  -1    5.58    0.20
   9  -8  -1    5.51    0.18
  -9   8  -1    5.57    0.21
   9   8   1    5.75    0.20
  -9  -8   1    5.44    0.20
   9   8   1    5.42    0.20
   9   8   1    5.62    0.15
  -9   8  -1    5.65    0.19
   9   8   1    5.50    0.14
  11   8  -1    0.53    0.11
  11  -8   1    0.60    0.10
 -11   8   1    0.60    0.10
 -11   8   1    0.69    0.11
  11   8  -1    0.58    0.07
  11  -8   1    0.57    0.09
  11   8  -1    0.63    0.09
 -11  -8  -1    0.40    0.10
  11   8  -1    0.69    0.07
 -11   8   1    0.43    0.10
 -11   8  -1    0.53    0.11
 -11  -8   1    0.67    0.11
 -11   8  -1    0.59    0.10
  11   8   1    0.54    0.10
  11   8   1    0.61    0.11
  11   8   1    0.53    0.07
  11   8   1    0.66    0.08
  11  -8  -1    0.61    0.09
 -11   8  -1    0.61    0.10
  11  -8  -1    0.45    0.09
 -13   8   1    0.09    0.10
  13  -8   1    0.17    0.09
  13   8  -1    0.12    0.07
  13  -8   1    0.17    0.10
  13   8  -1    0.24    0.07
 -13  -8  -1    0.21    0.10
  13   8  -1    0.09    0.09
 -13   8   1    0.12    0.10
  13   8  -1    0.12    0.08
 -13   8   1    0.00    0.09
 -13  -8   1    0.14    0.11
  13   8   1    0.16    0.09
 -13   8  -1    0.22    0.10
  13  -8  -1    0.13    0.10
  13   8   1    0.10    0.07
  13   8   1    0.09    0.10
 -13   8  -1    0.18    0.10
 -13   8  -1    0.15    0.10
  13   8   1    0.17    0.07
  13  -8  -1    0.14    0.09
  15  -8   1    0.15    0.11
  15   8  -1    0.02    0.08
 -15   8   1    0.32    0.12
 -15   8   1    0.06    0.10
  15   8  -1    0.22    0.12
  15   8  -1    0.25    0.09
 -15   8   1    0.33    0.11
  15  -8   1    0.34    0.12
 -15  -8   1    0.20    0.12
  15   8   1    0.18    0.09
 -15   8  -1    0.27    0.11
 -15   8  -1    0.28    0.12
  15  -8  -1    0.20    0.12
  15  -8  -1    0.11    0.10
  15  -8  -1    0.15    0.11
  15   8   1    0.21    0.12
 -15   8  -1    0.17    0.12
  15   8   1    0.22    0.09
  15   8   1    0.16    0.10
  17   8  -1    0.82    0.13
  17   8  -1    0.61    0.15
  17  -8   1    0.90    0.16
 -17   8   1    0.75    0.16
  17  -8   1    0.92    0.17
 -17   8   1    0.66    0.14
  17   8  -1    0.81    0.12
 -17   8   1    0.72    0.15
  17   8   1    0.99    0.16
 -17   8  -1    0.85    0.15
  17  -8  -1    0.59    0.15
  17   8   1    0.73    0.12
 -17   8  -1    0.86    0.15
  17  -8  -1    0.85    0.15
  17   8   1    0.71    0.12
 -17   8  -1    0.80    0.16
   0   9  -1    0.07    0.03
   0   9   1    0.09    0.06
   0   9  -1    0.07    0.04
   0   9  -1    0.09    0.05
   0   9   1    0.05    0.03
   0   9   1    0.04    0.04
   0  -9   1    0.18    0.05
   0  -9  -1    0.07    0.05
   0   9  -1    0.06    0.03
   0   9   1    0.07    0.03
   0   9   1    0.06    0.03
   0   9  -1    0.08    0.03
   0   9  -1    0.07    0.05
   2   9  -1   72.36    1.12
   2   9  -1   70.56    1.04
   2  -9   1   69.87    1.07
  -2   9   1   72.04    1.03
  -2   9   1   68.20    1.13
  -2  -9  -1   69.76    1.07
  -2   9   1   71.75    1.07
   2   9  -1   70.70    1.08
  -2   9   1   70.02    1.03
  -2  -9   1   70.57    1.07
   2   9   1   68.64    1.12
  -2   9  -1   70.65    1.03
   2  -9  -1   69.91    1.08
   2   9   1   71.35    1.07
  -2   9  -1   71.31    1.08
   2   9   1   71.19    1.05
   2  -9  -1   72.09    1.03
  -2   9  -1   72.20    1.03
  -4   9   1   10.18    0.21
   4   9  -1   10.02    0.24
   4   9  -1    9.98    0.23
  -4   9   1   10.15    0.22
   4   9  -1    9.87    0.23
  -4   9   1    9.93    0.23
   4  -9   1   10.24    0.22
  -4  -9  -1    9.64    0.23
   4  -9   1    9.69    0.17
  -4   9  -1    9.77    0.24
  -4   9  -1    9.67    0.22
   4  -9  -1    9.66    0.24
   4   9   1   10.34    0.23
   4  -9  -1   10.17    0.19
   4  -9  -1   10.40    0.22
   4   9   1    9.70    0.23
  -4   9  -1    9.92    0.21
  -4  -9   1    9.61    0.24
   4   9   1   10.24    0.25
  -4  -9   1   10.10    0.22
  -6   9   1   96.75    1.45
   6   9  -1   96.15    1.43
  -6  -9  -1   96.95    1.41
   6   9  -1   93.52    1.48
   6   9  -1   97.16    1.45
   6  -9   1   95.54    1.42
   6   9  -1   97.65    1.34
  -6   9   1   94.79    1.42
  -6  -9  -1   93.25    1.50
  -6   9   1   94.51    1.43
  -6  -9   1   96.32    1.41
   6   9   1   96.79    1.43
   6  -9  -1   94.19    1.36
   6  -9  -1   95.48    1.42
  -6   9  -1   96.05    1.42
   6   9   1   96.52    1.44
  -6   9  -1   96.20    1.46
  -6  -9   1   94.12    1.51
  -6   9  -1   94.96    1.42
   6   9   1   97.82    1.35
   6   9   1   96.19    1.49
  -8   9   1    9.69    0.26
   8   9  -1    9.92    0.27
   8   9  -1   10.38    0.20
  -8   9   1    9.68    0.26
  -8   9   1    9.76    0.25
   8  -9   1    9.83    0.26
  -8  -9  -1   10.05    0.27
   8   9  -1   10.31    0.26
   8   9  -1   10.10    0.18
   8  -9  -1    9.91    0.26
   8   9   1   10.34    0.27
  -8   9  -1   10.56    0.26
  -8   9  -1   10.12    0.26
  -8  -9   1    9.89    0.27
   8   9   1    9.87    0.27
  -8   9  -1   10.29    0.28
   8   9   1   10.44    0.19
  -8  -9   1    9.96    0.23
   8   9   1   10.21    0.20
 -10   9   1   10.02    0.29
 -10   9   1   10.25    0.28
  10  -9   1    9.65    0.28
 -10   9   1   10.32    0.29
  10   9  -1    9.87    0.22
  10   9  -1   10.35    0.21
  10   9  -1   10.25    0.28
  10   9  -1   10.07    0.29
 -10  -9  -1    9.67    0.29
  10  -9  -1   10.16    0.28
  10   9   1   10.17    0.21
 -10  -9   1   10.30    0.30
 -10   9  -1   10.16    0.29
 -10   9  -1   10.06    0.29
  10   9   1   10.32    0.29
  10   9   1   10.25    0.22
  10   9   1   10.12    0.28
 -10   9  -1   10.11    0.27
 -12   9   1    0.03    0.09
  12   9  -1   -0.07    0.07
 -12   9   1    0.01    0.09
  12   9  -1    0.04    0.06
  12   9  -1    0.05    0.06
  12   9  -1    0.05    0.08
 -12  -9  -1   -0.14    0.09
 -12   9  -1    0.07    0.09
  12   9   1    0.01    0.06
 -12  -9   1   -0.17    0.08
 -12   9  -1    0.04    0.09
  12   9   1    0.04    0.09
  12   9   1    0.02    0.07
 -12   9  -1   -0.16    0.08
  12   9   1    0.06    0.06
 -14  -9  -1   21.86    0.53
  14   9  -1   22.89    0.45
  14  -9   1   22.29    0.53
  14   9  -1   22.24    0.52
  14   9  -1   22.01    0.43
 -14   9   1   22.91    0.53
 -14   9   1   22.62    0.51
 -14   9   1   22.58    0.52
  14   9   1   22.46    0.43
  14   9   1   22.79    0.51
  14  -9  -1   22.07    0.53
  14   9   1   21.81    0.51
 -14   9  -1   22.27    0.52
 -14   9  -1   22.43    0.53
 -14  -9   1   22.58    0.54
  14   9   1   22.98    0.45
 -16   9   1    9.10    0.34
  16  -9   1    9.19    0.35
 -16   9   1    8.93    0.35
 -16   9   1    8.99    0.34
  16   9  -1    8.98    0.28
  16   9  -1    8.57    0.26
  16   9  -1    8.58    0.32
 -16   9  -1    8.86    0.33
 -16   9  -1    8.68    0.34
  16  -9  -1    8.70    0.34
  16   9   1    8.57    0.28
 -16   9  -1    8.86    0.35
  16   9   1    8.68    0.26
  16   9   1    9.00    0.34
 -18   9   1    0.22    0.14
  18   9  -1    0.13    0.11
  18  -9   1    0.06    0.13
  18   9  -1    0.24    0.14
  18   9  -1   -0.03    0.09
 -18   9   1   -0.07    0.14
  18  -9  -1    0.23    0.13
  18   9   1    0.05    0.10
 -18   9  -1    0.02    0.14
  18   9   1   -0.01    0.10
  18   9   1   -0.02    0.13
 -18   9  -1   -0.16    0.12
   1  10  -1    0.40    0.03
   1  10  -1    0.34    0.06
   1 -10   1    0.52    0.07
   1  10  -1    0.31    0.05
  -1  10   1    0.16    0.06
  -1  10   1    0.33    0.04
  -1 -10  -1    0.32    0.07
  -1  10   1    0.27    0.04
   1  10  -1    0.37    0.03
  -1  10   1    0.35    0.07
   1  10  -1    0.14    0.07
   1  10   1    0.33    0.03
   1  10   1    0.30    0.03
   1  10   1    0.37    0.03
  -1  10  -1    0.42    0.04
  -1  10  -1    0.33    0.06
  -1  10  -1    0.23    0.07
  -1  10  -1    0.45    0.04
   1  10   1    0.27    0.07
  -1  10  -1    0.35    0.04
  -1 -10   1    0.35    0.06
   1  10   1    0.37    0.06
   1 -10  -1    0.20    0.06
   1  10   1    0.27    0.06
   3  10  -1   13.59    0.28
  -3  10   1   13.44    0.26
  -3 -10  -1   13.82    0.29
   3 -10   1   13.48    0.29
   3  10  -1   13.78    0.31
  -3  10   1   13.37    0.26
   3  10  -1   13.32    0.29
  -3 -10  -1   13.31    0.29
  -3  10   1   13.77    0.29
  -3  10  -1   14.15    0.30
  -3  10  -1   13.52    0.26
   3 -10  -1   13.74    0.30
   3  10   1   13.42    0.28
   3  10   1   13.48    0.28
   3  10   1   13.46    0.31
  -3  10  -1   13.73    0.26
  -3 -10   1   13.59    0.29
  -5  10   1   25.00    0.45
  -5  10   1   25.59    0.47
   5  10  -1   25.47    0.46
  -5 -10  -1   25.13    0.47
   5  10  -1   25.73    0.48
  -5  10   1   25.12    0.44
   5  10  -1   25.55    0.47
  -5  10  -1   25.33    0.48
  -5 -10   1   25.20    0.48
  -5  10  -1   25.94    0.44
   5  10   1   24.49    0.49
   5  10   1   25.39    0.46
  -5 -10   1   25.20    0.44
  -5  10  -1   25.23    0.45
   5  10   1   24.77    0.46
   7  10  -1   12.80    0.30
  -7  10   1   12.62    0.30
   7  10  -1   12.80    0.31
  -7  10   1   12.71    0.31
  -7  10   1   11.99    0.28
   7  10  -1   12.24    0.30
  -7 -10  -1   12.62    0.30
   7  10  -1   12.44    0.21
  -7 -10  -1   12.65    0.25
  -7 -10   1   12.40    0.26
   7  10   1   12.49    0.30
  -7 -10   1   12.40    0.31
  -7  10  -1   12.62    0.29
   7  10   1   12.59    0.22
  -7  10  -1   12.10    0.28
   7  10   1   12.46    0.31
  -7  10  -1   12.28    0.30
   9  10  -1   16.25    0.27
   9  10  -1   16.61    0.38
  -9 -10  -1   16.51    0.38
  -9  10   1   17.05    0.39
   9  10  -1   16.38    0.38
  -9  10   1   15.70    0.36
   9  10  -1   16.54    0.29
  -9  10   1   16.57    0.38
   9  10   1   15.87    0.37
  -9  10  -1   15.68    0.36
  -9  10  -1   17.18    0.39
   9  10   1   16.72    0.27
  -9 -10   1   16.47    0.39
   9  10   1   16.76    0.30
   9  10   1   16.63    0.38
  -9  10  -1   16.88    0.38
 -11 -10  -1    9.96    0.30
  11  10  -1    9.76    0.30
 -11  10   1    9.66    0.30
  11  10  -1    9.66    0.22
 -11  10   1    9.72    0.30
  11  10  -1   10.39    0.29
  11  10  -1    9.62    0.20
 -11  10  -1   10.32    0.29
  11  10   1    9.76    0.29
  11  10   1   10.17    0.21
  11  10   1   10.01    0.30
 -11 -10   1    9.67    0.31
 -11  10  -1    9.97    0.31
 -11  10  -1   10.24    0.30
  11  10   1    9.80    0.23
 -13  10   1    0.49    0.13
 -13 -10  -1    0.51    0.12
  13  10  -1    0.27    0.11
  13  10  -1    0.37    0.08
  13  10  -1    0.37    0.07
 -13  10   1    0.43    0.12
 -13  10   1    0.39    0.12
  13  10   1    0.30    0.08
  13  10   1    0.45    0.11
  13  10   1    0.32    0.12
 -13  10  -1    0.32    0.12
  13  10   1    0.48    0.08
 -13 -10   1    0.35    0.13
 -13  10  -1    0.32    0.12
 -13  10  -1    0.41    0.12
  15 -10   1   -0.10    0.11
  15  10  -1    0.05    0.08
  15  10  -1    0.09    0.07
 -15  10   1    0.06    0.11
 -15  10   1    0.13    0.12
 -15  10   1    0.16    0.13
  15  10  -1    0.23    0.12
 -15  10  -1    0.22    0.12
  15  10   1    0.20    0.08
  15 -10  -1    0.13    0.12
 -15  10  -1    0.05    0.11
  15  10   1    0.01    0.12
  15  10   1    0.14    0.09
 -15  10  -1   -0.04    0.11
 -15 -10   1    0.16    0.13
 -17  10   1    2.65    0.22
 -17  10   1    2.88    0.23
  17  10  -1    2.46    0.19
  17 -10   1    2.78    0.23
  17  10  -1    2.82    0.17
  17  10  -1    2.80    0.23
 -17  10   1    2.80    0.24
  17  10   1    2.70    0.17
 -17  10  -1    2.92    0.24
 -17  10  -1    2.94    0.24
 -17  10  -1    3.10    0.24
  17 -10  -1    2.63    0.23
  17  10   1    2.66    0.20
  17  10   1    3.40    0.25
   0  11   1    0.01    0.05
   0  11  -1   -0.02    0.03
   0  11  -1    0.04    0.06
   0  11   1   -0.01    0.06
   0 -11  -1    0.06    0.06
   0  11   1    0.08    0.03
   0  11  -1    0.05    0.04
   0  11  -1   -0.02    0.05
   0  11  -1    0.03    0.03
   0 -11   1   -0.05    0.05
   0  11   1   -0.02    0.03
   2  11  -1    5.10    0.18
  -2  11   1    4.97    0.13
  -2 -11  -1    4.75    0.17
  -2  11   1    4.80    0.13
  -2  11   1    5.08    0.17
   2  11  -1    4.79    0.15
   2 -11   1    4.83    0.17
  -2  11   1    4.96    0.19
   2  11  -1    5.09    0.17
  -2  11  -1    4.76    0.13
  -2  11  -1    4.57    0.17
   2  11   1    5.06    0.19
   2  11   1    4.95    0.16
  -2 -11   1    4.96    0.16
  -2  11  -1    4.79    0.13
   2 -11  -1    5.07    0.17
   2  11   1    4.68    0.16
   2  11   1    4.87    0.10
   4  11  -1   24.80    0.45
  -4 -11  -1   24.33    0.47
  -4 -11  -1   24.70    0.47
   4  11  -1   25.66    0.47
  -4  11   1   24.82    0.47
  -4  11   1   25.05    0.44
  -4  11   1   24.49    0.43
   4  11  -1   24.99    0.49
  -4 -11   1   25.30    0.45
  -4  11  -1   24.28    0.43
  -4  11  -1   24.91    0.47
   4 -11  -1   24.40    0.48
   4  11   1   25.35    0.46
   4  11   1   24.45    0.49
  -4 -11   1   24.86    0.46
  -4 -11   1   24.11    0.48
  -4  11  -1   25.18    0.43
   4  11   1   25.05    0.45
  -6  11   1    2.01    0.14
  -6  11   1    2.31    0.13
   6  11  -1    2.09    0.14
  -6  11   1    2.30    0.13
   6  11  -1    2.35    0.13
  -6 -11  -1    2.10    0.13
  -6 -11  -1    2.36    0.12
   6  11  -1    2.22    0.13
   6  11   1    2.15    0.06
  -6  11  -1    1.87    0.13
   6  11   1    2.17    0.14
  -6 -11   1    2.06    0.12
  -6  11  -1    2.17    0.14
   6  11   1    2.26    0.13
   6  11   1    2.09    0.14
  -6 -11   1    1.92    0.13
  -6  11  -1    1.95    0.12
   8  11  -1    8.18    0.17
   8  11  -1    8.29    0.26
  -8 -11  -1    8.63    0.26
   8  11  -1    8.38    0.25
  -8  11   1    8.19    0.25
  -8  11   1    8.27    0.25
  -8  11   1    8.30    0.24
   8  11   1    8.43    0.17
  -8  11  -1    8.19    0.26
   8  11   1    8.38    0.26
   8  11   1    8.52    0.26
  -8  11  -1    8.61    0.25
  -8  11  -1    8.26    0.24
  -8 -11   1    7.87    0.26
 -10 -11  -1    0.01    0.08
 -10  11   1    0.04    0.08
  10  11  -1    0.03    0.09
  10  11  -1    0.06    0.08
 -10  11   1   -0.10    0.08
  10  11  -1    0.16    0.05
 -10  11   1    0.14    0.09
  10  11   1    0.03    0.05
  10  11   1    0.05    0.08
 -10  11  -1    0.10    0.09
 -10 -11   1    0.05    0.09
  10  11   1   -0.08    0.09
 -10  11  -1    0.06    0.09
 -10  11  -1    0.00    0.08
 -12 -11  -1   11.03    0.33
  12  11  -1   10.56    0.33
 -12  11   1   10.67    0.33
  12  11  -1   10.72    0.25
 -12  11   1   10.69    0.33
 -12  11   1   10.78    0.33
 -12  11  -1   11.24    0.33
 -12  11  -1   10.46    0.33
  12  11   1   10.42    0.32
 -12  11  -1   11.06    0.33
  12  11   1   10.84    0.33
 -12 -11   1   11.00    0.34
  12  11   1   10.76    0.25
  14  11  -1    0.61    0.09
  14  11  -1    0.64    0.14
  14 -11   1    0.60    0.14
 -14 -11  -1    0.65    0.14
 -14  11   1    0.74    0.14
 -14  11   1    0.77    0.14
 -14  11   1    0.83    0.15
  14  11   1    0.65    0.10
  14  11   1    0.79    0.13
 -14  11  -1    0.70    0.14
 -14 -11   1    0.46    0.13
 -14  11  -1    0.43    0.13
  16 -11   1    3.10    0.25
 -16  11   1    3.34    0.26
 -16  11   1    3.06    0.24
  16  11  -1    3.23    0.25
 -16  11   1    3.94    0.26
  16  11  -1    3.40    0.19
 -16  11  -1    3.19    0.25
  16  11   1    3.23    0.25
  16  11   1    3.04    0.19
  16 -11  -1    3.43    0.25
 -16  11  -1    2.83    0.23
 -16  11  -1    3.47    0.26
   1 -12   1    0.29    0.07
   1  12  -1    0.00    0.06
   1  12  -1    0.15    0.07
  -1  12   1    0.20    0.08
  -1  12   1    0.15    0.05
   1  12  -1    0.21    0.03
  -1  12   1    0.06    0.07
  -1  12   1    0.10    0.04
   1  12  -1    0.09    0.07
  -1 -12  -1    0.38    0.08
  -1  12  -1    0.15    0.09
  -1  12  -1    0.22    0.04
  -1  12  -1    0.18    0.04
   1  12   1    0.20    0.06
   1 -12  -1    0.28    0.08
   1  12   1    0.10    0.08
  -1  12  -1    0.31    0.07
   1  12   1    0.17    0.04
  -1 -12   1    0.16    0.07
  -3 -12  -1    0.49    0.09
   3  12  -1    0.60    0.08
   3  12  -1    0.57    0.08
   3 -12   1    0.60    0.09
   3  12  -1    0.65    0.09
  -3  12   1    0.67    0.07
  -3  12   1    0.67    0.07
  -3 -12  -1    0.60    0.08
  -3  12   1    0.60    0.09
  -3 -12   1    0.56    0.08
  -3  12  -1    0.62    0.07
   3 -12  -1    0.55    0.09
  -3  12  -1    0.58    0.09
   3  12   1    0.38    0.08
   3  12   1    0.74    0.04
   3  12   1    0.50    0.09
  -3  12  -1    0.59    0.07
   3  12   1    0.49    0.07
   5  12  -1   11.71    0.30
  -5  12   1   11.04    0.26
  -5  12   1   10.89    0.26
  -5  12   1   11.45    0.29
  -5 -12  -1   11.26    0.28
   5  12  -1   10.87    0.27
   5  12  -1   11.31    0.28
  -5 -12  -1   10.50    0.28
  -5  12  -1   11.12    0.26
  -5 -12   1   11.56    0.28
  -5  12  -1   11.38    0.29
  -5 -12   1   10.79    0.28
  -5  12  -1   11.10    0.26
  -5 -12   1   11.14    0.26
   5  12   1   11.16    0.30
   5  12   1   11.18    0.27
   5  12   1   11.56    0.28
   7  12  -1    2.02    0.14
  -7  12   1    1.78    0.14
  -7 -12  -1    1.66    0.14
  -7  12   1    1.75    0.14
   7  12  -1    1.76    0.13
  -7  12   1    2.00    0.14
   7  12  -1    1.85    0.14
  -7  12  -1    1.94    0.14
   7  12   1    1.85    0.15
  -7  12  -1    1.78    0.13
   7  12   1    2.22    0.15
  -7  12  -1    2.03    0.15
  -7 -12   1    1.98    0.14
  -7 -12   1    1.98    0.12
   7  12   1    2.17    0.13
  -9  12   1    0.56    0.11
   9  12  -1    0.60    0.11
  -9 -12  -1    0.62    0.11
  -9  12   1    0.68    0.10
  -9  12   1    0.44    0.10
   9  12  -1    0.72    0.10
   9  12   1    0.57    0.10
  -9  12  -1    0.68    0.11
  -9 -12   1    0.85    0.12
  -9  12  -1    0.65    0.11
  -9  12  -1    0.55    0.10
   9  12   1    0.80    0.12
 -11 -12  -1    0.36    0.10
  11  12  -1    0.21    0.10
  11  12  -1    0.23    0.11
 -11  12   1    0.24    0.11
 -11  12   1    0.09    0.10
  11  12   1    0.06    0.10
 -11  12  -1    0.32    0.10
 -11  12  -1    0.16    0.09
  11  12   1    0.26    0.06
 -11  12  -1    0.23    0.09
 -11 -12   1    0.17    0.10
  11  12   1    0.32    0.10
 -13  12   1    0.32    0.12
  13  12  -1    0.41    0.08
  13  12  -1    0.44    0.13
 -13  12   1    0.38    0.12
 -13 -12  -1    0.56    0.13
 -13  12   1    0.40    0.12
 -13  12  -1    0.48    0.13
  13  12   1    0.38    0.08
 -13 -12   1    0.45    0.13
 -13  12  -1    0.40    0.12
  13  12   1    0.58    0.13
 -15  12   1    0.15    0.13
 -15  12   1    0.03    0.12
  15  12  -1    0.11    0.12
  15  12  -1    0.07    0.08
 -15  12   1    0.07    0.12
  15 -12   1    0.08    0.13
  15  12   1    0.07    0.12
 -15  12  -1    0.11    0.13
 -15  12  -1    0.12    0.12
  15 -12  -1    0.06    0.13
 -15 -12   1    0.11    0.12
 -15  12  -1    0.03    0.11
  15  12   1    0.13    0.08
   0  13   1    0.05    0.03
   0  13   1   -0.03    0.04
   0  13  -1    0.04    0.03
   0 -13   1    0.01    0.06
   0  13  -1    0.01    0.06
   0  13  -1    0.02    0.04
   0 -13  -1    0.11    0.07
   0  13   1   -0.01    0.07
   0  13  -1    0.07    0.06
   0  13   1   -0.08    0.06
  -2  13   1    0.48    0.06
   2  13  -1    0.27    0.08
   2  13  -1    0.39    0.08
  -2  13   1    0.50    0.08
  -2 -13  -1    0.41    0.09
   2 -13   1    0.44    0.08
   2  13  -1    0.48    0.07
  -2  13   1    0.45    0.06
   2 -13  -1    0.50    0.09
  -2  13  -1    0.35    0.06
  -2  13  -1    0.50    0.09
   2  13   1    0.42    0.07
  -2 -13   1    0.31    0.08
   2  13   1    0.50    0.07
  -2  13  -1    0.49    0.06
   2  13   1    0.45    0.08
  -4 -13  -1    6.42    0.20
   4  13  -1    6.59    0.21
   4  13  -1    6.57    0.21
  -4 -13  -1    6.54    0.22
  -4  13   1    6.49    0.19
  -4  13   1    6.89    0.22
  -4  13   1    6.87    0.19
   4  13  -1    6.71    0.23
  -4  13  -1    6.19    0.18
  -4 -13   1    6.54    0.22
   4  13   1    6.70    0.24
  -4 -13   1    6.40    0.21
  -4 -13   1    6.80    0.21
   4 -13  -1    6.83    0.23
   4  13   1    6.46    0.20
  -4  13  -1    6.75    0.22
   4  13   1    6.76    0.21
  -4  13  -1    6.37    0.19
  -6  13   1    0.75    0.09
  -6 -13  -1    0.64    0.09
  -6 -13  -1    0.71    0.10
  -6  13   1    0.56    0.10
  -6 -13  -1    0.60    0.10
   6  13  -1    0.65    0.10
   6  13  -1    0.63    0.10
   6  13  -1    0.63    0.09
  -6  13   1    0.62    0.09
  -6  13  -1    0.61    0.09
  -6  13  -1    0.65    0.09
   6  13   1    0.76    0.10
   6  13   1    0.92    0.11
  -6 -13   1    0.67    0.09
   6  13   1    0.71    0.09
  -6 -13   1    0.81    0.11
  -6 -13   1    0.67    0.10
  -6  13  -1    0.71    0.09
  -8  13   1    0.43    0.09
   8  13  -1    0.49    0.10
   8  13  -1    0.59    0.10
  -8 -13  -1    0.60    0.10
  -8  13   1    0.50    0.10
  -8  13   1    0.34    0.09
  -8  13  -1    0.38    0.10
  -8  13  -1    0.56    0.10
  -8 -13   1    0.43    0.10
  -8  13  -1    0.48    0.09
   8  13   1    0.51    0.10
   8  13   1    0.39    0.10
 -10  13   1    0.49    0.11
 -10  13   1    0.26    0.10
 -10 -13  -1    0.18    0.10
  10  13  -1    0.31    0.10
  10  13  -1    0.26    0.11
  10  13   1    0.49    0.11
 -10 -13   1    0.45    0.11
  10  13   1    0.27    0.10
 -10  13  -1    0.24    0.10
 -10  13  -1    0.32    0.11
 -10  13  -1    0.27    0.10
 -12  13   1    1.05    0.14
 -12  13   1    1.26    0.15
 -12 -13  -1    1.16    0.15
 -12  13   1    1.37    0.15
  12  13  -1    1.28    0.15
 -12  13  -1    1.10    0.14
 -12  13  -1    1.24    0.14
 -12 -13   1    1.44    0.16
  12  13   1    1.16    0.15
 -12  13  -1    0.87    0.14
  14  13  -1    7.52    0.31
 -14  13   1    6.96    0.32
 -14 -13  -1    7.09    0.31
 -14  13   1    7.55    0.31
 -14  13   1    8.07    0.32
  14  13   1    7.10    0.31
 -14  13  -1    7.08    0.31
 -14  13  -1    7.69    0.31
 -14 -13   1    7.18    0.31
 -14  13  -1    7.29    0.32
 -16 -13   1    2.22    0.22
  -1  14   1   17.27    0.30
   1  14  -1   16.87    0.38
   1  14  -1   16.93    0.41
   1 -14   1   17.06    0.38
  -1  14   1   17.24    0.31
  -1  14   1   17.14    0.37
   1  14  -1   16.96    0.29
  -1 -14  -1   17.95    0.39
  -1  14   1   17.12    0.42
  -1  14  -1   17.38    0.38
   1 -14  -1   16.74    0.39
   1  14   1   17.24    0.37
   1  14   1   17.93    0.42
  -1 -14   1   17.05    0.38
  -1  14  -1   17.79    0.31
  -1  14  -1   17.35    0.29
   3  14  -1   12.29    0.28
   3  14  -1   11.96    0.30
  -3  14   1   11.64    0.25
   3 -14   1   11.98    0.31
  -3  14   1   11.72    0.26
  -3  14   1   12.12    0.31
  -3 -14  -1   11.46    0.30
  -3 -14  -1   11.77    0.30
   3  14  -1   11.51    0.32
   3  14   1   11.77    0.28
  -3 -14   1   11.62    0.30
  -3  14  -1   11.81    0.31
  -3 -14   1   11.24    0.30
  -3  14  -1   11.70    0.26
  -3  14  -1   12.03    0.25
   3  14   1   11.49    0.33
   3  14   1   12.06    0.29
   3 -14  -1   11.46    0.32
   5  14  -1    4.31    0.18
  -5  14   1    3.98    0.17
   5  14  -1    4.09    0.18
   5  14  -1    4.16    0.19
  -5 -14  -1    3.98    0.17
  -5 -14  -1    4.49    0.19
  -5 -14  -1    4.00    0.17
  -5  14   1    3.88    0.18
  -5  14   1    4.32    0.17
   5  14   1    4.34    0.18
  -5 -14   1    4.50    0.19
   5  14   1    4.13    0.19
  -5 -14   1    4.30    0.19
  -5  14  -1    4.24    0.17
  -5 -14   1    3.95    0.18
   5  14   1    4.01    0.20
  -5  14  -1    3.93    0.16
  -5  14  -1    4.30    0.20
  -7 -14  -1    2.18    0.16
  -7  14   1    2.28    0.15
  -7  14   1    2.55    0.16
  -7 -14  -1    2.71    0.18
  -7  14   1    2.28    0.17
   7  14  -1    2.22    0.16
   7  14  -1    2.82    0.17
   7  14  -1    2.63    0.17
   7  14   1    2.47    0.18
  -7  14  -1    2.82    0.18
  -7 -14   1    2.04    0.16
  -7  14  -1    2.35    0.16
  -7  14  -1    2.46    0.15
   7  14   1    2.06    0.17
  -7 -14   1    2.57    0.17
  -9 -14  -1    0.00    0.09
  -9  14   1   -0.02    0.09
   9  14  -1    0.00    0.09
  -9  14   1   -0.05    0.09
   9  14  -1   -0.02    0.08
  -9 -14   1    0.01    0.09
  -9  14  -1    0.03    0.09
  -9  14  -1   -0.07    0.08
   9  14   1   -0.05    0.09
   9  14   1   -0.07    0.09
  -9  14  -1   -0.04    0.09
 -11  14   1    1.13    0.14
 -11  14   1    0.94    0.14
 -11 -14  -1    1.12    0.15
  11  14  -1    1.24    0.15
 -11  14   1    1.16    0.15
  11  14   1    1.14    0.15
 -11  14  -1    1.20    0.14
 -11 -14   1    1.27    0.15
  11  14   1    1.34    0.15
 -11  14  -1    1.14    0.14
 -11  14  -1    1.13    0.15
 -13 -14  -1    6.78    0.29
  13  14  -1    5.88    0.29
 -13  14   1    6.57    0.29
 -13  14   1    6.53    0.29
 -13  14   1    6.13    0.29
  13  14   1    6.73    0.30
 -13  14  -1    6.47    0.29
 -13  14  -1    6.65    0.30
 -13 -14   1    6.15    0.29
 -15 -14   1   -0.04    0.13
   0  15   1   -0.09    0.07
   0  15  -1    0.02    0.04
   0 -15   1   -0.04    0.07
   0  15  -1    0.02    0.08
   0 -15  -1   -0.01    0.08
   0  15   1    0.02    0.08
   0  15  -1    0.14    0.07
  -2  15   1    0.15    0.06
  -2 -15  -1    0.29    0.09
  -2  15   1    0.18    0.05
   2  15  -1    0.13    0.08
   2  15  -1    0.14    0.08
  -2  15   1    0.18    0.08
   2 -15   1    0.15    0.08
   2  15   1    0.22    0.08
  -2 -15   1    0.22    0.08
  -2  15  -1    0.15    0.06
  -2  15  -1    0.19    0.08
  -2  15  -1    0.18    0.05
   2 -15  -1    0.12    0.09
   2  15   1    0.28    0.09
  -4  15   1    1.00    0.12
  -4 -15  -1    1.23    0.12
  -4  15   1    1.14    0.09
   4  15  -1    1.17    0.12
  -4  15   1    1.12    0.10
   4  15  -1    0.91    0.10
   4  15  -1    1.15    0.13
   4  15   1    1.01    0.11
   4 -15  -1    1.23    0.13
  -4  15  -1    1.13    0.10
  -4  15  -1    1.07    0.09
   4  15   1    1.13    0.11
  -4 -15   1    1.32    0.13
   4  15   1    1.04    0.14
  -4 -15   1    1.15    0.12
  -4 -15   1    1.10    0.12
  -4  15  -1    1.08    0.12
  -6  15   1    4.00    0.18
  -6  15   1    3.96    0.18
   6  15  -1    4.19    0.21
   6  15  -1    4.04    0.19
  -6 -15  -1    4.03    0.20
   6  15  -1    4.03    0.19
  -6  15   1    3.82    0.20
  -6  15  -1    4.49    0.21
  -6  15  -1    3.91    0.18
   6  15   1    3.95    0.20
  -6 -15   1    4.03    0.19
  -6 -15   1    3.92    0.20
  -6 -15   1    3.98    0.18
  -6  15  -1    4.13    0.18
   6  15   1    4.18    0.21
  -8 -15  -1    1.73    0.16
  -8  15   1    1.75    0.15
   8  15  -1    1.61    0.15
  -8  15   1    1.77    0.16
   8  15  -1    1.65    0.15
   8  15   1    1.67    0.17
  -8 -15   1    1.73    0.16
   8  15   1    1.55    0.15
  -8  15  -1    1.64    0.14
  -8  15  -1    1.62    0.15
  -8  15  -1    1.73    0.14
  -8 -15   1    1.57    0.15
  10  15  -1    5.02    0.26
 -10  15   1    4.55    0.23
 -10  15   1    4.71    0.23
 -10  15   1    4.81    0.25
  10  15   1    4.80    0.24
 -10  15  -1    4.71    0.23
  10  15   1    5.02    0.25
 -10  15  -1    4.41    0.25
 -10 -15   1    5.06    0.25
 -10  15  -1    4.68    0.23
 -12  15   1    1.65    0.18
 -12  15   1    1.67    0.17
 -12  15   1    1.50    0.16
  12  15  -1    1.53    0.18
 -12  15  -1    1.61    0.17
  12  15   1    1.85    0.19
 -12  15  -1    1.30    0.17
 -12 -15   1    1.85    0.19
 -14  15   1    4.93    0.28
  14  15  -1    5.43    0.29
 -14 -15   1    5.28    0.28
 -14  15  -1    5.90    0.31
  -1  16   1    2.61    0.16
   1 -16   1    3.16    0.18
   1  16  -1    3.02    0.17
  -1 -16  -1    3.01    0.19
   1  16  -1    3.64    0.21
  -1 -16   1    2.99    0.18
  -1  16  -1    2.78    0.18
   1  16   1    3.12    0.17
   1  16   1    2.84    0.20
   1 -16  -1    2.97    0.18
  -1  16  -1    3.03    0.12
  -3  16   1    2.73    0.12
  -3 -16  -1    2.66    0.17
   3 -16   1    2.63    0.17
   3  16  -1    2.56    0.16
   3  16  -1    2.39    0.18
  -3  16   1    2.63    0.16
   3  16   1    2.72    0.19
  -3  16  -1    2.57    0.13
  -3 -16   1    2.65    0.17
  -3  16  -1    2.50    0.12
  -3  16  -1    2.41    0.17
  -3 -16   1    2.68    0.18
   3 -16  -1    2.43    0.17
  -5  16   1    2.34    0.15
   5  16  -1    2.31    0.17
   5  16  -1    2.19    0.17
   5  16  -1    2.32    0.17
  -5 -16  -1    2.36    0.17
  -5  16   1    2.36    0.18
  -5 -16  -1    2.48    0.17
   5  16   1    2.52    0.17
  -5  16  -1    2.32    0.17
   5  16   1    2.33    0.19
  -5  16  -1    2.41    0.14
  -5 -16   1    2.03    0.15
  -5  16  -1    2.12    0.15
  -5 -16   1    2.36    0.17
  -7 -16  -1    0.06    0.09
   7  16  -1   -0.02    0.09
  -7  16   1   -0.02    0.08
  -7  16   1    0.08    0.10
   7  16  -1   -0.02    0.10
  -7  16  -1    0.10    0.10
  -7  16  -1    0.18    0.09
   7  16   1    0.08    0.09
  -7  16  -1   -0.03    0.08
  -7 -16   1    0.14    0.10
   7  16   1   -0.11    0.09
  -9  16   1    1.61    0.16
  -9 -16  -1    1.50    0.16
   9  16  -1    1.30    0.15
  -9  16   1    1.69    0.17
  -9  16   1    1.57    0.15
  -9 -16   1    1.64    0.16
  -9  16  -1    1.73    0.15
   9  16   1    1.28    0.16
   9  16   1    1.49    0.16
  -9  16  -1    1.09    0.16
  -9  16  -1    1.23    0.14
 -11  16   1    0.41    0.13
 -11  16   1    0.42    0.12
  11  16  -1    0.32    0.13
 -11  16   1    0.39    0.12
 -11  16  -1    0.55    0.13
 -11  16  -1    0.31    0.13
  11  16   1    0.17    0.12
  13  16  -1    0.02    0.12
 -13  16   1   -0.12    0.11
  13  16   1   -0.05    0.12
 -13  16  -1    0.13    0.13
   0  17  -1    0.02    0.09
   0  17   1    0.22    0.10
   0 -17   1    0.14    0.09
   0 -17  -1    0.01    0.09
   0  17   1    0.04    0.08
  -2  17   1    9.59    0.29
   2  17  -1   10.13    0.30
  -2 -17  -1   10.12    0.31
  -2  17   1    9.89    0.24
   2  17  -1   10.27    0.34
   2 -17   1    9.81    0.30
  -2 -17   1    9.55    0.30
  -2  17  -1    9.56    0.30
   2  17   1    9.92    0.33
   2 -17  -1    9.53    0.32
  -2  17  -1    9.97    0.24
  -4  17   1    7.49    0.23
  -4  17   1    6.76    0.26
  -4 -17  -1    6.76    0.25
  -4  17   1    7.35    0.21
  -4 -17  -1    7.09    0.27
   4  17  -1    7.03    0.28
  -4  17  -1    6.75    0.27
  -4 -17   1    6.89    0.25
   4  17   1    6.86    0.28
  -4 -17   1    7.13    0.26
  -4  17  -1    6.94    0.20
  -4  17  -1    7.08    0.22
  -6  17   1    3.82    0.23
   6  17  -1    4.20    0.20
  -6  17   1    4.00    0.20
  -6 -17  -1    3.84    0.21
  -6  17   1    4.01    0.19
   6  17  -1    3.90    0.22
  -6  17  -1    4.16    0.18
   6  17   1    4.49    0.25
  -6  17  -1    4.11    0.19
  -6 -17   1    3.87    0.20
  -6  17  -1    4.42    0.24
   6  17   1    3.89    0.21
   8  17  -1    1.01    0.14
  -8  17   1    0.94    0.14
  -8 -17  -1    1.04    0.14
  -8  17   1    0.85    0.12
  -8  17   1    0.89    0.13
  -8  17  -1    0.93    0.13
   8  17   1    0.97    0.14
  -8  17  -1    0.79    0.14
   8  17   1    1.08    0.15
  -8  17  -1    0.91    0.12
  10  17  -1   -0.13    0.10
 -10 -17  -1   -0.18    0.11
 -10  17   1   -0.13    0.10
 -10  17   1    0.04    0.11
 -10  17   1   -0.04    0.11
 -10  17  -1   -0.04    0.10
 -10  17  -1    0.06    0.11
  10  17   1   -0.06    0.12
  12  17  -1    5.34    0.28
 -12  17   1    4.87    0.28
 -12  17  -1    4.96    0.31
  12  17   1    5.66    0.29
  -1 -18  -1    0.06    0.10
   1  18  -1    0.02    0.09
   1 -18   1    0.03    0.10
  -1  18  -1    0.05    0.09
   1  18   1    0.15    0.11
  -1 -18   1    0.11    0.10
   1 -18  -1    0.02    0.10
  -3  18   1   -0.02    0.07
  -3 -18  -1   -0.06    0.09
  -3  18   1   -0.04    0.10
   3  18  -1    0.11    0.11
  -3 -18   1    0.05    0.10
  -3  18  -1   -0.02    0.09
  -3  18  -1    0.20    0.08
   3 -18  -1    0.05    0.10
  -3 -18   1    0.23    0.12
   3  18   1    0.02    0.10
  -5 -18  -1    0.09    0.11
  -5  18   1    0.04    0.07
  -5  18   1   -0.18    0.08
  -5  18   1   -0.03    0.08
   5  18  -1    0.04    0.11
  -5  18  -1   -0.03    0.08
   5  18   1   -0.15    0.10
  -5  18  -1    0.02    0.07
  -5  18  -1   -0.07    0.10
  -7  18   1    0.66    0.11
  -7 -18  -1    0.54    0.14
  -7  18   1    0.64    0.13
  -7  18   1    0.73    0.12
  -7  18  -1    0.79    0.15
   7  18   1    0.58    0.13
   7  18   1    0.57    0.13
  -7  18  -1    0.65    0.11
  -9  18   1    0.53    0.14
  -9  18   1    0.86    0.14
  -9 -18  -1    0.77    0.14
  -9  18   1    0.54    0.12
   9  18  -1    0.90    0.15
  -9  18  -1    0.75    0.15
   9  18   1    0.67    0.14
  -9  18  -1    0.84    0.13
   0 -19  -1   -0.04    0.10
  -2 -19  -1    5.10    0.26
   2 -19   1    4.99    0.28
   2  19   1    5.06    0.27
   2 -19  -1    5.09    0.26
  -2  19  -1    5.30    0.25
  -2 -19   1    5.16    0.25
  -4  19   1    1.96    0.15
   4  19  -1    1.81    0.19
  -4 -19  -1    2.31    0.19
   4  19   1    2.08    0.19
  -4 -19   1    2.09    0.18
  -4  19  -1    2.23    0.19
  -6  19   1   13.38    0.33
  -6  19   1   13.25    0.35
  -6  19   1   13.29    0.39
  -6 -19  -1   13.44    0.41
   6  19   1   13.66    0.42
  -6  19  -1   13.46    0.41
  -6  19  -1   13.26    0.32
  -8  19   1    3.71    0.23
  -8  19   1    3.37    0.20
  -8  19   1    3.28    0.25
  -8  19  -1    3.19    0.22
  -8  19  -1    2.89    0.23
  -8  19  -1    3.03    0.19
  -1 -20  -1    2.35    0.20
  -1 -20   1    2.23    0.20
   1 -20  -1    1.97    0.19
  -3 -20  -1    0.93    0.15
   3  20   1    0.72    0.14
  -3 -20   1    0.54    0.14
  -5  20   1    0.09    0.09
   5  20   1    0.16    0.12
  -5  20  -1    0.14    0.10
  -5  20  -1   -0.16    0.10
   0 -21   1   -0.15    0.12
  -2 -21  -1    1.42    0.18
  -2 -21   1    1.59    0.18
   0   0  -2   68.75    0.99
   0   0  -2   70.77    1.02
   0   0  -2   69.97    1.02
   0   0   2   71.90    1.03
   0   0   2   70.90    1.01
   0   0   2   69.37    1.04
  -2   0  -2  147.81    2.14
   2   0   2  150.79    2.12
  -2   0   2  145.51    2.28
  -2   0  -2  144.57    2.10
   2   0  -2  148.96    2.15
   2   0  -2  152.02    2.16
  -2   0   2  146.10    2.10
   2   0   2  146.37    2.12
   2   0   2  157.57    2.25
  -2   0  -2  150.73    2.14
   2   0   2  148.31    2.13
   2   0  -2  150.77    2.16
   2   0   2  148.34    2.15
  -2   0   2  150.30    2.16
  -4   0   2  326.79    4.70
   4   0   2  335.85    4.78
   4   0  -2  330.84    4.77
  -4   0   2  338.69    4.77
   4   0  -2  338.06    4.80
   4   0  -2  331.62    4.88
  -4   0  -2  337.51    4.78
  -4   0  -2  342.46    4.80
  -4   0  -2  335.32    4.77
   4   0   2  330.49    4.75
  -4   0   2  325.77    5.02
   4   0   2  331.76    4.93
   4   0   2  331.50    4.69
   4   0  -2  328.84    4.78
   6   0   2  102.83    1.46
   6   0   2  101.35    1.52
  -6   0  -2  100.84    1.46
  -6   0  -2  102.33    1.47
   6   0  -2  103.72    1.47
  -6   0   2  102.88    1.46
   6   0  -2  100.37    1.50
  -6   0  -2  102.06    1.48
  -6   0   2  102.25    1.56
   6   0  -2  100.45    1.46
  -6   0   2  102.29    1.47
   6   0   2  103.38    1.45
   6   0  -2  101.25    1.46
   8   0   2  311.88    4.58
   8   0   2  314.22    4.43
  -8   0  -2  312.07    4.42
  -8   0  -2  322.64    4.48
   8   0   2  319.48    4.45
   8   0  -2  319.88    4.47
  -8   0   2  311.77    4.74
   8   0  -2  322.70    4.54
  -8   0   2  317.94    4.43
   8   0  -2  307.63    4.61
   8   0  -2  315.30    4.51
  -8   0  -2  324.23    4.47
  -8   0   2  317.52    4.45
 -10   0   2   39.66    0.66
  10   0   2   38.33    0.63
 -10   0   2   39.65    0.64
  10   0  -2   39.40    0.66
 -10   0  -2   39.73    0.66
 -10   0  -2   38.47    0.63
 -10   0  -2   38.92    0.66
  10   0  -2   38.93    0.64
  10   0   2   39.16    0.65
  10   0   2   38.31    0.67
  10   0  -2   39.38    0.65
  10   0  -2   38.88    0.66
  12   0  -2    4.87    0.19
 -12   0   2    4.93    0.19
 -12   0   2    5.30    0.18
  12   0   2    4.97    0.20
  12   0  -2    5.18    0.19
 -12   0  -2    5.13    0.19
  12   0   2    5.12    0.19
 -12   0   2    5.05    0.19
  12   0   2    5.21    0.18
  12   0  -2    5.34    0.20
  12   0  -2    4.91    0.19
  12   0   2    5.23    0.19
 -12   0  -2    5.42    0.20
 -14   0  -2    2.10    0.15
  14   0   2    2.20    0.16
  14   0   2    2.14    0.16
  14   0  -2    2.00    0.16
  14   0   2    1.60    0.13
  14   0  -2    2.04    0.15
  14   0  -2    2.00    0.16
 -14   0   2    1.89    0.15
  14   0  -2    2.31    0.16
  14   0   2    1.93    0.14
  16   0  -2    1.34    0.15
  16   0  -2    1.55    0.15
  16   0   2    1.39    0.15
 -16   0   2    1.51    0.15
  16   0   2    1.50    0.14
 -16   0  -2    1.29    0.14
  16   0   2    1.30    0.15
  16   0  -2    1.46    0.14
  16   0  -2    1.38    0.14
  16   0   2    1.43    0.15
  18   0  -2    7.81    0.31
  18   0   2    7.54    0.30
 -18   0   2    7.17    0.31
  18   0  -2    7.10    0.31
  18   0  -2    7.37    0.28
  18   0   2    7.55    0.31
 -18   0  -2    7.77    0.30
  18   0   2    7.32    0.30
 -20   0   2    9.09    0.36
  20   0   2    9.50    0.35
 -20   0  -2    8.80    0.34
   1  -1   2  557.30    7.59
   1  -1   2  546.71    7.59
   1   1  -2  543.83    7.57
   1  -1   2  548.76    7.69
  -1   1   2  531.40    7.61
   1   1   2  540.54    7.87
  -1   1  -2  551.14    7.60
   1  -1  -2  535.99    7.64
  -1   1  -2  551.71    7.59
   1   1   2  554.04    7.57
   1  -1  -2  530.03    7.62
  -3   1   2   21.23    0.33
  -3   1   2   20.16    0.33
   3  -1   2   21.29    0.34
  -3  -1  -2   20.18    0.32
   3  -1   2   21.28    0.33
   3   1  -2   21.00    0.32
   3   1  -2   20.34    0.33
   3   1  -2   20.90    0.32
   3  -1   2   20.72    0.33
  -3  -1  -2   20.53    0.32
   3   1  -2   21.32    0.32
   3  -1   2   20.77    0.31
  -3   1   2   20.73    0.34
  -3  -1   2   21.37    0.35
   3   1   2   20.79    0.32
  -3  -1   2   21.10    0.32
  -3   1  -2   21.19    0.33
   3  -1  -2   20.77    0.33
   3   1   2   20.62    0.32
   3   1   2   21.34    0.34
   3  -1  -2   20.46    0.33
  -3   1  -2   20.91    0.33
   3  -1  -2   21.54    0.32
  -3  -1   2   21.68    0.32
   3   1   2   21.11    0.32
  -3   1  -2   20.85    0.33
   5  -1   2   26.08    0.40
   5   1  -2   25.59    0.41
  -5   1   2   25.57    0.41
  -5  -1  -2   25.54    0.40
   5   1  -2   25.58    0.42
   5   1  -2   25.94    0.41
  -5   1   2   25.89    0.42
  -5   1   2   26.11    0.44
  -5  -1  -2   26.48    0.42
   5   1  -2   25.70    0.41
   5  -1   2   26.20    0.42
   5  -1   2   25.67    0.43
   5  -1   2   26.22    0.42
  -5   1  -2   25.66    0.42
   5  -1  -2   25.69    0.42
   5   1   2   25.73    0.41
   5   1   2   25.75    0.43
  -5   1  -2   26.32    0.41
  -5  -1   2   26.63    0.41
   5   1   2   26.59    0.41
   5  -1  -2   26.39    0.41
   5   1   2   25.48    0.41
  -5   1  -2   26.60    0.42
  -5  -1   2   26.56    0.41
   5  -1  -2   26.76    0.42
   7  -1   2   24.85    0.44
   7   1  -2   25.25    0.42
   7  -1   2   24.96    0.43
   7  -1   2   24.78    0.42
  -7   1   2   24.68    0.42
   7   1  -2   25.36    0.42
  -7  -1  -2   25.61    0.43
  -7  -1  -2   25.60    0.42
   7  -1   2   25.25    0.41
  -7   1   2   25.64    0.43
   7   1  -2   25.55    0.42
   7   1  -2   25.53    0.43
  -7  -1  -2   25.42    0.41
  -7   1  -2   24.87    0.42
  -7   1  -2   25.47    0.43
   7  -1  -2   25.10    0.42
   7  -1  -2   25.15    0.43
  -7  -1   2   25.04    0.41
   7   1   2   25.12    0.42
   7   1   2   25.03    0.44
   7  -1  -2   25.82    0.43
   7  -1  -2   24.60    0.43
  -7  -1   2   25.72    0.42
   7   1   2   25.38    0.42
   7   1   2   25.65    0.42
  -7  -1   2   25.15    0.45
  -7   1  -2   25.79    0.43
   9  -1   2    0.45    0.06
   9  -1   2    0.40    0.07
  -9  -1  -2    0.61    0.07
  -9  -1  -2    0.55    0.06
  -9   1   2    0.43    0.06
   9   1  -2    0.47    0.06
   9   1  -2    0.55    0.06
  -9   1   2    0.43    0.06
   9  -1   2    0.53    0.07
  -9  -1  -2    0.49    0.07
  -9   1   2    0.42    0.07
   9  -1   2    0.61    0.07
   9   1  -2    0.56    0.07
   9   1  -2    0.51    0.07
  -9   1  -2    0.59    0.07
   9  -1  -2    0.49    0.06
   9  -1  -2    0.55    0.07
  -9  -1   2    0.65    0.07
  -9  -1   2    0.51    0.08
   9   1   2    0.57    0.07
  -9   1  -2    0.57    0.08
   9   1   2    0.44    0.07
   9   1   2    0.48    0.07
  -9   1  -2    0.52    0.07
  -9  -1   2    0.54    0.06
   9   1   2    0.39    0.06
   9  -1  -2    0.40    0.06
   9  -1  -2    0.50    0.06
 -11  -1  -2   71.35    1.11
  11  -1   2   71.17    1.07
 -11  -1  -2   72.45    1.10
  11   1  -2   70.01    1.10
  11   1  -2   69.93    1.09
  11   1  -2   70.73    1.10
  11  -1   2   70.25    1.10
 -11   1   2   69.22    1.09
 -11   1   2   68.57    1.12
  11  -1   2   72.03    1.14
 -11   1   2   71.08    1.11
  11   1  -2   69.61    1.12
 -11  -1   2   71.23    1.08
 -11  -1   2   71.72    1.10
  11  -1  -2   70.50    1.12
 -11   1  -2   71.16    1.09
  11  -1  -2   69.30    1.10
  11  -1  -2   71.18    1.09
  11  -1  -2   69.79    1.11
  11   1   2   70.41    1.09
  11   1   2   71.30    1.10
  11   1   2   70.33    1.14
  11   1   2   70.51    1.09
 -11   1  -2   72.61    1.11
 -11   1  -2   70.98    1.11
  13   1  -2    2.05    0.15
 -13   1   2    1.92    0.15
 -13   1   2    1.81    0.14
  13  -1   2    2.03    0.13
  13  -1   2    1.84    0.14
  13   1  -2    2.04    0.13
  13   1  -2    1.93    0.14
  13   1  -2    1.87    0.14
 -13   1   2    2.01    0.15
  13  -1   2    2.15    0.14
  13  -1   2    1.95    0.15
 -13  -1  -2    1.73    0.14
 -13   1  -2    1.74    0.14
  13  -1  -2    2.02    0.14
  13   1   2    1.93    0.14
  13   1   2    1.74    0.13
  13   1   2    2.21    0.15
  13   1   2    2.05    0.15
 -13   1  -2    1.95    0.15
  13  -1  -2    1.80    0.13
 -13  -1   2    1.84    0.15
  13  -1  -2    1.88    0.15
  13  -1  -2    1.97    0.15
  15   1  -2   24.53    0.51
  15   1  -2   25.05    0.52
  15  -1   2   24.54    0.51
  15   1  -2   24.62    0.51
 -15  -1  -2   24.39    0.51
  15   1  -2   23.97    0.50
  15  -1   2   24.14    0.52
 -15   1   2   24.09    0.52
  15  -1   2   24.39    0.53
  15  -1   2   24.50    0.48
  15   1   2   24.42    0.50
  15  -1  -2   24.92    0.50
 -15  -1   2   24.69    0.53
 -15   1  -2   24.92    0.52
  15  -1  -2   24.18    0.51
  15  -1  -2   23.98    0.52
  15   1   2   23.72    0.50
  15  -1  -2   24.09    0.51
  15   1   2   24.27    0.52
  15   1   2   24.35    0.53
  17   1  -2   24.32    0.55
 -17  -1  -2   23.67    0.54
  17   1  -2   24.85    0.54
  17  -1   2   24.13    0.56
  17   1  -2   24.88    0.54
  17   1  -2   24.70    0.53
  17  -1   2   24.16    0.55
 -17   1   2   24.47    0.56
  17  -1   2   24.75    0.54
  17   1   2   24.11    0.52
 -17  -1   2   23.74    0.55
  17   1   2   23.33    0.53
  17  -1  -2   24.12    0.52
 -17   1  -2   24.21    0.55
  17   1   2   24.24    0.55
  17  -1  -2   25.54    0.55
  17   1   2   23.83    0.55
  17  -1  -2   24.95    0.54
 -19   1   2   19.44    0.51
  19   1  -2   18.87    0.50
  19   1  -2   19.85    0.50
  19  -1   2   19.60    0.51
 -19  -1  -2   18.56    0.49
  19   1  -2   19.76    0.48
  19  -1   2   19.07    0.50
  19  -1   2   18.86    0.51
  19  -1  -2   18.79    0.50
  19   1   2   19.21    0.50
  19  -1  -2   19.59    0.50
  19   1   2   18.62    0.49
  19   1   2   18.40    0.50
 -19  -1   2   18.34    0.50
 -19   1  -2   18.32    0.50
   0   2   2   76.70    1.07
   0   2  -2   74.23    1.06
   0   2  -2   76.43    1.04
   0   2  -2   76.53    1.06
   0  -2  -2   73.95    1.05
   0   2   2   75.19    1.06
   0  -2   2   75.80    1.06
   0  -2   2   74.07    1.07
   0  -2  -2   76.01    1.06
   0   2   2   71.79    1.09
   0  -2  -2   76.09    1.06
   0  -2   2   73.24    1.05
   0   2   2   75.10    1.09
   0  -2   2   73.86    1.05
   0   2  -2   74.84    1.06
   2   2  -2  109.12    1.64
   2   2  -2  113.49    1.59
  -2   2   2  112.45    1.57
   2  -2   2  112.56    1.55
  -2  -2  -2  107.98    1.66
  -2   2   2  113.08    1.59
  -2  -2  -2  108.10    1.56
  -2   2   2  110.56    1.60
   2   2  -2  112.33    1.56
   2   2  -2  111.31    1.55
   2   2  -2  109.90    1.57
  -2  -2  -2  108.95    1.56
   2  -2   2  108.86    1.53
   2  -2   2  108.89    1.55
  -2   2  -2  111.49    1.55
   2   2   2  110.58    1.54
   2   2   2  111.15    1.55
  -2  -2   2  113.50    1.56
  -2  -2   2  113.66    1.62
   2  -2  -2  108.10    1.58
  -2   2  -2  113.87    1.57
   2  -2  -2  110.79    1.57
   2  -2  -2  111.58    1.61
  -2   2  -2  111.31    1.58
   2   2   2  108.62    1.61
   2   2   2  111.11    1.57
   4   2  -2   64.78    0.94
   4   2  -2   64.47    0.92
   4   2  -2   65.58    0.95
  -4   2   2   63.04    0.94
   4  -2   2   66.40    0.91
   4  -2   2   66.04    0.94
  -4   2   2   65.10    0.95
  -4  -2  -2   63.90    0.99
  -4  -2  -2   65.49    0.92
   4   2  -2   64.81    0.92
   4  -2   2   66.47    0.94
  -4  -2  -2   64.60    0.93
   4   2   2   64.87    0.92
  -4   2  -2   65.09    0.94
   4   2   2   64.24    0.93
  -4   2  -2   65.40    0.95
  -4  -2   2   63.64    0.92
   4  -2  -2   62.45    0.94
   4  -2  -2   64.29    0.94
  -4   2  -2   63.26    0.93
   4   2   2   65.22    0.97
   4   2   2   63.57    0.93
   4  -2  -2   64.71    0.93
  -4  -2   2   64.32    0.92
  -4  -2   2   64.25    1.00
   6   2  -2    1.33    0.07
   6   2  -2    1.33    0.06
  -6   2   2    1.14    0.08
  -6   2   2    1.44    0.08
   6  -2   2    1.41    0.08
   6   2  -2    1.25    0.07
   6  -2   2    1.20    0.07
   6   2  -2    1.35    0.07
   6  -2   2    1.30    0.06
  -6  -2  -2    1.42    0.07
   6  -2   2    1.28    0.08
  -6   2   2    1.19    0.08
   6  -2  -2    1.21    0.07
   6  -2  -2    1.38    0.08
  -6   2  -2    1.24    0.07
  -6  -2   2    1.46    0.07
   6  -2  -2    1.31    0.08
  -6  -2   2    1.44    0.09
   6   2   2    1.23    0.08
  -6   2  -2    1.31    0.08
   6   2   2    1.45    0.08
   6   2   2    1.12    0.07
  -6  -2   2    1.36    0.06
  -6   2  -2    1.30    0.08
  -8   2   2   87.12    1.31
   8   2  -2   86.38    1.28
   8  -2   2   84.59    1.29
  -8   2   2   86.93    1.29
   8   2  -2   86.89    1.29
  -8  -2  -2   87.36    1.27
  -8  -2  -2   89.09    1.29
   8  -2   2   85.30    1.30
  -8   2   2   88.95    1.31
   8  -2   2   87.76    1.34
   8   2  -2   87.63    1.28
   8   2  -2   87.66    1.32
   8  -2   2   86.48    1.26
   8   2   2   88.26    1.28
  -8  -2   2   85.70    1.38
   8   2   2   87.40    1.34
   8  -2  -2   87.97    1.29
   8  -2  -2   89.20    1.28
  -8  -2   2   88.54    1.27
   8  -2  -2   86.98    1.33
  -8   2  -2   89.10    1.29
   8   2   2   87.86    1.29
  -8   2  -2   87.59    1.30
   8   2   2   86.75    1.28
  -8  -2   2   87.79    1.28
  -8   2  -2   87.79    1.31
   8  -2  -2   87.80    1.30
 -10  -2  -2   93.71    1.42
  10   2  -2   93.46    1.41
  10   2  -2   92.49    1.40
  10   2  -2   94.83    1.40
 -10   2   2   94.84    1.44
  10  -2   2   94.07    1.41
  10  -2   2   95.52    1.43
  10  -2   2   93.92    1.47
 -10   2   2   96.10    1.43
  10   2  -2   94.30    1.44
  10  -2   2   95.02    1.38
 -10   2   2   95.50    1.41
 -10  -2  -2   96.42    1.41
 -10  -2  -2   95.67    1.39
 -10  -2   2   92.76    1.51
 -10  -2   2   95.23    1.41
  10  -2  -2   93.61    1.39
  10  -2  -2   93.23    1.43
  10   2   2   95.44    1.46
  10   2   2   94.18    1.40
 -10   2  -2   95.27    1.41
  10   2   2   93.20    1.41
  10   2   2   93.10    1.41
 -10  -2   2   95.77    1.39
  10  -2  -2   93.68    1.41
 -10   2  -2   95.54    1.43
  10  -2  -2   94.87    1.45
 -10   2  -2   94.03    1.43
  12   2  -2    1.36    0.11
 -12  -2  -2    1.35    0.11
  12   2  -2    1.63    0.13
  12   2  -2    1.20    0.11
 -12   2   2    1.24    0.12
  12  -2   2    1.39    0.12
  12   2  -2    1.17    0.10
 -12   2   2    1.13    0.11
  12  -2   2    1.51    0.11
  12  -2   2    1.29    0.11
 -12   2   2    1.45    0.11
  12  -2  -2    1.33    0.10
  12  -2  -2    1.23    0.11
  12   2   2    1.27    0.11
  12   2   2    1.56    0.13
 -12   2  -2    1.40    0.12
  12   2   2    1.37    0.11
  12  -2  -2    1.72    0.13
 -12   2  -2    1.48    0.12
  12  -2  -2    1.58    0.12
 -12   2  -2    1.18    0.11
  12   2   2    1.30    0.11
  14   2  -2    0.14    0.07
  14  -2   2   -0.05    0.08
  14  -2   2    0.09    0.09
  14   2  -2   -0.01    0.08
 -14   2   2    0.06    0.09
  14   2  -2    0.05    0.07
 -14   2   2    0.11    0.08
  14   2  -2    0.14    0.08
  14  -2   2    0.05    0.07
 -14   2   2    0.13    0.09
 -14  -2  -2    0.11    0.08
  14  -2   2    0.07    0.08
 -14   2  -2    0.05    0.08
  14  -2  -2    0.14    0.08
  14  -2  -2    0.03    0.08
 -14  -2   2    0.14    0.09
 -14   2  -2    0.14    0.09
  14   2   2    0.14    0.08
 -14   2  -2    0.12    0.08
  14  -2  -2    0.21    0.09
  14   2   2    0.10    0.08
  14   2   2    0.15    0.09
  14  -2  -2    0.27    0.10
  14   2   2    0.04    0.08
  16  -2   2    1.36    0.15
 -16   2   2    1.54    0.16
  16   2  -2    1.19    0.14
  16  -2   2    1.25    0.14
  16   2  -2    1.41    0.14
 -16  -2  -2    1.25    0.14
  16  -2   2    1.22    0.15
  16   2  -2    1.26    0.14
  16  -2  -2    1.21    0.14
  16   2   2    1.58    0.15
  16  -2  -2    1.30    0.14
 -16  -2   2    0.97    0.14
  16   2   2    1.48    0.15
 -16   2  -2    1.37    0.15
  16   2   2    1.30    0.14
  16  -2  -2    1.38    0.14
  16   2   2    1.21    0.14
  16  -2  -2    1.28    0.15
  18  -2   2    5.56    0.28
  18  -2   2    6.25    0.28
  18   2  -2    6.67    0.29
  18   2  -2    6.50    0.28
  18   2  -2    6.16    0.28
 -18  -2  -2    6.01    0.27
  18  -2   2    5.29    0.28
 -18   2   2    6.42    0.29
 -18   2  -2    6.23    0.28
  18  -2  -2    5.96    0.29
 -18  -2   2    6.28    0.28
  18   2   2    6.06    0.28
  18   2   2    6.27    0.27
  18   2   2    5.79    0.26
  18  -2  -2    6.56    0.28
  18  -2  -2    5.91    0.29
  18   2   2    6.06    0.27
  20  -2   2    5.84    0.29
 -20  -2  -2    5.97    0.30
  20  -2   2    5.75    0.30
  20   2  -2    6.00    0.30
 -20  -2   2    5.56    0.30
 -20   2  -2    5.85    0.31
   1   3  -2   53.50    0.76
   1   3  -2   55.33    0.78
  -1   3   2   53.39    0.76
   1   3  -2   53.77    0.74
   1  -3   2   53.51    0.76
   1  -3   2   53.16    0.75
  -1  -3  -2   52.22    0.79
   1  -3   2   52.75    0.76
   1   3  -2   53.11    0.79
  -1   3   2   53.13    0.76
  -1   3   2   52.98    0.80
   1   3  -2   53.83    0.74
  -1  -3   2   52.58    0.77
   1   3   2   53.04    0.76
  -1   3  -2   53.32    0.76
   1  -3  -2   52.04    0.77
   1  -3  -2   53.00    0.76
   1   3   2   53.16    0.76
  -1   3  -2   52.56    0.73
   1   3   2   52.95    0.80
  -1   3  -2   53.15    0.75
   1  -3  -2   52.07    0.76
   1   3   2   53.21    0.75
  -1   3  -2   51.91    0.78
   1   3   2   53.81    0.75
   3   3  -2    2.20    0.08
   3   3  -2    1.96    0.05
   3  -3   2    2.13    0.04
  -3   3   2    1.94    0.07
  -3  -3  -2    2.06    0.07
   3  -3   2    2.13    0.07
   3   3  -2    1.99    0.05
   3  -3   2    2.01    0.07
  -3   3   2    2.10    0.07
  -3  -3  -2    2.10    0.06
   3   3  -2    1.97    0.06
   3   3  -2    2.15    0.07
  -3   3   2    1.97    0.07
   3   3  -2    2.09    0.05
   3   3   2    2.09    0.06
  -3   3  -2    2.08    0.07
   3  -3  -2    2.07    0.06
   3  -3  -2    2.12    0.07
   3   3   2    2.50    0.08
  -3  -3   2    2.41    0.08
  -3   3  -2    2.15    0.08
   3   3   2    2.06    0.08
   3   3   2    2.07    0.06
  -3  -3   2    1.96    0.06
   3  -3  -2    2.13    0.08
  -3   3  -2    2.02    0.07
  -5  -3  -2   87.85    1.34
   5   3  -2   89.49    1.25
  -5   3   2   89.11    1.29
   5  -3   2   86.84    1.27
   5  -3   2   89.19    1.23
  -5  -3  -2   88.58    1.25
   5   3  -2   88.11    1.25
   5  -3   2   89.10    1.28
  -5   3   2   88.46    1.28
   5   3  -2   88.32    1.30
  -5  -3  -2   88.46    1.24
   5   3  -2   88.20    1.27
  -5   3   2   85.60    1.27
  -5   3  -2   87.17    1.29
   5  -3  -2   88.82    1.27
   5  -3  -2   89.69    1.25
  -5  -3   2   88.87    1.24
   5   3   2   86.75    1.32
   5  -3  -2   87.18    1.28
   5   3   2   85.25    1.27
  -5  -3   2   88.14    1.35
   5   3   2   87.47    1.25
   5   3   2   87.72    1.25
  -5   3  -2   88.34    1.28
  -5   3  -2   87.87    1.27
  -5  -3   2   87.96    1.25
   7  -3   2  157.96    2.30
   7   3  -2  159.17    2.35
  -7   3   2  162.49    2.30
   7   3  -2  156.95    2.29
   7   3  -2  161.63    2.27
   7   3  -2  159.43    2.27
   7  -3   2  157.67    2.37
  -7  -3  -2  161.10    2.43
  -7   3   2  160.69    2.32
  -7  -3  -2  162.68    2.27
   7  -3   2  161.69    2.29
   7  -3   2  162.78    2.25
   7   3   2  160.74    2.37
   7   3   2  161.32    2.28
  -7  -3   2  164.07    2.27
  -7  -3   2  160.91    2.26
   7  -3  -2  161.68    2.27
  -7   3  -2  156.16    2.30
   7   3   2  162.86    2.29
   7  -3  -2  163.19    2.30
   7  -3  -2  160.79    2.30
  -7   3  -2  159.97    2.29
  -7  -3   2  163.77    2.44
   7   3   2  160.44    2.27
  -7   3  -2  165.05    2.32
   9   3  -2   34.68    0.59
  -9   3   2   35.50    0.59
   9   3  -2   35.82    0.57
   9   3  -2   34.54    0.58
   9  -3   2   34.96    0.61
   9  -3   2   34.57    0.58
  -9  -3  -2   35.12    0.57
   9   3  -2   35.42    0.57
  -9   3   2   34.38    0.60
  -9   3   2   34.73    0.60
  -9  -3  -2   35.13    0.55
   9  -3   2   35.10    0.55
   9  -3   2   34.48    0.60
   9   3   2   35.25    0.57
   9  -3  -2   33.65    0.59
  -9  -3   2   34.56    0.63
  -9  -3   2   34.97    0.57
   9   3   2   34.69    0.57
   9  -3  -2   34.01    0.60
   9   3   2   34.66    0.58
   9  -3  -2   35.15    0.59
  -9   3  -2   34.65    0.60
  -9   3  -2   34.61    0.58
   9   3   2   34.84    0.60
  -9  -3   2   34.68    0.55
  -9   3  -2   34.88    0.59
   9  -3  -2   34.70    0.56
  11  -3   2   50.06    0.86
  11   3  -2   50.13    0.81
 -11   3   2   50.72    0.83
 -11   3   2   50.38    0.85
  11   3  -2   50.05    0.83
  11   3  -2   51.07    0.84
  11  -3   2   49.97    0.79
  11  -3   2   49.37    0.83
 -11   3   2   52.92    0.85
  11   3  -2   50.39    0.81
  11  -3  -2   49.88    0.83
  11  -3  -2   50.29    0.85
 -11   3  -2   49.90    0.82
  11  -3  -2   52.12    0.85
  11   3   2   51.30    0.81
 -11  -3   2   49.87    0.89
 -11   3  -2   51.64    0.85
 -11   3  -2   51.15    0.84
  11  -3  -2   51.30    0.81
  11   3   2   51.50    0.82
  11   3   2   50.85    0.83
  11   3   2   51.12    0.86
 -13  -3  -2    4.41    0.18
  13  -3   2    4.37    0.16
  13   3  -2    4.39    0.19
 -13   3   2    4.43    0.20
  13  -3   2    4.08    0.19
  13   3  -2    4.79    0.18
  13  -3   2    4.65    0.21
 -13   3   2    4.34    0.18
  13   3  -2    4.19    0.18
 -13   3   2    4.08    0.20
  13   3  -2    4.22    0.17
  13  -3   2    4.64    0.20
  13   3   2    4.29    0.18
  13   3   2    4.27    0.19
  13  -3  -2    4.67    0.21
  13   3   2    4.43    0.18
 -13   3  -2    4.45    0.19
  13  -3  -2    4.62    0.20
  13  -3  -2    4.51    0.17
 -13   3  -2    4.33    0.20
 -13   3  -2    4.14    0.18
  13  -3  -2    4.62    0.19
  13   3   2    3.94    0.18
 -15   3   2   13.81    0.35
  15   3  -2   13.51    0.34
 -15   3   2   13.18    0.37
  15   3  -2   13.83    0.35
  15  -3   2   14.15    0.38
  15  -3   2   13.60    0.37
  15  -3   2   13.87    0.36
  15   3  -2   14.16    0.37
 -15  -3  -2   13.39    0.35
 -15   3   2   13.37    0.37
  15  -3  -2   13.51    0.33
  15   3   2   13.63    0.36
  15   3   2   13.68    0.36
 -15   3  -2   13.61    0.35
  15   3   2   13.22    0.34
 -15  -3   2   13.65    0.37
  15  -3  -2   14.49    0.36
  15   3   2   13.94    0.36
  15  -3  -2   12.80    0.35
 -15   3  -2   13.60    0.37
 -15   3  -2   13.45    0.38
  15  -3  -2   13.23    0.37
  17   3  -2   11.35    0.35
  17  -3   2   10.67    0.36
  17   3  -2   11.42    0.34
  17   3  -2   11.56    0.34
  17  -3   2   11.56    0.36
  17  -3   2   11.01    0.36
 -17  -3  -2   12.25    0.35
 -17   3   2   11.51    0.36
  17   3   2   11.32    0.36
  17   3   2   11.51    0.35
 -17   3  -2   11.51    0.36
  17  -3  -2   11.09    0.34
  17  -3  -2   11.59    0.36
  17   3   2   11.42    0.34
  17  -3  -2   11.02    0.36
 -17  -3   2   12.12    0.36
  17   3   2   11.72    0.35
  19  -3   2    4.67    0.28
  19   3  -2    5.57    0.27
  19  -3   2    4.69    0.27
 -19   3   2    5.44    0.28
  19  -3   2    4.75    0.27
  19   3  -2    4.88    0.28
 -19  -3  -2    4.94    0.26
  19   3  -2    5.09    0.26
 -19  -3   2    4.74    0.28
  19  -3  -2    5.35    0.27
  19   3   2    4.87    0.27
  19   3   2    4.95    0.26
  19  -3  -2    5.11    0.29
 -19   3  -2    4.93    0.27
  19   3   2    5.12    0.26
   0  -4  -2   21.52    0.35
   0   4   2   21.14    0.37
   0   4  -2   21.81    0.36
   0   4  -2   21.57    0.32
   0   4  -2   22.08    0.32
   0   4  -2   21.26    0.32
   0  -4   2   21.47    0.34
   0   4   2   21.59    0.33
   0   4   2   21.72    0.33
   0   4  -2   22.17    0.32
   0   4  -2   21.72    0.35
   2   4  -2   21.84    0.35
  -2  -4  -2   22.07    0.36
   2  -4   2   22.14    0.34
  -2   4   2   22.50    0.37
   2   4  -2   21.91    0.36
   2   4  -2   22.01    0.34
   2   4  -2   21.79    0.31
   2  -4   2   21.76    0.33
   2   4  -2   22.24    0.31
  -2   4   2   22.33    0.35
  -2   4   2   21.87    0.35
  -2   4   2   21.49    0.34
  -2  -4   2   21.90    0.35
  -2   4  -2   21.81    0.36
   2   4   2   22.23    0.32
   2   4   2   21.51    0.32
   2  -4  -2   22.16    0.36
   2  -4  -2   22.13    0.34
   2   4   2   21.44    0.32
  -2   4  -2   21.50    0.34
   2   4   2   22.30    0.34
   2   4   2   21.81    0.35
   2   4   2   21.65    0.37
   2  -4  -2   21.55    0.34
  -2   4  -2   21.42    0.34
   4  -4   2    3.63    0.11
   4   4  -2    3.37    0.08
   4   4  -2    3.41    0.07
   4   4  -2    3.60    0.08
   4   4  -2    3.57    0.11
   4   4  -2    3.44    0.10
   4  -4   2    3.53    0.10
  -4   4   2    3.48    0.11
  -4   4   2    3.42    0.10
   4  -4   2    3.51    0.07
  -4   4   2    3.36    0.11
  -4  -4  -2    3.31    0.10
   4   4  -2    3.47    0.11
   4  -4  -2    3.34    0.10
   4   4   2    3.38    0.11
  -4   4  -2    3.47    0.10
  -4   4  -2    3.40    0.11
  -4  -4   2    3.34    0.09
   4  -4  -2    3.41    0.09
   4  -4  -2    3.27    0.10
   4   4   2    3.44    0.08
  -4   4  -2    3.56    0.11
  -4  -4   2    3.53    0.11
   4   4   2    3.44    0.08
   6   4  -2   16.57    0.31
   6   4  -2   16.56    0.28
   6  -4   2   17.26    0.31
   6   4  -2   16.37    0.30
  -6   4   2   16.30    0.31
  -6  -4  -2   16.88    0.29
  -6  -4  -2   16.84    0.32
  -6  -4  -2   17.51    0.26
   6   4  -2   16.34    0.28
  -6  -4  -2   17.14    0.25
  -6   4   2   15.99    0.31
  -6   4   2   16.61    0.31
   6  -4   2   17.17    0.27
   6  -4   2   17.36    0.31
  -6  -4   2   16.64    0.28
  -6  -4   2   16.43    0.28
   6  -4  -2   16.58    0.31
   6  -4  -2   16.49    0.29
  -6  -4   2   16.31    0.33
  -6   4  -2   17.03    0.32
   6   4   2   17.12    0.28
   6   4   2   16.49    0.32
   6  -4  -2   16.30    0.31
  -6   4  -2   16.86    0.32
  -6   4  -2   17.06    0.31
   6   4   2   16.75    0.29
   6   4   2   17.24    0.32
   8   4  -2   61.13    0.91
   8   4  -2   61.14    0.94
  -8   4   2   59.85    0.95
  -8  -4  -2   62.26    0.89
   8   4  -2   60.57    0.95
   8  -4   2   61.48    0.93
   8  -4   2   61.52    0.95
   8   4  -2   60.10    0.91
   8  -4   2   60.32    0.97
  -8   4   2   60.74    0.95
  -8  -4  -2   61.68    0.91
   8  -4   2   62.22    0.89
  -8  -4  -2   59.95    0.99
   8  -4  -2   60.74    0.91
   8   4   2   61.44    0.91
   8   4   2   59.80    0.94
  -8   4  -2   60.34    0.95
  -8  -4   2   61.09    0.88
  -8  -4   2   62.58    0.91
  -8  -4   2   59.21    1.00
   8  -4  -2   60.62    0.94
   8   4   2   60.52    0.97
   8   4   2   61.16    0.91
  -8   4  -2   60.10    0.93
   8  -4  -2   61.45    0.95
  -8   4  -2   61.18    0.95
  10   4  -2    4.66    0.16
  10   4  -2    4.71    0.18
 -10   4   2    4.64    0.17
  10  -4   2    4.59    0.13
  10  -4   2    4.70    0.17
  10   4  -2    4.64    0.15
  10   4  -2    4.43    0.15
  10  -4   2    4.45    0.18
  10  -4   2    4.38    0.16
 -10   4   2    4.58    0.17
 -10   4   2    4.57    0.18
  10   4   2    4.51    0.15
  10   4   2    4.53    0.15
 -10   4  -2    4.54    0.17
  10  -4  -2    4.49    0.18
 -10  -4   2    5.09    0.19
  10   4   2    4.52    0.17
 -10   4  -2    4.37    0.16
  10  -4  -2    4.70    0.17
  10  -4  -2    4.69    0.15
 -10   4  -2    4.29    0.16
  10   4   2    4.65    0.17
 -12   4   2    0.15    0.08
  12  -4   2    0.14    0.08
  12   4  -2    0.25    0.09
  12  -4   2    0.27    0.07
  12   4  -2    0.23    0.07
  12  -4   2    0.18    0.08
 -12   4   2    0.16    0.07
 -12   4   2    0.26    0.09
  12   4  -2    0.33    0.08
  12   4  -2    0.28    0.07
  12  -4  -2    0.18    0.08
  12  -4  -2    0.25    0.09
 -12   4  -2    0.24    0.08
  12  -4  -2    0.32    0.08
  12   4   2    0.22    0.07
  12   4   2    0.25    0.07
  12   4   2    0.29    0.08
 -12   4  -2    0.26    0.08
  12  -4  -2    0.28    0.07
 -12  -4   2    0.25    0.09
 -12   4  -2    0.11    0.08
  12   4   2    0.26    0.08
 -14   4   2    1.44    0.13
  14  -4   2    1.71    0.16
  14  -4   2    1.81    0.15
 -14   4   2    1.50    0.15
  14   4  -2    1.80    0.14
  14   4  -2    1.85    0.15
 -14  -4  -2    1.83    0.15
  14  -4   2    1.84    0.15
  14   4  -2    1.73    0.15
 -14   4   2    1.83    0.16
  14   4   2    1.60    0.14
  14  -4  -2    1.77    0.15
  14  -4  -2    1.58    0.15
  14   4   2    1.69    0.14
 -14   4  -2    1.38    0.14
  14  -4  -2    1.60    0.14
  14  -4  -2    1.76    0.13
  14   4   2    1.91    0.15
  14   4   2    1.77    0.13
 -14   4  -2    1.95    0.16
 -16  -4  -2    0.32    0.11
  16   4  -2    0.56    0.11
  16  -4   2    0.60    0.13
  16  -4   2    0.69    0.12
 -16   4   2    0.54    0.13
  16  -4   2    0.51    0.12
 -16   4   2    0.63    0.13
  16   4  -2    0.59    0.11
  16   4  -2    0.65    0.12
  16   4   2    0.22    0.11
  16  -4  -2    0.64    0.12
  16  -4  -2    0.46    0.13
  16   4   2    0.31    0.10
 -16  -4   2    0.46    0.11
 -16   4  -2    0.40    0.13
  16   4   2    0.47    0.11
  16  -4  -2    0.73    0.12
  16   4   2    0.25    0.10
 -16   4  -2    0.43    0.10
 -16   4  -2    0.46    0.12
  18  -4   2    8.92    0.35
 -18   4   2    9.07    0.34
  18   4  -2    9.66    0.34
  18  -4   2    9.87    0.34
  18   4  -2    9.79    0.33
 -18  -4  -2    9.76    0.33
  18   4  -2    9.32    0.32
  18  -4   2   10.02    0.36
 -18   4  -2    9.33    0.34
  18   4   2    9.66    0.33
  18   4   2    9.56    0.34
  18   4   2    9.60    0.33
  18  -4  -2    9.33    0.33
 -18  -4   2    9.90    0.34
  18  -4  -2    9.45    0.35
  18   4   2    9.76    0.33
   1   5  -2   71.04    1.00
   1   5  -2   70.70    0.97
   1  -5   2   70.62    1.00
  -1   5   2   70.75    1.00
  -1  -5  -2   70.38    1.03
  -1   5   2   70.55    1.02
   1   5  -2   71.08    0.97
   1   5  -2   69.48    1.05
   1   5  -2   70.85    1.03
  -1   5   2   71.02    1.00
   1  -5   2   70.75    1.02
  -1   5   2   69.55    1.07
  -1   5  -2   69.39    1.03
  -1   5  -2   71.53    0.98
  -1  -5   2   71.44    1.01
   1   5   2   69.55    1.07
  -1   5  -2   71.28    0.99
   1   5   2   70.61    0.99
   1   5   2   70.64    1.01
  -1   5  -2   69.75    1.00
   1  -5  -2   69.36    0.99
   1   5   2   70.64    0.99
   1  -5  -2   70.33    1.03
   1  -5  -2   70.91    1.00
   1   5   2   69.66    1.01
   3   5  -2   89.08    1.31
  -3   5   2   87.14    1.27
  -3   5   2   89.01    1.27
   3  -5   2   90.85    1.27
   3   5  -2   88.11    1.22
   3   5  -2   90.45    1.22
   3   5  -2   85.89    1.27
   3   5  -2   87.30    1.29
   3  -5   2   89.58    1.26
  -3   5   2   86.44    1.28
  -3  -5  -2   88.36    1.34
  -3   5  -2   87.51    1.29
   3  -5  -2   87.80    1.25
  -3   5  -2   87.49    1.27
   3   5   2   89.17    1.27
   3  -5  -2   88.22    1.27
   3  -5  -2   90.76    1.27
   3  -5  -2   86.52    1.29
   3   5   2   88.15    1.23
   3   5   2   88.60    1.23
   3   5   2   91.14    1.23
   3   5   2   87.15    1.27
   3   5   2   87.91    1.33
  -3   5  -2   88.21    1.26
  -3  -5   2   89.08    1.28
   5   5  -2  120.37    1.69
  -5   5   2  121.77    1.75
  -5   5   2  119.45    1.73
   5  -5   2  121.52    1.73
   5   5  -2  123.13    1.69
  -5   5   2  120.11    1.74
   5   5  -2  119.84    1.76
   5  -5   2  122.00    1.67
   5   5  -2  121.79    1.73
   5  -5   2  121.12    1.73
   5   5  -2  118.89    1.78
   5   5  -2  121.52    1.69
  -5  -5  -2  122.42    1.83
   5   5   2  117.55    1.80
   5   5   2  119.72    1.69
   5  -5  -2  120.54    1.73
  -5   5  -2  121.37    1.74
   5   5   2  122.22    1.70
   5  -5  -2  121.41    1.74
  -5   5  -2  120.67    1.73
   5   5   2  116.78    1.69
   5  -5  -2  120.14    1.70
  -5  -5   2  123.01    1.73
  -5   5  -2  122.27    1.76
   5   5   2  120.71    1.73
  -5  -5   2  119.49    1.84
  -7   5   2   40.75    0.67
   7   5  -2   42.10    0.67
  -7  -5  -2   42.80    0.60
   7  -5   2   41.49    0.66
   7  -5   2   41.72    0.67
   7   5  -2   40.87    0.63
   7   5  -2   40.07    0.67
  -7  -5  -2   41.52    0.63
  -7   5   2   41.00    0.67
   7   5  -2   41.34    0.62
   7  -5   2   41.05    0.61
  -7   5   2   41.31    0.66
  -7  -5  -2   41.49    0.70
  -7   5  -2   41.70    0.68
  -7  -5   2   41.62    0.63
   7   5   2   40.95    0.69
   7  -5  -2   41.09    0.67
   7   5   2   41.96    0.63
   7  -5  -2   41.58    0.63
   7   5   2   41.31    0.63
  -7   5  -2   42.18    0.68
  -7  -5   2   41.40    0.71
   7   5   2   39.93    0.66
   7  -5  -2   41.75    0.66
  -7  -5   2   42.19    0.63
  -7   5  -2   41.54    0.66
   9  -5   2   23.22    0.43
   9   5  -2   22.90    0.42
  -9  -5  -2   23.12    0.46
  -9   5   2   23.15    0.44
   9   5  -2   23.65    0.40
  -9   5   2   22.26    0.44
   9  -5   2   23.76    0.44
   9  -5   2   22.93    0.38
   9   5  -2   23.17    0.44
   9   5  -2   23.15    0.40
   9   5   2   24.27    0.45
  -9  -5   2   23.94    0.47
  -9   5  -2   23.04    0.44
   9   5   2   23.32    0.41
   9  -5  -2   24.23    0.40
  -9   5  -2   22.96    0.43
   9  -5  -2   23.07    0.43
  -9   5  -2   22.76    0.44
   9   5   2   22.19    0.43
   9  -5  -2   21.64    0.43
   9   5   2   23.46    0.40
  11  -5   2   36.93    0.65
  11   5  -2   38.01    0.65
 -11   5   2   36.62    0.67
  11   5  -2   37.16    0.62
  11   5  -2   37.70    0.62
  11  -5   2   35.90    0.68
 -11   5   2   37.29    0.65
 -11   5   2   38.18    0.67
  11   5  -2   37.43    0.66
 -11   5  -2   37.60    0.65
  11   5   2   37.12    0.62
  11  -5  -2   37.11    0.61
 -11  -5   2   37.35    0.70
  11  -5  -2   37.02    0.65
  11   5   2   37.61    0.66
 -11   5  -2   36.27    0.66
 -11   5  -2   38.41    0.67
  11   5   2   37.36    0.67
  11  -5  -2   36.95    0.67
  11   5   2   36.94    0.62
  13  -5   2   28.99    0.57
 -13   5   2   28.57    0.57
  13   5  -2   27.07    0.52
  13   5  -2   28.26    0.56
  13   5  -2   28.05    0.54
 -13   5   2   27.80    0.55
  13  -5   2   28.13    0.55
  13  -5   2   28.49    0.58
 -13   5   2   27.81    0.57
  13  -5  -2   28.89    0.57
  13   5   2   28.11    0.56
 -13   5  -2   28.90    0.57
  13  -5  -2   27.78    0.51
  13   5   2   28.25    0.56
 -13   5  -2   27.07    0.54
  13  -5  -2   27.77    0.55
  13   5   2   28.79    0.53
 -13   5  -2   28.35    0.57
 -13  -5   2   28.76    0.60
  13  -5  -2   27.92    0.57
  13   5   2   28.73    0.52
 -15   5   2    6.81    0.26
  15   5  -2    7.20    0.25
 -15   5   2    6.89    0.27
  15   5  -2    7.21    0.27
  15   5  -2    7.18    0.24
 -15   5   2    7.75    0.29
  15  -5   2    7.16    0.28
 -15  -5  -2    7.64    0.26
  15  -5   2    7.19    0.28
  15  -5   2    7.08    0.27
  15  -5  -2    6.87    0.28
  15  -5  -2    7.06    0.26
  15  -5  -2    7.55    0.27
 -15   5  -2    7.22    0.26
  15   5   2    7.32    0.26
  15   5   2    7.15    0.25
  15   5   2    7.12    0.24
 -15   5  -2    7.09    0.28
  15   5   2    6.85    0.27
 -17  -5  -2    5.60    0.25
  17   5  -2    5.57    0.24
  17  -5   2    5.58    0.27
  17   5  -2    5.53    0.26
  17   5  -2    5.88    0.25
  17  -5   2    5.87    0.28
 -17   5   2    5.57    0.28
  17  -5   2    5.76    0.26
 -17   5   2    5.97    0.28
  17   5   2    6.09    0.25
  17  -5  -2    5.22    0.26
 -17   5  -2    5.50    0.27
  17   5   2    6.32    0.26
  17  -5  -2    5.78    0.28
 -17   5  -2    5.71    0.29
  17  -5  -2    5.61    0.27
  17   5   2    5.74    0.26
 -17  -5   2    5.85    0.26
  17   5   2    5.74    0.27
  19  -5   2    1.81    0.20
  19   5  -2    1.81    0.18
  19   5  -2    1.88    0.18
 -19   5   2    1.15    0.17
  19   5  -2    2.16    0.21
  19  -5   2    1.92    0.20
  19  -5   2    1.89    0.20
 -19   5  -2    1.68    0.19
  19   5   2    1.95    0.19
  19   5   2    1.72    0.18
 -19  -5   2    2.18    0.20
  19  -5  -2    2.01    0.21
  19  -5  -2    2.15    0.20
  19   5   2    1.95    0.18
  19  -5  -2    1.63    0.18
   0   6   2  107.92    1.56
   0   6  -2  107.57    1.57
   0   6  -2  109.28    1.51
   0   6  -2  109.90    1.52
   0   6  -2  108.97    1.51
   0   6   2  108.16    1.52
   0  -6  -2  109.39    1.57
   0   6   2  109.68    1.52
   0   6  -2  110.35    1.62
   0  -6   2  110.09    1.56
   0   6   2  108.04    1.52
   0   6  -2  107.75    1.51
   0   6   2  108.53    1.63
   2   6  -2    3.92    0.12
  -2  -6  -2    4.00    0.10
   2   6  -2    3.66    0.11
  -2   6   2    3.91    0.11
   2   6  -2    3.73    0.10
  -2   6   2    3.82    0.11
  -2   6   2    4.07    0.13
   2  -6   2    4.10    0.10
   2  -6   2    4.01    0.11
  -2   6   2    4.04    0.10
   2  -6   2    3.85    0.09
  -2   6  -2    3.87    0.10
   2   6   2    3.85    0.10
   2   6   2    4.13    0.07
   2  -6  -2    3.97    0.10
   2   6   2    4.08    0.13
   2   6   2    3.90    0.07
   2   6   2    3.88    0.11
   2   6   2    3.99    0.08
   2  -6  -2    3.89    0.12
   2  -6  -2    4.13    0.09
   2   6   2    4.00    0.08
  -2   6  -2    4.14    0.10
  -2   6  -2    4.00    0.12
  -4   6   2   70.97    1.05
   4   6  -2   73.39    0.98
   4   6  -2   70.40    1.07
   4  -6   2   69.22    1.02
   4   6  -2   72.33    0.98
   4  -6   2   70.56    1.04
  -4  -6  -2   71.40    1.09
   4   6  -2   71.18    1.06
  -4   6   2   69.68    1.03
   4   6  -2   70.17    0.98
   4   6  -2   69.12    1.04
  -4   6   2   69.94    1.04
  -4   6  -2   69.95    1.06
   4   6   2   71.20    0.99
  -4   6  -2   69.61    1.03
   4   6   2   68.37    1.04
  -4   6  -2   69.91    1.04
   4  -6  -2   70.57    1.01
  -4  -6   2   67.90    1.11
   4  -6  -2   69.94    1.04
   4   6   2   70.10    0.99
  -4  -6   2   71.07    1.04
   4  -6  -2   70.39    1.03
   4   6   2   70.10    1.09
   4   6   2   72.41    0.99
   4   6   2   71.64    1.04
  -6   6   2   32.01    0.53
  -6  -6  -2   32.36    0.49
   6   6  -2   32.12    0.48
   6   6  -2   32.36    0.48
   6   6  -2   31.58    0.54
   6  -6   2   32.23    0.46
  -6  -6  -2   32.41    0.56
  -6   6   2   30.72    0.54
   6   6  -2   31.56    0.48
   6   6  -2   32.31    0.54
  -6   6   2   32.26    0.54
   6  -6   2   33.08    0.52
   6  -6   2   32.54    0.53
   6  -6  -2   31.91    0.50
  -6  -6   2   31.98    0.57
  -6   6  -2   31.51    0.53
  -6  -6   2   32.00    0.50
   6   6   2   32.64    0.49
   6  -6  -2   31.87    0.54
  -6   6  -2   31.91    0.54
   6   6   2   32.24    0.56
   6   6   2   32.05    0.54
   6   6   2   31.80    0.49
   6  -6  -2   31.58    0.52
   6   6   2   32.39    0.49
  -6   6  -2   32.17    0.53
  -8  -6  -2   16.69    0.35
   8   6  -2   17.31    0.30
  -8   6   2   16.51    0.35
   8   6  -2   17.07    0.35
  -8   6   2   17.34    0.34
   8   6  -2   17.37    0.33
  -8   6   2   17.33    0.35
   8  -6   2   16.62    0.33
   8  -6   2   16.94    0.35
   8   6  -2   16.81    0.30
   8  -6   2   16.89    0.28
   8   6   2   16.86    0.30
  -8   6  -2   17.03    0.34
  -8   6  -2   16.06    0.34
   8  -6  -2   16.81    0.33
  -8  -6   2   16.40    0.36
  -8  -6   2   16.34    0.29
  -8   6  -2   17.01    0.35
   8   6   2   16.45    0.34
   8  -6  -2   17.23    0.35
   8   6   2   16.96    0.35
   8  -6  -2   16.91    0.30
   8   6   2   17.14    0.30
  10   6  -2   25.36    0.43
 -10   6   2   24.95    0.49
  10   6  -2   25.03    0.47
  10  -6   2   24.83    0.47
 -10  -6  -2   24.69    0.50
  10  -6   2   26.05    0.49
 -10   6   2   25.65    0.49
  10   6  -2   24.62    0.48
  10   6   2   25.04    0.44
  10   6   2   25.10    0.44
  10  -6  -2   25.36    0.49
 -10   6  -2   24.22    0.48
  10   6   2   24.88    0.49
  10  -6  -2   25.30    0.43
 -10   6  -2   25.60    0.49
 -10   6  -2   24.32    0.47
  10   6   2   25.21    0.48
  10  -6  -2   24.78    0.47
 -10  -6   2   25.41    0.51
  12   6  -2    4.84    0.17
  12   6  -2    5.31    0.22
  12   6  -2    5.12    0.19
 -12   6   2    5.03    0.21
  12   6  -2    5.06    0.17
  12  -6   2    4.92    0.20
 -12   6   2    5.27    0.21
 -12   6   2    4.99    0.20
  12  -6   2    5.07    0.20
 -12   6  -2    5.36    0.21
  12   6   2    5.47    0.18
  12   6   2    5.29    0.22
  12   6   2    5.33    0.20
 -12   6  -2    5.21    0.22
  12  -6  -2    5.09    0.21
 -12  -6   2    5.26    0.22
  12  -6  -2    5.57    0.21
  12   6   2    5.32    0.18
 -12   6  -2    5.23    0.22
  12  -6  -2    5.23    0.20
 -14   6   2    8.84    0.31
 -14   6   2    9.22    0.30
  14   6  -2    8.77    0.26
  14  -6   2    9.12    0.30
 -14   6   2    8.86    0.29
  14   6  -2    9.04    0.27
  14   6  -2    8.88    0.25
  14   6  -2    8.54    0.29
  14  -6   2    8.78    0.30
  14  -6   2    9.11    0.28
  14  -6  -2    9.09    0.29
  14   6   2    9.05    0.28
 -14   6  -2    9.57    0.31
  14   6   2    8.63    0.26
 -14  -6   2    8.95    0.31
 -14   6  -2    8.80    0.29
  14   6   2    8.68    0.29
  14  -6  -2    9.18    0.29
  14  -6  -2    8.74    0.30
 -14   6  -2    8.84    0.29
  14   6   2    8.76    0.26
 -16   6   2   14.43    0.42
  16  -6   2   14.76    0.42
  16  -6   2   15.43    0.40
 -16   6   2   14.88    0.40
  16   6  -2   15.11    0.37
 -16  -6  -2   15.06    0.39
  16   6  -2   14.69    0.37
  16  -6   2   15.19    0.42
  16   6  -2   14.43    0.41
 -16   6   2   13.88    0.41
 -16   6  -2   15.19    0.43
  16   6   2   15.46    0.40
  16  -6  -2   14.86    0.42
 -16   6  -2   14.81    0.40
  16   6   2   14.70    0.41
  16   6   2   14.88    0.37
  16  -6  -2   14.22    0.41
  16   6   2   14.63    0.37
 -16   6  -2   15.41    0.42
  16  -6  -2   15.10    0.40
  18  -6   2    0.28    0.13
  18  -6   2    0.37    0.14
  18  -6   2    0.35    0.13
  18   6  -2    0.32    0.12
  18   6  -2    0.48    0.12
  18   6  -2    0.31    0.13
 -18   6   2    0.34    0.14
  18   6   2    0.37    0.12
  18   6   2    0.22    0.13
  18  -6  -2    0.33    0.13
  18  -6  -2    0.42    0.13
  18   6   2    0.35    0.12
 -18   6  -2    0.47    0.15
 -18  -6   2    0.48    0.13
 -18   6  -2    0.37    0.14
   1   7  -2   10.87    0.16
  -1   7   2   10.44    0.24
  -1   7   2   10.78    0.19
   1   7  -2   10.94    0.23
   1   7  -2   10.86    0.20
   1  -7   2   10.56    0.21
  -1   7   2   10.68    0.19
   1   7  -2   10.41    0.16
  -1   7   2   10.73    0.21
  -1  -7  -2   10.58    0.22
   1   7  -2   10.58    0.22
   1   7   2   10.50    0.24
   1   7   2   10.85    0.18
  -1   7  -2   10.22    0.19
   1   7   2   10.77    0.17
   1   7   2   10.60    0.20
  -1   7  -2   11.03    0.18
   1  -7  -2   10.46    0.22
   1   7   2   10.40    0.17
  -1   7  -2   10.39    0.18
  -1  -7   2   10.68    0.21
  -1   7  -2   10.54    0.18
   1  -7  -2   10.52    0.19
  -1   7  -2   10.55    0.23
   1   7   2   10.38    0.17
  -1   7  -2   10.70    0.22
   1   7   2   10.28    0.20
  -3   7   2   73.99    1.09
  -3  -7  -2   73.44    1.14
   3   7  -2   73.43    1.11
  -3   7   2   75.48    1.08
  -3   7   2   73.30    1.11
   3  -7   2   74.69    1.07
   3   7  -2   73.76    1.09
   3   7  -2   75.27    1.14
   3  -7  -2   73.94    1.12
  -3   7  -2   74.35    1.08
   3   7   2   76.30    1.04
   3   7   2   75.19    1.09
  -3   7  -2   74.21    1.08
   3  -7  -2   74.19    1.08
  -3   7  -2   74.85    1.12
   3   7   2   76.33    1.04
   3   7   2   73.61    1.03
   3   7   2   73.09    1.09
   3   7   2   73.25    1.04
  -3  -7   2   75.90    1.10
   3  -7  -2   74.32    1.07
   3   7   2   73.91    1.16
  -5   7   2  183.78    2.64
   5  -7   2  187.94    2.63
   5   7  -2  188.52    2.58
  -5   7   2  186.49    2.64
   5   7  -2  188.65    2.57
   5  -7   2  185.03    2.62
   5   7  -2  185.11    2.58
   5   7  -2  189.44    2.68
  -5  -7  -2  188.68    2.79
   5   7  -2  185.12    2.72
   5   7  -2  184.94    2.57
  -5   7   2  188.31    2.67
   5   7  -2  188.93    2.64
   5  -7  -2  185.59    2.63
   5  -7  -2  184.67    2.59
  -5   7  -2  179.41    2.63
   5   7   2  181.11    2.59
  -5  -7   2  188.23    2.81
   5   7   2  185.46    2.65
  -5  -7   2  181.29    2.65
  -5   7  -2  185.64    2.68
   5   7   2  183.23    2.74
   5  -7  -2  187.61    2.63
   5   7   2  190.16    2.57
  -5   7  -2  184.51    2.63
   5   7   2  188.74    2.59
   5   7   2  186.81    2.64
   7   7  -2   15.92    0.27
   7   7  -2   16.29    0.27
  -7   7   2   16.43    0.32
  -7  -7  -2   16.16    0.27
   7  -7   2   16.44    0.31
   7   7  -2   16.47    0.32
   7  -7   2   16.10    0.25
  -7  -7  -2   15.64    0.33
  -7   7   2   16.15    0.33
  -7   7   2   15.62    0.33
   7   7  -2   15.92    0.33
   7  -7   2   15.61    0.33
   7   7  -2   16.26    0.27
   7   7   2   15.82    0.33
  -7   7  -2   16.40    0.32
  -7   7  -2   16.28    0.33
   7  -7  -2   17.13    0.32
   7   7   2   16.32    0.34
   7   7   2   16.01    0.28
  -7  -7   2   16.44    0.29
  -7  -7   2   15.78    0.35
   7  -7  -2   16.76    0.33
   7   7   2   16.30    0.28
   7  -7  -2   16.63    0.29
  -7   7  -2   15.19    0.33
  -9   7   2   40.89    0.71
  -9  -7  -2   40.33    0.72
   9   7  -2   41.65    0.64
  -9   7   2   41.55    0.69
   9   7  -2   40.67    0.70
  -9   7   2   40.40    0.71
   9  -7   2   41.99    0.68
   9   7  -2   41.27    0.69
   9  -7   2   41.54    0.70
   9   7  -2   40.77    0.63
  -9   7  -2   40.42    0.71
   9  -7  -2   41.09    0.68
  -9   7  -2   40.73    0.69
  -9  -7   2   40.32    0.74
   9   7   2   41.57    0.72
   9   7   2   41.02    0.64
   9   7   2   41.11    0.64
   9   7   2   39.67    0.70
   9  -7  -2   41.08    0.70
   9  -7  -2   41.22    0.64
  -9   7  -2   39.38    0.70
 -11   7   2   19.02    0.42
  11   7  -2   19.97    0.37
  11   7  -2   19.73    0.41
  11   7  -2   19.84    0.42
 -11  -7  -2   19.03    0.44
  11  -7   2   19.77    0.41
 -11   7   2   19.40    0.43
  11   7  -2   19.64    0.37
 -11   7   2   19.04    0.42
  11  -7  -2   19.43    0.41
  11  -7  -2   20.21    0.43
 -11  -7   2   19.65    0.45
  11   7   2   19.83    0.37
 -11   7  -2   20.19    0.43
 -11   7  -2   18.85    0.41
  11   7   2   19.79    0.37
  11   7   2   19.55    0.43
  11   7   2   19.90    0.43
 -11   7  -2   20.06    0.43
  13  -7   2   40.51    0.72
  13  -7   2   41.59    0.78
  13   7  -2   40.83    0.75
  13  -7   2   39.83    0.75
 -13   7   2   39.79    0.73
  13   7  -2   40.08    0.68
  13   7  -2   40.55    0.68
  13   7  -2   40.14    0.73
 -13   7   2   38.95    0.74
 -13   7   2   41.56    0.76
  13   7   2   39.82    0.74
  13   7   2   39.97    0.69
 -13   7  -2   39.75    0.75
 -13   7  -2   40.53    0.76
 -13   7  -2   40.25    0.73
  13  -7  -2   38.75    0.74
 -13  -7   2   40.27    0.79
  13  -7  -2   40.39    0.76
  13   7   2   39.62    0.68
  13  -7  -2   40.99    0.73
  13   7   2   41.85    0.76
  15   7  -2    5.90    0.23
 -15   7   2    6.47    0.28
 -15   7   2    6.50    0.27
  15   7  -2    5.99    0.22
  15  -7   2    6.53    0.28
  15  -7   2    6.66    0.28
  15   7  -2    6.02    0.26
  15  -7   2    6.55    0.26
 -15   7   2    6.54    0.27
  15   7   2    6.40    0.22
 -15   7  -2    6.39    0.26
  15   7   2    6.62    0.26
  15   7   2    6.51    0.27
 -15  -7   2    6.72    0.29
  15   7   2    6.53    0.23
  15  -7  -2    6.10    0.25
 -15   7  -2    6.63    0.29
  15  -7  -2    6.18    0.27
  15  -7  -2    6.36    0.27
 -17   7   2    2.26    0.19
  17  -7   2    2.14    0.20
 -17   7   2    2.47    0.22
  17   7  -2    2.31    0.20
 -17   7   2    2.69    0.21
  17   7  -2    2.31    0.18
  17  -7   2    2.20    0.20
  17  -7   2    2.09    0.18
  17   7  -2    2.46    0.19
 -17   7  -2    2.35    0.20
  17   7   2    2.06    0.17
  17  -7  -2    2.17    0.19
 -17   7  -2    2.75    0.22
  17   7   2    2.12    0.16
 -17   7  -2    2.37    0.21
  17  -7  -2    2.16    0.19
  17   7   2    2.05    0.19
  19  -7   2    1.41    0.19
  19  -7   2    1.10    0.18
  19   7  -2    1.48    0.16
 -19  -7   2    1.04    0.17
  19   7   2    1.29    0.16
  19  -7  -2    1.27    0.17
  19   7   2    1.26    0.19
  19  -7  -2    0.97    0.18
   0   8   2   32.76    0.52
   0   8  -2   31.57    0.53
   0   8   2   32.14    0.57
   0   8  -2   32.36    0.47
   0  -8   2   31.94    0.52
   0   8   2   32.27    0.48
   0  -8  -2   32.17    0.53
   0   8  -2   32.73    0.47
   0   8  -2   32.37    0.55
   0   8   2   31.32    0.48
   0   8  -2   31.72    0.47
   0   8   2   32.35    0.48
   0   8  -2   32.41    0.49
  -2  -8  -2  195.51    2.94
   2   8  -2  199.72    2.90
  -2   8   2  201.41    2.77
  -2   8   2  192.74    2.92
  -2   8   2  197.61    2.82
  -2  -8  -2  198.31    2.82
   2   8  -2  196.25    2.77
   2  -8   2  199.26    2.81
  -2   8   2  195.86    2.79
   2   8  -2  199.86    2.83
   2  -8   2  199.82    2.76
   2   8   2  198.36    2.74
   2   8   2  195.15    2.92
  -2  -8   2  199.00    2.80
  -2   8  -2  198.44    2.76
   2   8   2  195.79    2.78
   2  -8  -2  198.10    2.83
  -2   8  -2  201.74    2.84
   2   8   2  197.27    2.81
   2   8   2  193.51    2.74
  -2   8  -2  197.52    2.78
   2  -8  -2  199.82    2.77
   2   8   2  204.52    2.74
   4   8  -2    5.43    0.15
  -4   8   2    4.90    0.15
  -4   8   2    5.55    0.15
   4  -8   2    5.24    0.09
   4  -8   2    5.56    0.13
  -4  -8  -2    5.27    0.15
  -4   8   2    5.30    0.15
   4   8  -2    5.19    0.16
   4   8  -2    5.20    0.16
  -4   8  -2    4.87    0.15
   4   8   2    5.41    0.17
   4   8   2    5.24    0.14
  -4   8  -2    5.23    0.14
   4   8   2    5.33    0.09
   4   8   2    5.51    0.10
   4  -8  -2    5.24    0.13
   4  -8  -2    5.41    0.13
  -4   8  -2    5.33    0.14
  -4  -8   2    5.41    0.17
   4  -8  -2    5.26    0.17
  -4  -8   2    5.39    0.15
   4   8   2    5.25    0.16
   4  -8  -2    5.59    0.15
  -6   8   2   21.78    0.41
   6   8  -2   21.95    0.42
   6  -8   2   21.53    0.40
   6   8  -2   22.03    0.41
   6   8  -2   22.06    0.41
  -6   8   2   21.85    0.40
   6  -8   2   21.84    0.39
  -6  -8  -2   22.06    0.42
  -6  -8  -2   22.41    0.37
   6   8  -2   22.63    0.33
  -6   8   2   21.30    0.41
   6   8  -2   22.67    0.34
   6   8  -2   22.02    0.33
   6  -8  -2   22.09    0.36
   6  -8  -2   22.63    0.39
  -6   8  -2   22.94    0.43
  -6   8  -2   22.54    0.40
  -6   8  -2   22.08    0.41
   6   8   2   22.43    0.43
   6   8   2   23.02    0.35
   6   8   2   22.54    0.34
  -6  -8   2   23.01    0.38
  -6  -8   2   21.53    0.44
   6  -8  -2   22.31    0.41
   6   8   2   22.51    0.34
   6   8   2   21.50    0.41
  -8   8   2  137.88    2.04
  -8   8   2  139.63    2.05
  -8   8   2  140.66    2.07
   8  -8   2  141.72    2.05
   8  -8   2  136.52    2.03
   8   8  -2  138.64    2.05
   8   8  -2  139.41    1.96
  -8  -8  -2  138.14    2.15
   8   8  -2  140.02    2.10
   8   8  -2  141.36    1.98
  -8  -8   2  139.08    2.17
   8   8   2  140.27    1.98
  -8   8  -2  139.28    2.04
   8  -8  -2  141.94    2.05
   8  -8  -2  140.67    1.98
  -8   8  -2  141.58    2.05
   8   8   2  139.12    1.97
  -8  -8   2  139.73    2.01
   8  -8  -2  139.92    2.03
   8   8   2  141.45    2.13
  -8   8  -2  135.15    2.07
   8   8   2  140.50    2.05
 -10   8   2   23.51    0.48
  10   8  -2   22.74    0.39
  10  -8   2   21.98    0.44
  10   8  -2   22.18    0.39
 -10  -8  -2   22.71    0.47
  10   8  -2   22.71    0.47
  10   8  -2   23.13    0.45
 -10   8   2   22.74    0.47
  10   8   2   22.15    0.39
 -10   8  -2   22.23    0.46
  10   8   2   23.02    0.40
  10   8   2   22.72    0.47
  10   8   2   22.97    0.47
 -10   8  -2   21.68    0.45
  10  -8  -2   23.22    0.47
  10  -8  -2   22.64    0.45
 -10   8  -2   22.29    0.46
 -10  -8   2   22.93    0.49
 -12   8   2    7.49    0.26
 -12   8   2    7.40    0.26
 -12  -8  -2    7.74    0.27
 -12   8   2    6.96    0.26
  12  -8   2    7.43    0.24
  12   8  -2    7.57    0.21
  12  -8   2    7.12    0.26
  12   8  -2    7.46    0.20
  12   8  -2    7.26    0.23
  12  -8   2    7.80    0.28
  12   8  -2    7.78    0.26
 -12   8  -2    7.71    0.25
  12   8   2    8.12    0.26
  12  -8  -2    7.50    0.25
  12   8   2    7.12    0.20
  12   8   2    7.33    0.21
  12  -8  -2    7.37    0.25
 -12   8  -2    7.70    0.27
  12   8   2    7.68    0.27
 -12  -8   2    7.79    0.28
 -12   8  -2    7.97    0.27
  14  -8   2    7.50    0.29
  14  -8   2    8.27    0.28
  14   8  -2    7.49    0.23
 -14   8   2    7.86    0.28
  14   8  -2    8.15    0.30
 -14   8   2    7.87    0.29
 -14   8   2    8.20    0.30
  14  -8   2    8.03    0.29
  14   8  -2    7.76    0.24
  14  -8  -2    8.38    0.30
  14  -8  -2    7.25    0.29
  14   8   2    7.90    0.29
  14   8   2    8.37    0.29
 -14   8  -2    8.13    0.29
  14   8   2    7.90    0.23
 -14  -8   2    7.92    0.30
  14   8   2    8.22    0.25
 -14   8  -2    7.14    0.29
  14  -8  -2    7.94    0.28
 -14   8  -2    7.47    0.29
 -16   8   2    2.38    0.21
  16  -8   2    2.14    0.20
 -16   8   2    2.45    0.20
  16  -8   2    2.31    0.20
  16   8  -2    2.12    0.16
  16   8  -2    2.24    0.17
 -16   8   2    2.04    0.19
  16   8  -2    2.16    0.19
  16  -8  -2    2.04    0.19
  16   8   2    2.15    0.17
  16   8   2    2.14    0.18
 -16   8  -2    1.89    0.18
  16   8   2    2.11    0.19
 -16   8  -2    2.13    0.19
  16   8   2    2.23    0.17
 -16   8  -2    2.24    0.21
  16  -8  -2    2.01    0.18
  18   8  -2   30.40    0.62
 -18   8   2   29.84    0.66
  18  -8   2   30.41    0.70
 -18   8   2   29.54    0.70
 -18   8   2   29.19    0.68
  18   8  -2   29.52    0.68
  18   8  -2   29.64    0.59
 -18   8  -2   29.34    0.68
  18   8   2   31.06    0.62
 -18   8  -2   30.40    0.67
  18   8   2   29.49    0.67
 -18   8  -2   31.26    0.70
  18   8   2   29.23    0.60
  18  -8  -2   29.96    0.69
  -1  -9  -2    3.07    0.12
   1   9  -2    2.61    0.12
  -1   9   2    2.63    0.09
  -1   9   2    2.47    0.10
   1   9  -2    2.70    0.10
  -1   9   2    2.63    0.09
   1   9  -2    2.56    0.06
  -1   9   2    2.55    0.09
   1  -9   2    2.83    0.11
   1   9  -2    2.84    0.06
   1   9  -2    2.77    0.12
  -1   9   2    2.43    0.12
  -1   9  -2    2.54    0.08
   1   9   2    2.76    0.07
  -1   9  -2    2.59    0.12
  -1   9  -2    2.66    0.08
   1   9   2    2.60    0.07
   1   9   2    2.76    0.13
   1   9   2    2.80    0.11
  -1   9  -2    2.77    0.13
   1   9   2    2.87    0.11
   1   9   2    2.76    0.07
  -1   9  -2    2.79    0.08
   1  -9  -2    3.01    0.12
  -1   9  -2    2.98    0.09
  -1  -9   2    2.77    0.11
   3  -9   2   55.62    0.86
   3   9  -2   54.84    0.87
   3   9  -2   55.51    0.84
  -3   9   2   55.39    0.83
  -3   9   2   55.42    0.86
  -3  -9  -2   54.63    0.88
   3   9  -2   55.53    0.89
   3  -9   2   54.93    0.83
  -3   9   2   55.91    0.84
  -3   9  -2   55.12    0.87
   3   9   2   54.47    0.78
  -3   9  -2   53.90    0.83
   3   9   2   54.98    0.91
  -3   9  -2   55.07    0.83
   3  -9  -2   56.80    0.83
   3   9   2   54.73    0.85
   3   9   2   55.85    0.85
  -3  -9   2   55.84    0.86
  -3  -9   2   55.48    0.85
   3  -9  -2   53.97    0.87
   3   9   2   56.44    0.78
  -5   9   2   65.89    1.03
  -5  -9  -2   65.08    1.06
  -5   9   2   66.63    1.00
  -5   9   2   66.18    1.01
   5   9  -2   66.42    1.05
   5   9  -2   66.17    1.01
   5   9  -2   66.98    1.04
  -5   9  -2   66.12    1.04
  -5  -9   2   65.85    1.01
  -5   9  -2   66.91    1.00
   5  -9  -2   66.72    1.01
  -5  -9   2   64.56    1.08
  -5   9  -2   66.89    1.01
   5   9   2   67.80    1.01
   5   9   2   65.35    1.02
   5  -9  -2   64.87    0.97
   5   9   2   66.77    0.94
   5   9   2   66.40    1.07
  -7   9   2   46.80    0.77
  -7  -9  -2   48.51    0.81
  -7   9   2   47.16    0.78
   7   9  -2   48.18    0.79
  -7   9   2   48.07    0.80
   7   9  -2   47.92    0.78
  -7  -9  -2   47.69    0.73
   7   9  -2   49.43    0.70
   7   9  -2   47.73    0.80
  -7  -9   2   47.29    0.74
   7   9   2   46.90    0.69
   7   9   2   46.24    0.81
  -7   9  -2   47.91    0.77
   7  -9  -2   47.54    0.78
   7  -9  -2   47.59    0.78
   7   9   2   48.16    0.79
  -7   9  -2   48.04    0.80
   7   9   2   48.31    0.71
  -7  -9   2   46.20    0.83
  -7   9  -2   46.88    0.78
  -9   9   2   88.72    1.38
   9   9  -2   89.23    1.28
   9   9  -2   90.79    1.39
   9   9  -2   90.62    1.41
  -9   9   2   89.36    1.39
   9   9  -2   90.60    1.30
  -9  -9  -2   87.55    1.45
  -9   9   2   91.63    1.41
  -9   9  -2   88.20    1.37
  -9   9  -2   90.86    1.41
   9  -9  -2   89.81    1.39
  -9   9  -2   90.62    1.39
   9   9   2   88.47    1.39
  -9  -9   2   90.19    1.47
   9   9   2   91.00    1.31
   9   9   2   91.31    1.44
   9   9   2   88.40    1.29
 -11   9   2    8.88    0.28
 -11   9   2    8.53    0.28
 -11   9   2    8.50    0.27
  11   9  -2    8.55    0.21
  11   9  -2    8.52    0.25
  11   9  -2    8.48    0.28
  11   9  -2    8.68    0.20
 -11  -9  -2    8.85    0.28
  11  -9  -2    8.49    0.27
 -11   9  -2    9.02    0.28
  11   9   2    8.79    0.21
  11   9   2    8.82    0.28
 -11  -9   2    9.38    0.29
 -11   9  -2    8.95    0.29
 -11   9  -2    8.64    0.26
  11   9   2    8.63    0.22
  11   9   2    8.79    0.28
 -13   9   2   26.12    0.56
  13  -9   2   25.03    0.56
  13   9  -2   24.94    0.46
 -13   9   2   24.78    0.53
  13   9  -2   24.92    0.45
 -13   9   2   24.30    0.54
  13   9  -2   23.96    0.53
 -13  -9  -2   25.10    0.56
 -13   9  -2   24.11    0.54
  13   9   2   25.16    0.47
  13   9   2   24.45    0.53
 -13   9  -2   24.98    0.55
  13   9   2   23.59    0.53
  13   9   2   24.15    0.45
 -13  -9   2   24.59    0.56
 -13   9  -2   25.65    0.53
  15   9  -2    6.94    0.29
  15   9  -2    6.90    0.22
  15   9  -2    6.95    0.24
 -15   9   2    6.79    0.29
 -15   9   2    6.94    0.29
  15  -9   2    7.17    0.30
 -15   9   2    7.21    0.30
  15   9   2    6.81    0.22
 -15   9  -2    6.29    0.28
  15   9   2    7.00    0.24
  15  -9  -2    6.50    0.29
 -15   9  -2    6.66    0.30
  15   9   2    6.80    0.27
  15   9   2    7.07    0.29
 -15  -9   2    6.76    0.30
 -17   9   2    7.77    0.32
  17   9  -2    8.02    0.33
  17   9  -2    7.66    0.28
 -17   9   2    7.38    0.33
  17   9  -2    8.31    0.26
  17  -9   2    7.99    0.34
 -17   9   2    7.11    0.34
 -17   9  -2    8.18    0.34
  17   9   2    7.87    0.33
  17   9   2    8.05    0.26
  17   9   2    8.27    0.28
 -17   9  -2    7.77    0.34
 -17   9  -2    7.90    0.32
  17  -9  -2    7.65    0.32
   0  10   2  187.50    2.60
   0  10   2  187.00    2.68
   0  10   2  187.18    2.61
   0  10  -2  188.71    2.61
   0  10  -2  187.06    2.62
   0  10  -2  188.77    2.70
   0  10  -2  186.46    2.59
   0 -10   2  186.22    2.68
   0  10  -2  188.16    2.59
   0 -10  -2  185.03    2.70
   0  10   2  186.96    2.79
   0  10  -2  185.18    2.78
   0  10   2  188.93    2.61
  -2  10   2    0.04    0.04
   2  10  -2    0.00    0.05
  -2 -10  -2    0.11    0.05
   2 -10   2    0.12    0.06
   2  10  -2    0.11    0.06
   2  10  -2   -0.01    0.05
  -2  10   2    0.07    0.05
  -2  10   2    0.09    0.05
  -2 -10  -2    0.02    0.05
  -2  10   2    0.37    0.05
   2  10   2    0.10    0.02
   2  10   2    0.17    0.06
  -2  10  -2    0.10    0.04
  -2  10  -2    0.09    0.06
   2  10   2    0.09    0.05
   2  10   2    0.15    0.06
  -2 -10   2    0.12    0.05
  -2  10  -2    0.04    0.04
   2 -10  -2    0.14    0.06
  -4  10   2   63.79    0.98
   4  10  -2   64.37    0.99
   4  10  -2   64.06    1.01
   4  10  -2   65.14    1.04
  -4  10   2   65.66    1.01
  -4 -10  -2   64.38    1.03
  -4  10   2   64.01    0.97
   4 -10  -2   64.75    0.95
   4  10   2   64.83    0.99
  -4 -10   2   63.83    0.99
   4 -10  -2   62.93    1.02
  -4  10  -2   64.57    0.97
  -4  10  -2   64.42    0.97
   4  10   2   66.67    0.91
   4  10   2   63.87    1.06
  -4 -10   2   63.32    1.06
  -4  10  -2   63.28    1.02
   4  10   2   65.45    0.99
  -6  10   2   38.54    0.65
   6  10  -2   39.60    0.67
  -6  10   2   38.50    0.67
   6  10  -2   39.36    0.56
   6  10  -2   39.56    0.66
  -6  10   2   38.57    0.64
   6  10  -2   38.31    0.67
  -6 -10  -2   37.62    0.67
  -6  10  -2   38.44    0.65
   6  10   2   38.64    0.70
   6  10   2   38.40    0.64
   6  10   2   38.70    0.66
  -6 -10   2   38.50    0.70
  -6 -10   2   39.38    0.63
  -6  10  -2   38.90    0.68
  -6  10  -2   37.23    0.64
   6  10   2   39.04    0.57
  -8  10   2   34.81    0.62
   8  10  -2   36.06    0.64
   8  10  -2   37.20    0.55
  -8 -10  -2   35.62    0.66
  -8  10   2   36.41    0.65
  -8  10   2   35.49    0.64
   8  10  -2   37.07    0.65
   8  10   2   36.54    0.53
  -8  10  -2   35.61    0.63
   8  10   2   36.04    0.67
  -8  10  -2   35.67    0.66
   8  10   2   35.94    0.65
  -8  10  -2   36.02    0.64
   8  10   2   36.67    0.56
  -8 -10   2   34.79    0.67
  10  10  -2   72.97    1.18
 -10 -10  -2   74.10    1.23
  10  10  -2   73.06    1.08
  10  10  -2   74.56    1.19
 -10  10   2   72.75    1.18
 -10  10   2   72.49    1.19
  10  10  -2   73.74    1.05
  10  10   2   73.88    1.09
  10  10   2   71.27    1.17
 -10  10  -2   71.38    1.19
  10  10   2   73.01    1.06
 -10 -10   2   73.00    1.25
 -10  10  -2   71.48    1.18
 -10  10  -2   72.25    1.16
  10  10   2   74.21    1.22
  12  10  -2   12.17    0.35
 -12 -10  -2   12.40    0.35
  12  10  -2   12.50    0.28
 -12  10   2   12.52    0.35
 -12  10   2   12.36    0.35
 -12  10   2   12.09    0.35
  12  10  -2   12.53    0.25
  12  10   2   12.61    0.35
 -12 -10   2   12.58    0.37
  12  10   2   12.74    0.35
 -12  10  -2   12.35    0.35
 -12  10  -2   11.50    0.35
  12  10   2   12.76    0.28
  12  10   2   12.58    0.26
 -12  10  -2   12.23    0.34
  14 -10   2    6.14    0.27
 -14  10   2    6.05    0.28
 -14  10   2    6.56    0.28
  14  10  -2    6.39    0.19
 -14  10   2    6.17    0.27
  14  10  -2    6.48    0.22
  14  10  -2    6.43    0.28
 -14  10  -2    7.02    0.29
  14  10   2    6.69    0.27
  14  10   2    6.29    0.20
  14  10   2    6.25    0.22
 -14  10  -2    6.66    0.27
  14  10   2    6.44    0.28
 -14 -10   2    6.66    0.29
 -14  10  -2    6.48    0.27
  16  10  -2    7.83    0.23
  16  10  -2    7.82    0.26
 -16  10   2    7.84    0.32
  16  10  -2    7.74    0.32
  16 -10   2    7.55    0.33
 -16  10   2    7.66    0.33
 -16  10   2    7.87    0.32
 -16  10  -2    6.93    0.32
  16 -10  -2    7.89    0.33
 -16  10  -2    7.74    0.32
  16  10   2    7.74    0.32
 -16 -10   2    7.72    0.33
 -16  10  -2    7.58    0.32
  16  10   2    7.74    0.26
  16  10   2    8.08    0.24
   1 -11   2   81.54    1.25
  -1  11   2   83.36    1.19
  -1 -11  -2   81.81    1.26
   1  11  -2   83.48    1.16
   1  11  -2   83.19    1.21
  -1  11   2   82.19    1.25
   1  11  -2   82.97    1.31
  -1  11   2   82.53    1.19
  -1  11   2   83.91    1.33
   1  11  -2   81.44    1.26
  -1  11  -2   82.47    1.27
   1  11   2   81.93    1.16
   1  11   2   82.22    1.24
   1  11   2   81.40    1.32
  -1  11  -2   83.21    1.19
  -1  11  -2   81.08    1.18
   1 -11  -2   82.56    1.27
  -1 -11   2   82.32    1.25
   3  11  -2   60.56    0.99
  -3  11   2   61.21    0.92
   3 -11   2   61.01    0.96
  -3 -11  -2   60.14    0.98
  -3  11   2   61.54    0.92
  -3 -11  -2   61.02    0.97
   3  11  -2   59.06    0.96
   3  11  -2   59.12    0.93
  -3  11   2   60.56    0.96
  -3  11  -2   61.20    0.97
   3  11   2   59.44    1.01
  -3 -11   2   60.17    0.95
   3 -11  -2   59.65    0.97
   3  11   2   62.14    0.86
  -3  11  -2   61.81    0.91
  -3  11  -2   60.55    0.91
   3  11   2   60.56    0.94
   3  11   2   60.05    0.94
  -5  11   2   18.15    0.35
   5  11  -2   18.46    0.38
  -5  11   2   17.69    0.37
  -5  11   2   17.74    0.36
  -5 -11  -2   18.49    0.37
   5  11  -2   18.20    0.39
   5  11  -2   18.23    0.37
  -5  11  -2   18.17    0.35
  -5 -11   2   17.69    0.39
   5  11   2   18.67    0.28
   5  11   2   17.66    0.37
  -5  11  -2   18.33    0.35
   5  11   2   17.87    0.40
   5  11   2   18.58    0.36
  -5 -11   2   18.07    0.36
  -5  11  -2   18.04    0.39
   7  11  -2    5.36    0.19
   7  11  -2    5.30    0.19
   7  11  -2    4.93    0.19
  -7  11   2    5.06    0.18
  -7  11   2    4.97    0.19
   7  11  -2    5.11    0.11
  -7 -11  -2    5.07    0.19
  -7  11   2    5.22    0.20
   7  11   2    4.93    0.19
  -7 -11   2    4.91    0.19
  -7  11  -2    4.83    0.19
   7  11   2    5.48    0.21
  -7 -11   2    4.95    0.17
   7  11   2    5.07    0.12
  -7  11  -2    5.04    0.18
  -7  11  -2    4.94    0.18
  -9  11   2   29.89    0.58
   9  11  -2   30.48    0.59
  -9 -11  -2   29.59    0.60
  -9  11   2   30.15    0.60
   9  11  -2   31.12    0.49
   9  11  -2   30.63    0.59
  -9  11  -2   30.74    0.60
   9  11   2   31.65    0.60
   9  11   2   30.93    0.61
   9  11   2   30.85    0.49
  -9  11  -2   30.81    0.57
  -9  11  -2   31.13    0.58
  -9 -11   2   30.72    0.62
  11  11  -2    1.60    0.15
 -11  11   2    1.49    0.14
 -11  11   2    1.83    0.16
 -11 -11  -2    1.92    0.16
 -11  11   2    1.38    0.14
  11  11  -2    1.52    0.10
  11  11   2    1.53    0.15
  11  11   2    1.62    0.08
 -11  11  -2    1.38    0.13
  11  11   2    1.61    0.11
 -11  11  -2    1.37    0.14
  11  11   2    1.24    0.13
 -11 -11   2    1.46    0.15
 -11  11  -2    1.39    0.14
 -13  11   2   20.40    0.50
 -13 -11  -2   20.78    0.50
  13  11  -2   20.53    0.49
 -13  11   2   21.05    0.49
  13  11  -2   20.59    0.40
 -13  11   2   20.40    0.50
  13  11   2   20.42    0.39
  13  11   2   19.83    0.49
 -13 -11   2   20.69    0.52
  13  11   2   19.90    0.49
  13  11   2   20.50    0.40
 -13  11  -2   20.67    0.50
 -13  11  -2   19.84    0.47
 -13  11  -2   20.22    0.49
  15  11  -2   19.60    0.42
 -15  11   2   19.98    0.49
  15 -11   2   19.46    0.52
 -15  11   2   18.95    0.51
 -15  11   2   19.65    0.51
  15  11  -2   19.43    0.50
  15 -11  -2   18.98    0.51
 -15  11  -2   19.07    0.51
 -15  11  -2   19.35    0.50
  15  11   2   19.59    0.42
 -15 -11   2   19.83    0.53
  15  11   2   19.97    0.51
 -17  11   2   12.80    0.42
 -17  11   2   13.19    0.45
  17  11  -2   12.52    0.34
  17 -11   2   12.73    0.45
  17 -11  -2   12.96    0.43
 -17  11  -2   11.91    0.42
  17  11   2   12.82    0.35
 -17  11  -2   12.12    0.42
   0  12  -2    8.42    0.15
   0  12  -2    8.79    0.25
   0  12   2    8.48    0.22
   0  12  -2    8.68    0.24
   0  12  -2    8.55    0.17
   0 -12  -2    8.76    0.24
   0  12  -2    8.61    0.19
   0 -12   2    8.25    0.23
   0  12   2    8.17    0.16
   0  12   2    8.37    0.26
   2  12  -2   47.86    0.75
  -2  12   2   47.90    0.74
  -2 -12  -2   46.51    0.79
  -2  12   2   47.45    0.73
   2  12  -2   47.30    0.80
  -2  12   2   46.20    0.84
  -2  12   2   47.27    0.78
  -2 -12  -2   47.26    0.80
   2  12  -2   49.64    0.83
   2 -12   2   47.07    0.79
   2  12  -2   48.70    0.68
  -2  12  -2   47.78    0.72
  -2  12  -2   47.23    0.73
   2  12   2   49.75    0.85
  -2 -12   2   47.15    0.78
   2  12   2   48.63    0.78
   2  12   2   48.45    0.70
   2 -12  -2   47.81    0.81
  -2  12  -2   47.73    0.80
   2  12   2   46.83    0.76
  -4  12   2    1.15    0.10
  -4 -12  -2    1.17    0.10
  -4  12   2    1.19    0.09
   4  12  -2    1.02    0.10
   4  12  -2    1.28    0.10
   4  12  -2    1.24    0.11
  -4  12   2    1.34    0.11
  -4 -12  -2    1.13    0.11
   4  12   2    1.21    0.05
  -4 -12   2    1.15    0.10
  -4  12  -2    0.91    0.10
  -4 -12   2    1.10    0.10
  -4 -12   2    1.30    0.10
   4  12   2    1.18    0.10
  -4  12  -2    1.00    0.09
   4  12   2    1.08    0.12
   4  12   2    1.12    0.09
  -4  12  -2    1.01    0.08
   4 -12  -2    1.25    0.12
  -6  12   2    1.12    0.10
   6  12  -2    1.02    0.11
  -6  12   2    1.19    0.11
  -6 -12  -2    1.11    0.10
  -6  12   2    1.23    0.11
   6  12  -2    0.76    0.10
   6  12  -2    1.13    0.11
  -6 -12   2    1.18    0.10
  -6  12  -2    0.93    0.11
  -6  12  -2    1.04    0.10
   6  12   2    1.17    0.10
  -6 -12   2    1.15    0.11
  -6  12  -2    1.10    0.10
   6  12   2    1.05    0.12
   6  12   2    0.88    0.10
   8  12  -2   60.85    1.01
  -8 -12  -2   59.19    1.02
  -8  12   2   59.66    0.98
   8  12  -2   60.19    0.99
  -8  12   2   60.92    1.01
   8  12   2   60.22    1.04
  -8  12  -2   58.97    0.97
   8  12   2   58.21    0.99
  -8 -12   2   58.31    1.04
  -8  12  -2   59.17    0.97
  -8  12  -2   60.57    1.01
 -10 -12  -2    1.51    0.14
  10  12  -2    1.25    0.14
 -10  12   2    1.15    0.13
 -10  12   2    1.18    0.13
  10  12  -2    1.39    0.13
 -10  12   2    1.22    0.14
  10  12   2    1.42    0.09
 -10  12  -2    1.24    0.13
 -10  12  -2    1.19    0.14
 -10  12  -2    1.24    0.13
 -10 -12   2    1.28    0.15
  10  12   2    1.23    0.13
  10  12   2    1.44    0.15
 -12  12   2   10.66    0.34
  12  12  -2   10.31    0.34
 -12  12   2   10.52    0.33
 -12 -12  -2   10.34    0.33
 -12  12   2   10.85    0.34
  12  12   2   10.73    0.25
 -12  12  -2   11.20    0.35
 -12 -12   2   11.06    0.36
 -12  12  -2   10.39    0.33
  12  12   2   10.42    0.33
  12  12   2   11.01    0.34
 -12  12  -2   10.64    0.33
 -14  12   2    4.64    0.26
  14  12  -2    4.49    0.26
 -14  12   2    4.57    0.27
  14  12  -2    4.88    0.19
 -14 -12  -2    4.67    0.25
 -14  12   2    4.83    0.28
  14 -12   2    4.48    0.27
 -14  12  -2    4.74    0.26
 -14  12  -2    5.19    0.28
  14  12   2    4.85    0.26
  14  12   2    4.99    0.19
 -14 -12   2    4.74    0.27
 -16  12   2    0.49    0.15
  16  12  -2    0.53    0.11
 -16  12   2    0.77    0.16
  16  12  -2    0.38    0.14
  16 -12   2    0.48    0.15
 -16  12   2    0.77    0.17
 -16  12  -2    0.42    0.15
 -16  12  -2    0.52    0.15
  16  12   2    0.38    0.14
  16 -12  -2    0.46    0.15
  16  12   2    0.59    0.11
 -16 -12   2    0.51    0.16
 -16  12  -2    0.58    0.15
  -1  13   2   37.89    0.58
   1  13  -2   38.61    0.56
  -1  13   2   38.10    0.72
  -1 -13  -2   37.70    0.67
   1  13  -2   37.34    0.67
   1  13  -2   38.11    0.70
   1 -13   2   37.12    0.66
  -1  13   2   37.53    0.65
   1  13  -2   37.94    0.61
   1  13   2   38.63    0.58
   1  13   2   36.75    0.64
  -1  13  -2   38.24    0.67
   1 -13  -2   37.00    0.67
  -1 -13   2   37.31    0.65
   1  13   2   37.53    0.71
  -1  13  -2   37.72    0.57
  -1  13  -2   38.35    0.59
  -3  13   2   66.35    1.05
  -3 -13  -2   63.11    1.06
   3 -13   2   63.50    1.05
   3  13  -2   65.88    1.10
  -3  13   2   64.79    0.99
  -3 -13  -2   65.82    1.06
  -3  13   2   65.35    1.00
   3  13  -2   66.64    1.02
   3  13  -2   65.65    1.06
  -3 -13   2   65.56    1.04
   3  13   2   67.59    1.03
  -3  13  -2   65.35    1.07
   3 -13  -2   65.44    1.07
  -3  13  -2   66.83    1.00
  -3  13  -2   65.48    0.99
  -3 -13   2   66.73    1.05
   3  13   2   65.79    1.04
   3  13   2   66.19    1.12
   5  13  -2    1.39    0.12
  -5  13   2    1.30    0.11
  -5  13   2    1.41    0.11
  -5 -13  -2    1.51    0.13
  -5  13   2    1.14    0.11
  -5 -13  -2    1.36    0.11
   5  13  -2    1.34    0.12
   5  13  -2    1.37    0.11
   5  13   2    1.29    0.12
  -5  13  -2    1.18    0.12
  -5  13  -2    1.52    0.12
   5  13   2    1.28    0.13
  -5  13  -2    1.23    0.10
  -5 -13   2    1.29    0.11
   5  13   2    1.13    0.10
  -5 -13   2    1.21    0.11
  -5 -13   2    1.30    0.12
  -7 -13  -2    8.15    0.25
  -7  13   2    8.84    0.27
   7  13  -2    8.49    0.26
   7  13  -2    8.20    0.26
   7  13  -2    8.63    0.26
  -7  13   2    8.62    0.25
   7  13   2    8.48    0.26
  -7  13  -2    8.72    0.25
  -7  13  -2    8.42    0.24
  -7 -13   2    8.55    0.24
  -7 -13   2    8.44    0.27
   7  13   2    8.78    0.28
  -7  13  -2    8.32    0.27
   9  13  -2   21.70    0.47
   9  13  -2   21.60    0.47
  -9  13   2   21.54    0.46
  -9  13   2   21.07    0.48
  -9  13   2   21.03    0.46
  -9 -13  -2   21.68    0.47
  -9  13  -2   20.79    0.45
   9  13   2   21.72    0.48
  -9  13  -2   21.72    0.49
  -9  13  -2   20.84    0.46
   9  13   2   20.71    0.49
  -9 -13   2   20.95    0.49
 -11  13   2    5.23    0.24
 -11  13   2    5.41    0.24
  11  13  -2    5.05    0.24
 -11  13   2    5.24    0.24
 -11 -13  -2    5.12    0.23
 -11 -13   2    5.02    0.25
 -11  13  -2    5.19    0.24
 -11  13  -2    5.13    0.24
  11  13   2    5.05    0.25
  11  13   2    5.16    0.25
 -11  13  -2    5.02    0.25
 -13  13   2    8.30    0.32
 -13  13   2    8.61    0.32
  13  13  -2    8.82    0.33
 -13  13   2    9.03    0.32
 -13 -13  -2    8.15    0.31
 -13  13  -2    8.22    0.32
 -13 -13   2    8.21    0.32
 -13  13  -2    8.55    0.31
 -13  13  -2    8.53    0.33
  13  13   2    9.00    0.33
 -15  13   2   11.94    0.40
  15 -13   2   11.62    0.41
  15  13  -2   12.28    0.40
 -15  13   2   11.75    0.40
 -15  13   2   11.46    0.40
 -15  13  -2   11.66    0.39
 -15  13  -2   11.78    0.40
 -15 -13   2   11.41    0.41
  15  13   2   11.14    0.39
 -15  13  -2   11.09    0.40
   0  14   2   19.14    0.33
   0  14   2   19.31    0.45
   0  14  -2   18.91    0.41
   0 -14   2   19.22    0.41
   0  14  -2   19.14    0.33
   0  14   2   19.09    0.40
   0 -14  -2   19.64    0.42
   0  14   2   18.92    0.30
   2  14  -2    0.08    0.07
  -2  14   2    0.04    0.07
   2  14  -2   -0.01    0.07
  -2  14   2    0.00    0.08
  -2  14   2   -0.02    0.05
   2 -14   2   -0.01    0.07
   2  14  -2   -0.02    0.06
  -2 -14  -2   -0.03    0.07
  -2  14  -2    0.04    0.05
  -2  14  -2    0.06    0.05
  -2  14  -2   -0.04    0.07
   2 -14  -2   -0.02    0.07
   2  14   2    0.01    0.06
  -2 -14   2    0.15    0.08
   2  14   2    0.06    0.08
   4  14  -2    3.93    0.19
   4  14  -2    4.00    0.16
   4  14  -2    3.79    0.18
  -4 -14  -2    3.81    0.18
  -4  14   2    3.80    0.18
  -4  14   2    3.80    0.15
  -4  14  -2    3.78    0.19
  -4 -14   2    4.12    0.18
  -4 -14   2    4.18    0.18
   4  14   2    4.21    0.18
  -4 -14   2    3.86    0.18
  -4  14  -2    3.85    0.15
   4 -14  -2    4.27    0.20
   4  14   2    3.93    0.16
   4  14   2    4.16    0.20
  -4  14  -2    4.24    0.15
  -6  14   2    6.71    0.24
   6  14  -2    6.80    0.25
   6  14  -2    7.47    0.25
  -6  14   2    6.60    0.22
   6  14  -2    7.20    0.23
  -6 -14  -2    6.87    0.24
   6  14   2    7.03    0.24
  -6  14  -2    7.16    0.25
  -6 -14   2    7.11    0.25
  -6 -14   2    7.00    0.22
  -6  14  -2    7.12    0.22
  -6 -14   2    7.06    0.23
   6  14   2    6.90    0.26
  -6  14  -2    7.41    0.22
  -8  14   2    0.84    0.12
  -8  14   2    0.59    0.11
  -8  14   2    0.92    0.12
   8  14  -2    0.98    0.12
   8  14  -2    0.87    0.12
   8  14  -2    0.92    0.11
  -8  14  -2    0.76    0.13
  -8  14  -2    0.81    0.11
   8  14   2    0.86    0.13
   8  14   2    0.79    0.12
  -8 -14   2    0.79    0.12
  -8  14  -2    0.70    0.11
 -10  14   2   16.89    0.43
 -10  14   2   16.93    0.42
  10  14  -2   17.52    0.43
 -10 -14  -2   17.10    0.44
 -10  14   2   17.39    0.42
  10  14   2   16.79    0.43
 -10  14  -2   17.24    0.42
 -10 -14   2   17.55    0.44
  10  14   2   17.12    0.45
 -10  14  -2   17.72    0.45
 -10  14  -2   17.27    0.42
 -12  14   2    4.29    0.25
 -12  14   2    4.48    0.24
  12  14  -2    4.21    0.24
 -12  14   2    4.57    0.25
  12  14   2    4.97    0.26
 -12  14  -2    4.51    0.25
 -12 -14   2    4.40    0.25
  12  14   2    4.58    0.24
 -12  14  -2    4.95    0.25
 -12  14  -2    4.15    0.24
  14  14  -2    0.38    0.14
 -14  14   2    0.08    0.12
 -14  14   2    0.11    0.13
 -14  14   2    0.30    0.13
 -14  14  -2   -0.05    0.12
 -14 -14   2    0.17    0.14
  14  14   2    0.27    0.13
 -14  14  -2    0.00    0.11
  -1 -15  -2   13.58    0.35
   1  15  -2   13.64    0.35
  -1  15   2   14.08    0.38
  -1  15   2   13.56    0.27
   1  15  -2   13.81    0.36
  -1  15   2   13.75    0.33
   1 -15   2   13.36    0.33
  -1  15   2   13.43    0.25
  -1 -15   2   13.44    0.34
   1  15   2   13.71    0.33
   1  15   2   13.62    0.26
  -1  15  -2   13.58    0.34
   1  15   2   13.34    0.38
  -1  15  -2   13.69    0.27
  -1  15  -2   13.77    0.25
   1 -15  -2   13.64    0.35
   3  15  -2   15.51    0.38
   3  15  -2   15.61    0.40
  -3  15   2   15.76    0.37
  -3 -15  -2   15.26    0.38
  -3  15   2   15.49    0.31
   3  15  -2   15.95    0.35
   3 -15   2   15.33    0.37
  -3  15  -2   16.65    0.39
  -3 -15   2   15.21    0.37
  -3 -15   2   16.18    0.38
  -3  15  -2   15.72    0.30
  -3  15  -2   16.03    0.32
   3  15   2   15.80    0.41
   3 -15  -2   16.19    0.39
  -3 -15   2   15.48    0.37
  -5  15   2    5.22    0.21
  -5  15   2    5.23    0.19
   5  15  -2    5.32    0.22
   5  15  -2    4.74    0.21
  -5 -15  -2    5.26    0.23
   5  15  -2    4.88    0.20
   5  15   2    5.24    0.21
  -5 -15   2    4.64    0.21
   5  15   2    5.35    0.24
  -5 -15   2    5.22    0.21
  -5 -15   2    4.86    0.21
  -5  15  -2    5.02    0.22
  -5  15  -2    5.27    0.19
  -5  15  -2    5.07    0.18
   7  15  -2   29.14    0.57
  -7  15   2   27.77    0.58
  -7  15   2   27.04    0.54
  -7 -15  -2   27.85    0.57
   7  15  -2   28.35    0.59
   7  15  -2   28.20    0.57
  -7  15   2   27.59    0.54
  -7  15  -2   28.71    0.59
  -7  15  -2   27.92    0.54
  -7 -15   2   28.02    0.59
  -7 -15   2   28.61    0.56
   7  15   2   27.79    0.61
  -7  15  -2   27.68    0.54
   7  15   2   27.55    0.56
  -9  15   2   27.04    0.56
  -9  15   2   27.37    0.56
   9  15  -2   27.86    0.58
  -9  15   2   26.81    0.59
  -9 -15   2   27.53    0.60
  -9  15  -2   27.78    0.56
  -9  15  -2   27.39    0.56
   9  15   2   27.75    0.61
   9  15   2   26.60    0.58
  -9  15  -2   28.68    0.61
 -11  15   2    8.37    0.31
  11  15  -2    8.43    0.31
 -11  15   2    7.39    0.31
 -11  15   2    8.34    0.30
 -11  15  -2    8.39    0.32
 -11  15  -2    8.41    0.30
  11  15   2    8.24    0.31
 -11 -15   2    8.37    0.31
  11  15   2    8.39    0.32
 -11  15  -2    8.95    0.31
 -13  15   2    3.64    0.25
 -13  15   2    4.43    0.26
  13  15  -2    4.10    0.26
 -13  15   2    4.08    0.25
 -13  15  -2    4.05    0.26
  13  15   2    3.59    0.25
 -13  15  -2    4.08    0.26
 -13 -15   2    3.89    0.25
   0  16   2   10.36    0.29
   0 -16   2   11.04    0.30
   0 -16  -2   10.65    0.32
   0  16  -2   10.77    0.31
   0  16   2   10.93    0.23
   0  16   2   11.46    0.35
   2  16  -2    7.07    0.27
  -2  16   2    7.35    0.18
   2  16  -2    7.49    0.25
   2 -16   2    7.02    0.25
  -2  16   2    7.49    0.20
  -2  16   2    7.13    0.24
  -2 -16  -2    7.53    0.27
  -2  16  -2    7.21    0.17
  -2  16  -2    7.18    0.26
  -2 -16   2    7.35    0.26
  -2 -16   2    7.04    0.24
  -2  16  -2    6.98    0.19
   2  16   2    7.14    0.28
   2 -16  -2    6.82    0.26
   4  16  -2   -0.10    0.07
  -4  16   2    0.07    0.07
   4  16  -2    0.19    0.09
  -4 -16  -2    0.18    0.09
  -4  16   2    0.12    0.07
  -4  16   2    0.20    0.09
   4 -16  -2    0.11    0.09
  -4  16  -2    0.05    0.07
   4  16   2   -0.02    0.09
  -4 -16   2    0.17    0.08
  -4 -16   2    0.07    0.10
  -4  16  -2    0.09    0.09
  -4  16  -2    0.08    0.07
  -6 -16  -2    0.15    0.10
   6  16  -2    0.13    0.09
   6  16  -2    0.17    0.09
   6  16  -2    0.25    0.09
  -6  16   2    0.26    0.10
  -6  16   2    0.21    0.09
  -6  16   2    0.05    0.08
  -6 -16   2    0.15    0.10
   6  16   2    0.35    0.11
  -6  16  -2    0.18    0.08
   6  16   2    0.38    0.11
  -6  16  -2    0.22    0.09
  -6  16  -2    0.14    0.10
  -6 -16   2    0.20    0.09
  -8  16   2   27.30    0.56
   8  16  -2   27.14    0.57
  -8  16   2   27.38    0.59
  -8  16   2   27.60    0.55
  -8 -16  -2   28.31    0.59
   8  16   2   28.09    0.62
  -8 -16   2   27.20    0.59
  -8  16  -2   27.49    0.55
  -8 -16   2   26.81    0.60
  -8  16  -2   27.35    0.60
   8  16   2   27.55    0.58
  -8  16  -2   28.18    0.56
 -10  16   2    1.22    0.15
 -10  16   2    1.17    0.15
  10  16  -2    0.96    0.15
 -10  16   2    1.38    0.16
 -10  16  -2    1.05    0.15
 -10  16  -2    1.07    0.14
 -10  16  -2    1.28    0.16
  10  16   2    1.29    0.16
  10  16   2    1.20    0.16
 -10 -16   2    1.29    0.17
  12  16  -2    0.98    0.16
 -12  16   2    0.97    0.16
 -12  16   2    0.95    0.15
 -12  16   2    0.66    0.15
 -12  16  -2    0.91    0.16
 -12 -16   2    0.74    0.18
 -12  16  -2    0.95    0.16
  12  16   2    0.76    0.15
   1 -17   2   22.12    0.49
  -1 -17  -2   22.59    0.51
   1  17  -2   22.92    0.50
  -1  17   2   21.79    0.41
  -1  17  -2   22.73    0.51
   1 -17  -2   22.53    0.51
  -1 -17   2   21.59    0.49
   1  17   2   22.19    0.54
  -1 -17   2   23.09    0.49
   3  17  -2   28.71    0.61
  -3  17   2   27.17    0.57
  -3  17   2   27.24    0.51
   3  17  -2   27.56    0.57
  -3  17   2   27.71    0.47
  -3 -17  -2   27.59    0.58
   3  17   2   27.28    0.62
  -3 -17   2   28.52    0.57
  -3 -17   2   27.28    0.56
  -3  17  -2   27.42    0.50
   3 -17  -2   27.69    0.59
  -3  17  -2   27.09    0.49
  -3  17  -2   28.01    0.59
  -5  17   2    0.48    0.09
  -5 -17  -2    0.66    0.12
  -5  17   2    0.40    0.09
   5  17  -2    0.72    0.12
  -5  17   2    0.42    0.11
  -5 -17   2    0.57    0.12
  -5  17  -2    0.50    0.09
   5  17   2    0.44    0.12
  -5  17  -2    0.58    0.09
  -5  17  -2    0.42    0.11
  -7 -17  -2   14.85    0.41
  -7  17   2   15.40    0.38
  -7  17   2   14.53    0.36
  -7  17   2   14.87    0.41
   7  17  -2   15.94    0.40
  -7  17  -2   15.37    0.37
   7  17   2   15.31    0.40
   7  17   2   15.70    0.44
  -7  17  -2   16.16    0.43
  -7  17  -2   14.55    0.36
   9  17  -2    4.61    0.26
  -9  17   2    4.72    0.23
  -9  17   2    5.09    0.25
  -9  17   2    4.52    0.25
  -9 -17  -2    5.07    0.25
   9  17   2    5.13    0.25
  -9  17  -2    4.51    0.23
  -9  17  -2    4.68    0.26
  -9  17  -2    4.95    0.23
   9  17   2    5.01    0.26
 -11 -17  -2    5.88    0.29
 -11  17   2    5.98    0.28
 -11  17   2    5.29    0.28
 -11  17   2    6.12    0.28
  11  17  -2    5.82    0.29
 -11  17  -2    5.88    0.27
  11  17   2    5.33    0.28
 -11  17  -2    5.79    0.30
   0  18   2   16.59    0.46
   0 -18  -2   15.90    0.43
   0  18  -2   16.37    0.42
   2  18  -2    6.88    0.27
  -2 -18  -2    7.14    0.28
  -2  18   2    6.91    0.21
   2 -18   2    7.02    0.27
   2  18   2    7.02    0.30
  -2 -18   2    6.67    0.27
   2 -18  -2    6.94    0.28
  -2  18  -2    7.12    0.28
  -4  18   2    5.59    0.19
   4  18  -2    5.89    0.27
  -4  18   2    5.85    0.21
  -4 -18  -2    6.22    0.27
  -4  18   2    6.30    0.26
   4  18   2    5.69    0.28
  -4  18  -2    6.18    0.22
  -4  18  -2    6.26    0.26
  -4 -18   2    6.05    0.26
  -6 -18  -2    2.74    0.20
  -6  18   2    2.86    0.20
  -6  18   2    2.85    0.17
  -6  18   2    2.94    0.19
   6  18   2    3.01    0.22
  -6  18  -2    3.03    0.17
  -6  18  -2    2.57    0.20
  -6  18  -2    3.10    0.18
  -8  18   2   12.86    0.35
  -8  18   2   12.93    0.40
  -8 -18  -2   13.22    0.39
  -8  18   2   12.72    0.36
  -8  18  -2   12.18    0.40
   8  18   2   13.21    0.41
  -8  18  -2   12.53    0.36
  -8  18  -2   13.26    0.35
   8  18   2   13.21    0.39
 -10  18   2    6.99    0.30
  10  18  -2    6.94    0.29
 -10  18   2    6.54    0.28
 -10  18   2    6.51    0.30
 -10 -18  -2    6.91    0.31
  10  18   2    6.69    0.30
 -10  18  -2    6.69    0.28
 -10  18  -2    7.37    0.32
  -1 -19  -2    5.15    0.26
  -1 -19   2    5.72    0.26
   1 -19  -2    5.11    0.25
   1  19   2    5.14    0.28
  -1  19  -2    5.17    0.25
  -3 -19  -2   11.20    0.36
  -3  19   2   10.81    0.29
  -3 -19   2   10.93    0.34
   3 -19  -2   11.21    0.37
  -3  19  -2   11.09    0.36
   3  19   2   10.94    0.38
  -5 -19  -2   14.71    0.41
  -5  19   2   13.84    0.35
  -5  19  -2   14.81    0.36
  -5  19  -2   13.72    0.41
   5  19   2   13.81    0.44
  -7  19   2   12.85    0.36
  -7  19   2   13.24    0.34
  -7 -19  -2   12.51    0.40
  -7  19   2   12.89    0.40
   7  19   2   12.43    0.41
  -7  19  -2   13.03    0.41
  -7  19  -2   12.44    0.32
   0 -20   2    5.07    0.27
   0 -20  -2    5.25    0.26
  -2 -20  -2    6.26    0.29
   2 -20   2    5.52    0.28
   2 -20  -2    5.76    0.27
   2  20   2    5.56    0.29
  -2 -20   2    5.11    0.28
  -4 -20  -2   -0.05    0.11
  -4  20   2   -0.10    0.08
  -4  20  -2    0.01    0.11
   4  20   2    0.05    0.12
  -6  20   2    0.06    0.10
  -6  20  -2    0.03    0.11
   6  20   2    0.28    0.12
   1 -21   2    0.41    0.15
   1 -21  -2    0.46    0.14
  -1 -21   2    0.30    0.14
   1   0  -3    0.07    0.02
  -1   0  -3    0.04    0.02
   1   0   3    0.02    0.02
   1   0   3    0.04    0.02
  -1   0   3    0.02    0.01
   1   0  -3    0.12    0.02
   1   0   3    0.02    0.02
   1   0  -3    0.08    0.02
  -1   0  -3    0.02    0.01
  -1   0   3    0.04    0.02
  -1   0   3    0.02    0.02
   1   0   3    0.00    0.02
   1   0  -3    0.01    0.02
  -1   0  -3    0.01    0.02
   3   0   3    0.11    0.03
   3   0   3    0.01    0.03
  -3   0   3   -0.01    0.03
   3   0  -3   -0.01    0.02
  -3   0   3    0.03    0.03
   3   0   3   -0.01    0.03
  -3   0  -3    0.07    0.03
  -3   0   3    0.00    0.03
   3   0  -3   -0.04    0.02
   3   0   3    0.07    0.02
  -3   0  -3    0.01    0.03
   3   0   3    0.03    0.03
  -3   0  -3    0.01    0.02
   3   0  -3    0.06    0.03
   5   0  -3   -0.14    0.04
  -5   0   3   -0.12    0.04
  -5   0  -3   -0.10    0.03
   5   0  -3   -0.16    0.03
  -5   0  -3   -0.06    0.04
  -5   0   3   -0.18    0.04
   5   0   3   -0.06    0.03
  -5   0  -3   -0.13    0.04
   5   0  -3   -0.20    0.03
   5   0  -3   -0.18    0.04
   5   0   3   -0.16    0.04
   5   0   3   -0.19    0.03
  -5   0   3   -0.16    0.04
   5   0   3   -0.10    0.04
  -7   0   3    0.03    0.04
   7   0  -3    0.03    0.04
   7   0  -3   -0.02    0.03
  -7   0  -3   -0.01    0.04
  -7   0  -3    0.04    0.04
   7   0  -3    0.06    0.04
  -7   0  -3    0.01    0.04
   7   0   3   -0.05    0.04
   7   0   3    0.02    0.04
   7   0   3    0.02    0.04
  -7   0   3   -0.01    0.04
  -7   0   3    0.09    0.05
   7   0  -3    0.00    0.04
   7   0   3    0.03    0.04
  -9   0   3    0.00    0.04
  -9   0  -3   -0.06    0.05
  -9   0   3    0.03    0.05
   9   0  -3    0.00    0.04
   9   0  -3    0.06    0.05
   9   0   3   -0.02    0.04
   9   0   3    0.07    0.05
   9   0  -3    0.05    0.05
   9   0   3    0.03    0.05
   9   0  -3    0.00    0.05
  -9   0  -3    0.07    0.06
  -9   0   3   -0.04    0.05
   9   0   3    0.00    0.06
  -9   0  -3    0.05    0.05
 -11   0   3    0.01    0.06
  11   0  -3    0.15    0.07
 -11   0  -3   -0.07    0.06
 -11   0   3    0.00    0.06
  11   0  -3   -0.12    0.05
  11   0  -3    0.17    0.07
 -11   0  -3   -0.04    0.05
  11   0   3   -0.02    0.06
  11   0   3    0.08    0.07
  11   0   3   -0.08    0.06
  11   0  -3    0.15    0.07
 -11   0  -3   -0.02    0.07
  11   0   3    0.08    0.07
  13   0  -3    0.08    0.07
  13   0   3    0.04    0.07
  13   0   3    0.04    0.06
  13   0  -3    0.02    0.07
 -13   0  -3   -0.02    0.07
 -13   0  -3    0.02    0.08
  13   0   3    0.01    0.08
  13   0   3    0.02    0.07
 -13   0   3    0.02    0.08
  13   0  -3   -0.05    0.07
  13   0  -3    0.01    0.07
  15   0  -3    0.04    0.08
 -15   0  -3    0.04    0.09
 -15   0   3    0.01    0.09
  15   0  -3    0.09    0.08
  15   0   3   -0.01    0.08
  15   0  -3    0.11    0.09
  15   0   3    0.13    0.09
  15   0   3   -0.09    0.08
  15   0  -3    0.03    0.09
  15   0   3    0.03    0.08
 -17   0   3    0.19    0.11
  17   0   3   -0.01    0.10
  17   0   3    0.00    0.09
  17   0  -3    0.01    0.11
  17   0   3   -0.02    0.10
 -17   0  -3   -0.08    0.09
  17   0   3   -0.11    0.09
  17   0  -3   -0.05    0.09
  17   0  -3   -0.16    0.10
 -19   0  -3   -0.18    0.11
 -19   0   3    0.04    0.12
  19   0   3   -0.03    0.11
  19   0  -3    0.07    0.11
  19   0   3   -0.05    0.12
  19   0  -3   -0.06    0.12
  19   0  -3   -0.03    0.12
  19   0   3   -0.04    0.11
   0   1  -3    0.03    0.02
   0  -1  -3    0.02    0.02
   0  -1   3    0.01    0.02
   0   1   3   -0.01    0.02
   0  -1  -3    0.04    0.02
   0  -1   3    0.04    0.01
   0   1   3    0.03    0.02
   0   1  -3    0.01    0.02
   0  -1   3    0.05    0.02
   0   1  -3    0.03    0.02
   0   1  -3    0.07    0.02
   0   1   3    0.04    0.02
   0  -1   3    0.04    0.02
  -2   1   3   61.04    0.88
   2   1  -3   61.29    0.87
   2  -1   3   60.95    0.90
   2   1  -3   60.73    0.88
  -2  -1  -3   61.49    0.87
   2  -1   3   61.23    0.87
   2  -1   3   61.29    0.87
   2  -1   3   61.32    0.85
  -2   1   3   61.37    0.87
   2  -1   3   61.73    0.87
   2   1  -3   61.68    0.88
  -2   1   3   61.23    0.91
   2   1  -3   62.12    0.87
  -2  -1  -3   61.72    0.86
   2   1  -3   60.45    0.87
  -2  -1  -3   61.30    0.86
  -2   1  -3   62.67    0.88
   2   1   3   59.67    0.90
   2  -1  -3   60.22    0.87
   2  -1  -3   58.81    0.87
  -2  -1   3   61.20    0.93
  -2   1  -3   60.77    0.87
  -2  -1   3   61.45    0.87
   2   1   3   61.43    0.87
   2   1   3   61.05    0.87
   2  -1  -3   60.52    0.88
  -2   1  -3   61.02    0.87
   2   1   3   62.37    0.87
  -2  -1   3   60.08    0.86
   4  -1   3   -0.13    0.04
   4   1  -3   -0.16    0.03
   4   1  -3   -0.11    0.04
  -4  -1  -3   -0.07    0.03
   4  -1   3   -0.12    0.03
  -4   1   3   -0.14    0.03
  -4   1   3   -0.12    0.04
  -4  -1  -3   -0.11    0.03
   4  -1   3   -0.01    0.04
   4   1  -3   -0.15    0.03
  -4   1   3   -0.07    0.04
   4  -1   3   -0.10    0.04
   4  -1  -3   -0.16    0.03
  -4   1  -3   -0.09    0.03
   4  -1  -3   -0.04    0.04
  -4  -1   3   -0.06    0.04
  -4   1  -3    0.04    0.04
   4   1   3   -0.10    0.04
  -4  -1   3   -0.03    0.04
  -4   1  -3   -0.09    0.04
   4   1   3   -0.15    0.03
   4   1   3   -0.12    0.03
   4  -1  -3   -0.15    0.03
   4   1   3   -0.15    0.03
   6  -1   3  127.67    1.77
   6  -1   3  126.01    1.80
   6   1  -3  124.57    1.79
  -6   1   3  124.96    1.79
   6   1  -3  124.98    1.79
  -6  -1  -3  129.98    1.80
  -6   1   3  121.79    1.90
  -6   1   3  124.27    1.80
   6   1  -3  124.38    1.83
   6   1  -3  128.73    1.79
   6  -1   3  126.26    1.86
   6  -1   3  127.35    1.80
  -6  -1  -3  126.76    1.78
  -6  -1  -3  125.81    1.79
   6   1   3  125.88    1.86
  -6  -1   3  126.08    1.79
   6  -1  -3  127.65    1.79
   6   1   3  124.76    1.79
  -6   1  -3  125.17    1.81
   6   1   3  127.52    1.78
   6  -1  -3  124.57    1.80
  -6   1  -3  123.85    1.79
  -6  -1   3  125.57    1.90
  -6   1  -3  128.52    1.80
   6  -1  -3  126.05    1.80
  -6  -1   3  124.25    1.78
   6   1   3  123.30    1.79
   8  -1   3   45.85    0.73
   8   1  -3   45.64    0.73
  -8   1   3   46.17    0.72
  -8  -1  -3   47.18    0.73
  -8  -1  -3   46.59    0.73
   8   1  -3   46.60    0.72
   8  -1   3   47.40    0.74
  -8  -1  -3   46.47    0.71
   8   1  -3   45.01    0.73
   8   1  -3   46.30    0.73
  -8   1   3   47.52    0.74
   8  -1   3   46.36    0.76
   8  -1   3   46.31    0.71
  -8   1  -3   46.91    0.74
  -8   1  -3   46.34    0.72
  -8  -1   3   47.04    0.71
   8  -1  -3   45.82    0.74
   8   1   3   45.58    0.72
  -8   1  -3   47.27    0.74
   8  -1  -3   46.87    0.74
   8   1   3   45.40    0.73
   8   1   3   44.86    0.75
   8  -1  -3   46.39    0.72
   8   1   3   46.70    0.72
  -8  -1   3   46.45    0.78
  -8  -1   3   46.03    0.73
   8  -1  -3   47.25    0.73
 -10   1   3   14.78    0.30
  10  -1   3   14.40    0.32
 -10  -1  -3   14.73    0.29
  10  -1   3   14.53    0.32
  10   1  -3   14.42    0.30
  10   1  -3   14.69    0.31
 -10   1   3   14.10    0.32
  10  -1   3   14.84    0.29
 -10  -1  -3   15.11    0.31
  10   1  -3   14.38    0.30
 -10   1   3   15.09    0.32
  10  -1   3   14.57    0.31
 -10  -1  -3   14.52    0.31
  10   1  -3   14.22    0.31
  10  -1  -3   14.47    0.30
 -10   1  -3   14.75    0.31
  10  -1  -3   14.90    0.31
 -10  -1   3   14.83    0.29
 -10   1  -3   14.47    0.30
  10   1   3   14.20    0.30
  10   1   3   14.94    0.31
 -10  -1   3   14.78    0.31
 -10   1  -3   14.51    0.32
  10   1   3   14.85    0.30
 -10  -1   3   13.91    0.33
  10   1   3   14.34    0.32
  10  -1  -3   14.28    0.31
  10  -1  -3   13.88    0.31
  12   1  -3    0.17    0.08
 -12  -1  -3    0.20    0.08
  12  -1   3    0.28    0.08
  12   1  -3    0.29    0.08
  12  -1   3    0.32    0.08
  12  -1   3    0.12    0.08
  12   1  -3    0.52    0.08
 -12   1   3    0.28    0.07
 -12   1   3    0.28    0.09
  12  -1   3    0.26    0.07
 -12   1   3    0.28    0.08
 -12  -1  -3    0.22    0.07
  12   1  -3    0.21    0.08
 -12  -1   3    0.18    0.08
  12  -1  -3    0.41    0.08
 -12   1  -3    0.35    0.09
  12  -1  -3    0.23    0.07
  12   1   3    0.35    0.08
 -12   1  -3    0.29    0.08
  12   1   3    0.31    0.08
 -12   1  -3    0.35    0.07
  12  -1  -3    0.34    0.08
  12   1   3    0.30    0.08
  12   1   3    0.37    0.09
  12  -1  -3    0.28    0.08
  14   1  -3    2.36    0.16
  14  -1   3    2.69    0.15
 -14  -1  -3    2.58    0.16
  14   1  -3    2.69    0.16
  14   1  -3    2.66    0.17
  14  -1   3    2.71    0.18
  14   1  -3    2.45    0.14
  14  -1   3    2.60    0.17
 -14   1   3    2.54    0.18
  14  -1   3    2.46    0.17
 -14   1  -3    2.53    0.17
  14   1   3    2.66    0.16
  14   1   3    2.44    0.16
 -14   1  -3    2.26    0.17
  14  -1  -3    2.76    0.17
 -14  -1   3    2.68    0.18
  14  -1  -3    2.25    0.15
  14   1   3    2.81    0.17
  14  -1  -3    2.64    0.15
  14  -1  -3    2.58    0.16
  14   1   3    2.60    0.17
  16  -1   3    4.95    0.21
  16  -1   3    4.96    0.24
 -16   1   3    5.13    0.24
  16   1  -3    4.58    0.23
  16  -1   3    5.21    0.25
  16   1  -3    4.73    0.21
  16   1  -3    5.23    0.23
 -16  -1  -3    4.80    0.22
  16   1  -3    4.78    0.23
  16  -1   3    4.88    0.24
  16   1   3    4.66    0.23
  16   1   3    5.05    0.24
 -16  -1   3    4.68    0.24
  16   1   3    4.68    0.24
  16  -1  -3    4.62    0.22
  16   1   3    4.90    0.21
 -16   1  -3    4.73    0.23
  16  -1  -3    4.23    0.21
  16  -1  -3    4.75    0.24
  16  -1  -3    5.05    0.24
 -18   1   3    0.42    0.13
  18  -1   3    0.31    0.13
  18  -1   3    0.32    0.13
  18   1  -3    0.35    0.14
  18   1  -3    0.22    0.13
  18  -1   3    0.31    0.13
  18   1  -3    0.17    0.12
 -18  -1  -3    0.28    0.13
  18   1   3    0.40    0.12
  18   1   3    0.26    0.12
  18  -1  -3    0.26    0.12
 -18   1  -3    0.34    0.12
  18   1   3    0.36    0.13
 -18  -1   3    0.15    0.12
  18  -1  -3    0.32    0.11
  18   1   3    0.21    0.11
 -20   1   3    0.15    0.13
  20   1  -3    0.13    0.12
  20  -1   3    0.30    0.14
 -20  -1  -3    0.27    0.14
  20   1   3    0.15    0.12
 -20   1  -3   -0.08    0.12
 -20  -1   3    0.27    0.14
  -1   2   3   16.42    0.26
  -1   2   3   16.56    0.25
   1  -2   3   16.42    0.25
   1   2  -3   16.11    0.25
   1   2  -3   16.38    0.25
   1   2  -3   16.59    0.25
  -1  -2  -3   16.43    0.25
  -1   2   3   16.68    0.26
   1   2  -3   16.21    0.27
  -1   2   3   15.82    0.27
   1  -2   3   17.19    0.26
  -1  -2  -3   15.75    0.25
   1  -2   3   16.36    0.26
   1   2  -3   16.60    0.25
  -1  -2   3   16.41    0.26
  -1  -2   3   16.39    0.25
   1   2   3   16.06    0.26
   1  -2  -3   16.40    0.26
   1   2   3   15.69    0.27
  -1  -2   3   16.12    0.24
  -1   2  -3   16.87    0.24
   1  -2  -3   16.30    0.26
  -1   2  -3   16.68    0.26
   1   2   3   16.39    0.25
  -1   2  -3   16.41    0.25
  -1   2  -3   16.50    0.26
   1  -2  -3   15.82    0.26
   1   2   3   16.35    0.25
   3  -2   3   12.64    0.21
   3   2  -3   12.14    0.20
   3  -2   3   11.82    0.21
   3   2  -3   12.10    0.22
   3  -2   3   12.34    0.19
   3   2  -3   12.11    0.20
  -3  -2  -3   12.28    0.20
  -3  -2  -3   12.37    0.21
   3   2  -3   12.20    0.21
  -3   2   3   12.35    0.21
  -3   2   3   12.40    0.22
  -3   2   3   12.04    0.21
   3   2  -3   12.22    0.20
  -3  -2   3   12.81    0.20
   3  -2  -3   12.23    0.21
  -3  -2   3   12.25    0.19
  -3  -2   3   12.32    0.21
   3  -2  -3   12.18    0.21
   3  -2  -3   12.19    0.22
   3   2   3   12.20    0.20
  -3  -2   3   12.38    0.23
   3   2   3   11.87    0.21
   3   2   3   12.27    0.20
  -3   2  -3   12.27    0.21
   3   2   3   12.21    0.22
  -3   2  -3   12.41    0.21
   5   2  -3    0.48    0.04
   5   2  -3    0.44    0.05
   5   2  -3    0.45    0.04
   5  -2   3    0.48    0.06
  -5  -2  -3    0.46    0.04
  -5   2   3    0.49    0.06
   5  -2   3    0.47    0.04
   5   2  -3    0.43    0.05
   5  -2   3    0.48    0.05
  -5   2   3    0.43    0.05
  -5  -2  -3    0.46    0.05
   5  -2   3    0.36    0.05
  -5   2   3    0.41    0.05
   5   2   3    0.39    0.05
  -5  -2   3    0.47    0.04
   5   2   3    0.34    0.04
   5  -2  -3    0.43    0.05
  -5   2  -3    0.38    0.05
  -5   2  -3    0.34    0.05
   5   2   3    0.31    0.05
  -5   2  -3    0.44    0.05
   5  -2  -3    0.44    0.05
   5   2   3    0.42    0.05
  -5  -2   3    0.60    0.05
   5  -2  -3    0.48    0.05
  -5  -2   3    0.54    0.06
  -7   2   3   23.56    0.40
   7   2  -3   23.26    0.41
   7  -2   3   23.24    0.42
   7  -2   3   22.77    0.41
  -7  -2  -3   23.72    0.40
  -7   2   3   23.50    0.41
   7   2  -3   23.83    0.39
   7  -2   3   23.45    0.37
   7  -2   3   22.50    0.40
  -7   2   3   23.56    0.41
   7   2  -3   22.96    0.39
  -7  -2  -3   23.43    0.38
   7   2  -3   23.12    0.39
   7  -2  -3   23.42    0.41
  -7   2  -3   23.23    0.40
   7   2   3   22.86    0.42
  -7  -2   3   23.87    0.43
   7   2   3   22.63    0.39
  -7  -2   3   23.28    0.38
   7   2   3   23.16    0.39
  -7   2  -3   22.54    0.41
   7  -2  -3   23.12    0.40
  -7  -2   3   23.01    0.39
   7  -2  -3   24.11    0.40
  -7   2  -3   23.52    0.40
   7   2   3   22.93    0.40
   9   2  -3    0.42    0.07
  -9   2   3    0.41    0.06
  -9  -2  -3    0.43    0.05
  -9  -2  -3    0.45    0.07
   9  -2   3    0.43    0.06
  -9  -2  -3    0.45    0.06
   9   2  -3    0.32    0.06
  -9   2   3    0.47    0.07
   9  -2   3    0.43    0.07
   9   2  -3    0.48    0.06
   9   2  -3    0.49    0.07
  -9   2   3    0.50    0.07
   9  -2   3    0.40    0.07
   9  -2   3    0.49    0.08
  -9   2  -3    0.40    0.07
  -9   2  -3    0.50    0.07
  -9  -2   3    0.43    0.07
   9   2   3    0.43    0.06
  -9   2  -3    0.37    0.06
   9   2   3    0.37    0.07
   9  -2  -3    0.48    0.06
  -9  -2   3    0.46    0.06
   9   2   3    0.38    0.07
   9  -2  -3    0.41    0.07
   9  -2  -3    0.49    0.06
   9  -2  -3    0.38    0.06
  -9  -2   3    0.40    0.05
   9   2   3    0.37    0.07
  11   2  -3    1.37    0.11
 -11  -2  -3    1.45    0.11
  11  -2   3    1.51    0.11
  11   2  -3    1.49    0.11
 -11   2   3    1.43    0.11
  11   2  -3    1.21    0.10
  11  -2   3    1.44    0.12
 -11  -2  -3    1.50    0.12
 -11   2   3    1.77    0.14
  11   2  -3    1.40    0.11
  11  -2   3    1.30    0.12
 -11   2   3    1.32    0.11
  11  -2   3    1.42    0.10
  11   2   3    1.24    0.10
 -11   2  -3    1.45    0.11
  11  -2  -3    1.66    0.11
 -11  -2   3    1.54    0.12
  11  -2  -3    1.27    0.11
  11   2   3    1.42    0.12
 -11  -2   3    1.63    0.13
 -11   2  -3    1.34    0.12
  11   2   3    1.26    0.10
  11  -2  -3    2.00    0.12
  11  -2  -3    1.75    0.14
 -11   2  -3    1.44    0.11
  11   2   3    1.31    0.11
  13   2  -3   -0.08    0.06
  13   2  -3   -0.02    0.07
 -13  -2  -3    0.07    0.07
  13  -2   3   -0.02    0.08
  13  -2   3    0.00    0.08
 -13   2   3   -0.18    0.07
 -13   2   3   -0.03    0.07
  13  -2   3   -0.03    0.06
  13  -2   3    0.08    0.07
  13   2  -3   -0.09    0.06
 -13   2   3    0.00    0.07
  13   2  -3   -0.04    0.06
  13   2   3   -0.06    0.07
  13  -2  -3    0.09    0.07
 -13   2  -3    0.02    0.07
  13   2   3    0.02    0.07
  13  -2  -3    0.06    0.06
 -13   2  -3    0.04    0.08
  13  -2  -3   -0.09    0.06
  13   2   3   -0.04    0.07
  13  -2  -3    0.02    0.07
  13   2   3    0.05    0.07
 -13   2  -3    0.00    0.06
  15   2  -3    0.31    0.10
  15  -2   3    0.66    0.12
 -15  -2  -3    0.46    0.10
  15   2  -3    0.40    0.10
 -15   2   3    0.52    0.11
  15  -2   3    0.56    0.11
  15   2  -3    0.40    0.10
  15  -2   3    0.50    0.11
  15   2  -3    0.50    0.10
  15  -2  -3    0.62    0.10
 -15   2  -3    0.54    0.12
  15   2   3    0.58    0.11
  15   2   3    0.48    0.11
 -15  -2   3    0.43    0.11
  15  -2  -3    0.60    0.12
  15   2   3    0.47    0.11
  15  -2  -3    0.40    0.11
  15  -2  -3    0.60    0.11
 -15   2  -3    0.40    0.11
  15   2   3    0.58    0.11
  17  -2   3    2.07    0.18
  17  -2   3    1.94    0.18
  17   2  -3    1.80    0.16
  17  -2   3    1.96    0.18
  17   2  -3    1.59    0.17
 -17  -2  -3    2.14    0.17
 -17   2   3    2.05    0.18
  17   2   3    2.00    0.17
 -17   2  -3    1.95    0.18
  17  -2  -3    1.95    0.18
  17   2   3    2.03    0.17
 -17  -2   3    1.82    0.18
  17   2   3    1.73    0.17
  17  -2  -3    1.73    0.16
  17   2   3    1.95    0.17
  17  -2  -3    2.06    0.18
  17  -2  -3    1.63    0.15
  19   2  -3    0.60    0.14
  19  -2   3    0.34    0.14
 -19  -2  -3    0.23    0.12
  19  -2   3    0.49    0.14
  19   2  -3    0.30    0.13
  19   2  -3    0.34    0.14
 -19   2   3    0.37    0.13
  19  -2   3    0.32    0.14
  19   2   3    0.38    0.13
 -19   2  -3    0.49    0.14
  19  -2  -3    0.43    0.14
 -19  -2   3    0.52    0.14
  19  -2  -3    0.16    0.14
  19   2   3    0.39    0.14
  19   2   3    0.40    0.13
  19   2   3    0.37    0.13
   0   3   3   -0.06    0.03
   0   3   3   -0.04    0.02
   0  -3   3   -0.11    0.03
   0   3  -3   -0.04    0.03
   0   3  -3   -0.07    0.02
   0  -3  -3   -0.02    0.01
   0  -3   3   -0.01    0.02
   0   3   3   -0.06    0.02
   0   3  -3   -0.10    0.02
   0  -3   3   -0.03    0.02
   0  -3  -3   -0.03    0.03
   0  -3  -3    0.00    0.03
   0  -3  -3   -0.05    0.02
   0   3  -3   -0.11    0.02
  -2   3   3  142.28    2.07
   2   3  -3  143.27    2.01
  -2   3   3  141.63    2.03
   2   3  -3  140.60    2.02
  -2  -3  -3  143.53    1.98
  -2  -3  -3  140.22    2.11
  -2   3   3  145.14    2.03
   2  -3   3  141.89    1.99
  -2  -3  -3  144.56    1.98
   2   3  -3  142.12    2.04
   2   3  -3  143.19    1.99
   2   3  -3  145.57    2.05
  -2   3   3  142.36    2.02
   2  -3   3  144.05    1.99
   2   3  -3  142.47    2.12
   2  -3  -3  144.13    2.07
   2   3   3  139.06    2.07
   2   3   3  142.31    2.05
  -2   3  -3  142.20    2.05
   2   3   3  142.99    2.03
  -2   3  -3  142.77    2.02
  -2   3  -3  141.79    1.99
   2  -3  -3  142.72    2.00
   2  -3  -3  139.14    2.01
   2   3   3  142.94    2.03
   2   3   3  144.21    1.99
  -2  -3   3  144.98    2.02
  -4   3   3   42.07    0.64
  -4  -3  -3   41.90    0.67
  -4  -3  -3   42.57    0.61
   4  -3   3   40.89    0.63
   4  -3   3   43.25    0.64
   4   3  -3   42.10    0.64
  -4  -3  -3   41.76    0.62
   4   3  -3   42.52    0.61
   4  -3   3   42.96    0.60
  -4   3   3   42.11    0.65
  -4   3   3   42.18    0.64
   4   3  -3   42.55    0.62
   4   3  -3   43.28    0.64
   4   3  -3   42.77    0.66
  -4   3  -3   43.18    0.64
   4   3   3   40.87    0.66
   4  -3  -3   42.48    0.63
  -4  -3   3   41.31    0.61
   4   3   3   43.18    0.64
  -4  -3   3   42.22    0.62
   4  -3  -3   42.77    0.64
   4  -3  -3   42.74    0.65
   4   3   3   42.99    0.62
  -4   3  -3   42.57    0.64
   4   3   3   42.52    0.62
  -4  -3   3   40.72    0.68
  -4   3  -3   42.83    0.65
  -4  -3   3   42.38    0.63
   6  -3   3   50.89    0.73
   6  -3   3   51.38    0.78
   6   3  -3   49.71    0.75
   6  -3   3   48.90    0.80
   6   3  -3   50.02    0.77
  -6  -3  -3   50.40    0.74
  -6   3   3   51.56    0.78
  -6  -3  -3   50.93    0.75
  -6  -3  -3   50.18    0.81
   6   3  -3   50.03    0.75
  -6   3   3   50.71    0.78
   6   3  -3   50.93    0.77
  -6   3   3   48.95    0.77
   6  -3   3   49.30    0.77
   6   3   3   50.78    0.75
  -6   3  -3   50.42    0.78
  -6  -3   3   51.22    0.75
   6   3   3   49.12    0.80
  -6   3  -3   50.42    0.77
  -6  -3   3   50.41    0.73
   6   3   3   50.15    0.75
   6  -3  -3   51.02    0.76
   6   3   3   48.75    0.77
   6  -3  -3   51.67    0.78
  -6   3  -3   50.44    0.78
   6  -3  -3   50.78    0.77
  -6  -3   3   50.62    0.82
   8  -3   3   11.10    0.26
   8  -3   3   11.07    0.24
  -8   3   3   11.15    0.26
  -8  -3  -3   11.44    0.21
   8   3  -3   11.15    0.22
  -8   3   3   10.84    0.25
   8   3  -3   10.77    0.23
   8   3  -3   10.89    0.25
  -8   3   3   11.44    0.24
   8   3  -3   10.69    0.23
   8  -3   3   10.96    0.21
  -8  -3  -3   11.00    0.23
  -8  -3   3   10.86    0.23
   8   3   3   11.32    0.23
  -8  -3   3   11.10    0.26
  -8   3  -3   10.65    0.24
   8   3   3   11.03    0.25
   8  -3  -3   11.19    0.25
   8  -3  -3   11.34    0.23
  -8   3  -3   11.10    0.25
   8  -3  -3   11.05    0.24
   8   3   3   11.11    0.25
  -8   3  -3   11.04    0.25
  -8  -3   3   11.13    0.21
   8   3   3   10.81    0.23
 -10   3   3   -0.01    0.06
  10  -3   3    0.01    0.07
  10  -3   3    0.04    0.06
 -10  -3  -3    0.05    0.06
  10   3  -3    0.12    0.06
 -10   3   3    0.02    0.07
 -10   3   3    0.08    0.06
  10  -3   3    0.12    0.05
  10   3  -3    0.14    0.05
  10   3  -3    0.01    0.06
  10   3  -3    0.05    0.05
  10  -3   3   -0.03    0.06
 -10   3  -3    0.24    0.07
 -10  -3   3    0.10    0.07
  10   3   3    0.04    0.05
  10  -3  -3    0.06    0.05
 -10   3  -3    0.10    0.06
  10   3   3    0.02    0.05
  10   3   3    0.06    0.06
  10  -3  -3    0.12    0.06
  10  -3  -3    0.12    0.07
  10   3   3    0.04    0.06
 -10   3  -3   -0.06    0.06
 -10  -3   3    0.20    0.06
  10  -3  -3    0.07    0.06
  12  -3   3   37.79    0.62
 -12   3   3   36.41    0.66
  12   3  -3   38.58    0.66
 -12   3   3   38.68    0.69
  12  -3   3   37.64    0.67
  12   3  -3   37.62    0.67
  12   3  -3   38.49    0.66
  12  -3   3   38.20    0.70
  12   3  -3   37.37    0.65
  12  -3   3   38.06    0.68
 -12   3   3   38.21    0.69
 -12  -3  -3   37.93    0.66
  12   3   3   38.70    0.69
 -12  -3   3   38.53    0.72
  12  -3  -3   37.62    0.69
 -12   3  -3   38.12    0.66
  12   3   3   38.03    0.65
 -12   3  -3   38.12    0.69
  12   3   3   38.50    0.66
  12   3   3   39.03    0.67
 -12   3  -3   39.28    0.68
  12  -3  -3   37.57    0.68
  12  -3  -3   38.10    0.65
  12  -3  -3   37.60    0.67
  14   3  -3    4.53    0.19
 -14   3   3    4.13    0.20
  14   3  -3    4.42    0.21
  14   3  -3    4.86    0.18
 -14   3   3    4.20    0.20
 -14  -3  -3    4.27    0.19
  14  -3   3    4.39    0.21
  14  -3   3    4.31    0.20
  14  -3   3    4.77    0.22
  14   3  -3    4.84    0.20
 -14   3   3    4.91    0.20
 -14   3  -3    4.33    0.19
 -14   3  -3    4.73    0.22
 -14   3  -3    4.36    0.21
  14   3   3    4.70    0.21
  14   3   3    4.42    0.20
  14  -3  -3    4.84    0.20
  14  -3  -3    4.35    0.20
  14   3   3    4.44    0.19
  14  -3  -3    4.32    0.20
  14  -3  -3    4.14    0.18
  14   3   3    4.89    0.20
  16  -3   3    1.52    0.16
  16   3  -3    1.22    0.13
  16  -3   3    1.30    0.15
 -16   3   3    1.51    0.16
  16  -3   3    1.44    0.15
 -16  -3  -3    1.27    0.14
  16   3  -3    1.27    0.14
  16   3   3    1.47    0.15
  16  -3  -3    1.29    0.15
 -16   3  -3    1.14    0.14
  16  -3  -3    1.19    0.13
  16  -3  -3    1.51    0.16
  16   3   3    1.36    0.14
  16  -3  -3    1.31    0.15
 -16  -3   3    1.05    0.14
  16   3   3    1.45    0.15
  16   3   3    1.42    0.14
  18   3  -3    0.11    0.11
  18   3  -3    0.03    0.11
  18   3  -3   -0.19    0.10
  18  -3   3    0.03    0.12
  18  -3   3   -0.14    0.10
 -18  -3  -3    0.05    0.10
  18  -3   3    0.05    0.11
 -18   3   3   -0.07    0.11
  18   3   3    0.07    0.11
 -18   3  -3   -0.09    0.11
  18   3   3   -0.17    0.11
  18   3   3   -0.05    0.10
 -18  -3   3    0.04    0.11
  18   3   3   -0.04    0.11
  18  -3  -3   -0.12    0.10
  18  -3  -3   -0.05    0.11
  18  -3  -3   -0.07    0.11
   1   4  -3    3.75    0.07
   1  -4   3    4.38    0.08
   1   4  -3    4.21    0.11
  -1  -4  -3    4.42    0.09
  -1   4   3    4.35    0.12
   1   4  -3    4.39    0.10
  -1   4   3    4.17    0.09
   1   4  -3    4.39    0.08
   1   4  -3    4.27    0.08
   1   4  -3    4.21    0.08
  -1  -4  -3    4.49    0.09
   1  -4   3    4.36    0.09
  -1   4   3    4.24    0.10
   1   4  -3    4.31    0.10
   1  -4   3    4.27    0.09
  -1   4   3    4.40    0.09
  -1   4  -3    4.31    0.11
  -1   4  -3    4.33    0.08
   1  -4  -3    4.41    0.09
  -1   4  -3    4.11    0.09
   1  -4  -3    4.41    0.10
   1   4   3    4.29    0.09
   1   4   3    4.21    0.09
   1   4   3    4.34    0.09
   1   4   3    4.13    0.10
   1   4   3    4.26    0.12
  -1   4  -3    4.45    0.09
   1  -4  -3    4.44    0.11
  -1  -4   3    4.34    0.11
   3  -4   3    0.07    0.03
   3   4  -3    0.02    0.02
   3  -4   3    0.10    0.04
   3   4  -3    0.02    0.04
  -3  -4  -3   -0.01    0.03
  -3  -4  -3    0.02    0.03
   3   4  -3    0.04    0.03
  -3   4   3    0.00    0.03
   3   4  -3    0.03    0.04
   3   4  -3    0.01    0.02
  -3   4   3    0.14    0.04
   3   4  -3   -0.01    0.02
  -3   4   3   -0.06    0.03
   3   4   3    0.03    0.04
  -3   4  -3    0.00    0.04
   3  -4  -3    0.03    0.03
   3  -4  -3    0.13    0.04
   3   4   3    0.02    0.04
   3  -4  -3    0.05    0.04
   3   4   3    0.07    0.03
  -3  -4   3   -0.03    0.03
   3  -4  -3    0.03    0.04
   3   4   3    0.00    0.03
  -3   4  -3   -0.01    0.03
  -3   4  -3   -0.02    0.03
   5   4  -3   35.98    0.58
   5   4  -3   36.28    0.57
  -5   4   3   37.38    0.58
   5  -4   3   36.25    0.58
   5  -4   3   37.92    0.52
  -5  -4  -3   36.89    0.60
   5   4  -3   36.84    0.54
  -5  -4  -3   37.13    0.55
  -5   4   3   35.07    0.57
  -5   4   3   36.50    0.58
   5   4  -3   35.89    0.55
   5  -4   3   37.18    0.57
  -5  -4   3   36.13    0.56
   5   4   3   37.25    0.55
  -5   4  -3   36.14    0.58
  -5  -4   3   36.08    0.62
   5  -4  -3   36.81    0.56
   5   4   3   35.96    0.60
   5   4   3   37.82    0.58
   5   4   3   36.72    0.55
   5  -4  -3   37.77    0.58
   5  -4  -3   36.44    0.58
  -5   4  -3   36.40    0.57
  -5   4  -3   36.12    0.58
  -5  -4   3   37.33    0.55
   7   4  -3    2.84    0.12
   7  -4   3    2.63    0.08
  -7  -4  -3    2.75    0.12
   7  -4   3    2.75    0.11
   7   4  -3    2.56    0.10
  -7   4   3    2.83    0.12
   7   4  -3    2.64    0.10
  -7   4   3    2.63    0.11
  -7  -4  -3    2.67    0.10
  -7  -4  -3    2.66    0.08
  -7   4   3    2.61    0.11
   7   4  -3    2.54    0.09
  -7  -4   3    2.36    0.12
  -7  -4   3    2.67    0.07
   7   4   3    2.73    0.12
  -7   4  -3    2.72    0.12
   7   4   3    2.62    0.10
   7  -4  -3    2.58    0.11
  -7   4  -3    2.78    0.11
   7   4   3    2.39    0.11
  -7  -4   3    2.62    0.10
   7  -4  -3    2.80    0.11
  -7   4  -3    2.67    0.12
   7   4   3    2.73    0.10
   7  -4  -3    2.72    0.10
   9   4  -3    3.91    0.16
   9   4  -3    3.99    0.13
   9   4  -3    3.98    0.13
   9  -4   3    4.17    0.12
   9  -4   3    3.79    0.15
  -9   4   3    3.69    0.15
   9  -4   3    4.00    0.16
  -9   4   3    4.06    0.16
   9   4  -3    4.07    0.13
  -9  -4  -3    3.85    0.13
  -9   4   3    3.85    0.15
   9  -4  -3    4.01    0.15
  -9   4  -3    3.98    0.15
   9   4   3    4.24    0.16
  -9   4  -3    4.19    0.16
  -9  -4   3    3.85    0.16
   9   4   3    3.87    0.15
   9   4   3    3.90    0.14
   9  -4  -3    3.91    0.15
  -9   4  -3    3.99    0.15
   9  -4  -3    3.83    0.13
   9   4   3    3.97    0.13
 -11   4   3    0.71    0.10
  11   4  -3    0.84    0.09
  11   4  -3    0.76    0.08
 -11   4   3    0.99    0.10
  11   4  -3    0.96    0.09
  11  -4   3    0.79    0.10
  11  -4   3    0.85    0.11
 -11   4   3    0.92    0.11
  11   4  -3    0.71    0.10
  11  -4   3    0.78    0.09
  11  -4   3    0.85    0.08
  11   4   3    0.97    0.10
  11  -4  -3    0.68    0.09
  11   4   3    0.84    0.09
  11  -4  -3    0.66    0.08
  11   4   3    0.73    0.08
 -11  -4   3    0.82    0.11
 -11   4  -3    0.62    0.09
  11   4   3    0.76    0.10
 -11   4  -3    0.89    0.11
  11  -4  -3    0.79    0.09
 -11   4  -3    0.77    0.09
  11  -4  -3    0.77    0.10
 -13   4   3   -0.01    0.08
  13   4  -3   -0.01    0.07
 -13   4   3    0.10    0.08
  13  -4   3    0.01    0.08
  13  -4   3    0.02    0.09
  13  -4   3   -0.02    0.08
  13   4  -3    0.05    0.09
  13   4  -3    0.06    0.06
 -13   4   3   -0.03    0.08
  13   4  -3   -0.05    0.07
 -13  -4  -3   -0.02    0.07
 -13   4  -3    0.06    0.08
  13  -4  -3   -0.10    0.08
  13  -4  -3    0.05    0.07
  13   4   3    0.04    0.07
  13  -4  -3    0.05    0.08
 -13   4  -3   -0.01    0.09
 -13   4  -3    0.11    0.09
  13   4   3    0.00    0.08
  13   4   3    0.01    0.07
  13  -4  -3   -0.01    0.06
  13   4   3   -0.08    0.07
 -13  -4   3    0.19    0.09
 -15   4   3    0.55    0.11
  15   4  -3    0.56    0.10
  15  -4   3    0.66    0.11
 -15   4   3    0.60    0.12
  15  -4   3    0.69    0.13
 -15   4   3    0.51    0.12
  15  -4   3    0.74    0.13
  15   4  -3    0.32    0.11
 -15  -4  -3    0.55    0.10
  15   4   3    0.46    0.10
 -15   4  -3    0.51    0.12
  15  -4  -3    0.39    0.10
 -15   4  -3    0.51    0.10
  15   4   3    0.40    0.10
  15   4   3    0.50    0.11
  15  -4  -3    0.55    0.12
  15  -4  -3    0.55    0.11
  15   4   3    0.34    0.10
 -17  -4  -3    0.60    0.12
 -17   4   3    0.37    0.13
  17  -4   3    0.67    0.13
  17   4  -3    0.54    0.11
  17  -4   3    0.72    0.14
  17   4  -3    0.54    0.13
  17  -4   3    0.59    0.14
  17   4  -3    0.59    0.12
  17  -4  -3    0.46    0.13
  17   4   3    0.38    0.12
  17  -4  -3    0.45    0.13
  17   4   3    0.43    0.12
 -17   4  -3    0.44    0.11
  17  -4  -3    0.51    0.14
  17   4   3    0.77    0.14
  17   4   3    0.48    0.12
 -17  -4   3    0.53    0.13
  19   4  -3    2.63    0.22
  19  -4   3    2.17    0.21
  19   4  -3    2.59    0.20
 -19   4   3    2.43    0.22
  19  -4   3    2.39    0.22
  19   4  -3    2.82    0.22
  19  -4   3    2.60    0.21
 -19   4  -3    2.31    0.20
 -19  -4   3    2.09    0.20
  19   4   3    2.28    0.20
  19   4   3    2.48    0.20
  19   4   3    2.60    0.21
  19  -4  -3    2.42    0.21
  19   4   3    2.30    0.20
   0   5  -3    0.05    0.02
   0   5  -3    0.05    0.03
   0   5  -3    0.05    0.03
   0   5   3    0.05    0.03
   0  -5  -3    0.10    0.02
   0  -5  -3    0.00    0.03
   0   5  -3    0.05    0.02
   0   5   3    0.05    0.02
   0   5   3    0.14    0.03
   0  -5   3    0.01    0.02
   0   5  -3    0.03    0.02
  -2   5   3    8.25    0.17
  -2   5   3    8.32    0.19
  -2   5   3    8.24    0.16
   2  -5   3    8.49    0.16
   2  -5   3    8.61    0.15
   2   5  -3    8.37    0.13
   2   5  -3    8.20    0.18
  -2  -5  -3    8.24    0.16
   2   5  -3    8.44    0.17
  -2   5   3    8.50    0.17
   2   5  -3    8.16    0.16
   2   5  -3    8.44    0.13
  -2  -5   3    8.24    0.17
   2   5   3    8.09    0.19
   2  -5  -3    8.56    0.17
  -2   5  -3    8.05    0.16
   2  -5  -3    8.32    0.16
   2   5   3    8.10    0.14
   2   5   3    8.53    0.14
   2   5   3    8.41    0.15
   2   5   3    8.72    0.15
  -2   5  -3    8.46    0.18
   2  -5  -3    8.50    0.18
   2   5   3    7.99    0.17
  -2   5  -3    8.53    0.16
   4  -5   3    0.05    0.04
   4   5  -3    0.01    0.04
   4   5  -3    0.11    0.03
   4   5  -3    0.12    0.04
   4   5  -3    0.05    0.03
   4   5  -3    0.04    0.02
   4   5  -3    0.00    0.04
   4  -5   3    0.08    0.04
  -4  -5  -3    0.08    0.04
   4   5   3    0.04    0.05
  -4   5  -3    0.02    0.04
   4   5   3    0.05    0.03
   4  -5  -3    0.23    0.04
   4  -5  -3   -0.03    0.04
   4  -5  -3    0.16    0.04
   4   5   3    0.06    0.03
  -4  -5   3   -0.01    0.03
   4   5   3   -0.03    0.03
  -4  -5   3   -0.02    0.04
   4   5   3    0.03    0.04
  -4   5  -3    0.05    0.04
  -4   5  -3    0.15    0.05
   6   5  -3    5.06    0.11
  -6  -5  -3    4.93    0.10
   6   5  -3    5.14    0.12
   6  -5   3    5.01    0.10
   6   5  -3    4.75    0.13
  -6  -5  -3    5.00    0.12
   6  -5   3    4.97    0.14
   6   5  -3    4.91    0.15
  -6   5   3    5.00    0.15
  -6   5   3    5.00    0.15
  -6  -5  -3    4.82    0.14
   6   5   3    4.96    0.12
  -6  -5   3    4.76    0.15
  -6   5  -3    4.89    0.14
   6  -5  -3    5.09    0.13
  -6   5  -3    5.03    0.15
  -6   5  -3    4.82    0.15
   6  -5  -3    4.90    0.15
   6   5   3    4.89    0.12
   6  -5  -3    5.03    0.14
  -6  -5   3    4.83    0.12
   6   5   3    5.19    0.16
   6   5   3    4.92    0.15
  -8   5   3    4.51    0.15
   8   5  -3    4.72    0.14
   8   5  -3    4.53    0.16
   8  -5   3    4.79    0.11
   8   5  -3    4.64    0.13
  -8  -5  -3    4.48    0.16
   8  -5   3    4.78    0.15
  -8  -5  -3    4.79    0.14
  -8   5   3    4.61    0.17
   8   5  -3    4.66    0.13
  -8   5   3    4.59    0.16
   8   5   3    4.83    0.14
   8  -5  -3    4.41    0.15
   8  -5  -3    4.60    0.14
  -8  -5   3    4.47    0.17
  -8   5  -3    4.83    0.17
   8   5   3    4.71    0.16
   8   5   3    4.97    0.13
   8  -5  -3    4.76    0.17
  -8   5  -3    4.59    0.16
   8   5   3    4.60    0.16
  -8   5  -3    4.57    0.15
 -10   5   3    7.97    0.23
 -10   5   3    7.80    0.22
  10   5  -3    7.94    0.20
  10   5  -3    7.57    0.19
  10  -5   3    7.85    0.24
  10  -5   3    8.10    0.24
 -10   5   3    7.94    0.23
  10  -5   3    7.84    0.17
  10   5  -3    7.89    0.20
  10  -5   3    7.56    0.22
  10   5  -3    8.07    0.23
  10  -5  -3    7.09    0.21
 -10   5  -3    7.67    0.23
  10   5   3    7.66    0.23
 -10   5  -3    7.92    0.24
  10  -5  -3    7.62    0.23
 -10  -5   3    8.08    0.25
  10   5   3    8.06    0.20
  10   5   3    8.07    0.20
  10  -5  -3    7.85    0.20
 -10   5  -3    7.60    0.22
  10   5   3    7.99    0.23
  12   5  -3   11.76    0.28
  12  -5   3   11.04    0.30
 -12   5   3   11.47    0.31
  12   5  -3   11.55    0.30
  12  -5   3   12.39    0.32
  12   5  -3   11.36    0.28
  12  -5   3   11.76    0.30
  12   5  -3   11.37    0.27
 -12   5   3   11.29    0.31
 -12   5   3   11.24    0.30
 -12   5  -3   11.69    0.30
  12  -5  -3   11.86    0.27
 -12  -5   3   11.48    0.33
  12  -5  -3   12.19    0.31
  12   5   3   11.62    0.28
  12   5   3   11.22    0.30
  12  -5  -3   11.46    0.30
 -12   5  -3   11.82    0.31
  12   5   3   11.76    0.31
 -12   5  -3   11.68    0.31
  12  -5  -3   11.39    0.31
  12   5   3   11.69    0.28
  14  -5   3    1.08    0.13
  14   5  -3    0.90    0.11
 -14  -5  -3    1.09    0.12
 -14   5   3    1.16    0.14
 -14   5   3    0.97    0.12
  14  -5   3    1.08    0.13
  14  -5   3    1.00    0.14
  14   5  -3    1.03    0.13
 -14   5   3    0.93    0.13
 -14   5  -3    0.90    0.13
  14  -5  -3    0.88    0.12
  14   5   3    0.98    0.12
 -14   5  -3    0.96    0.13
  14   5   3    0.95    0.12
  14   5   3    1.00    0.11
  14   5   3    0.85    0.12
 -14   5  -3    0.93    0.12
  14  -5  -3    1.00    0.12
  14  -5  -3    1.04    0.14
 -14  -5   3    0.96    0.14
  16  -5   3    1.08    0.15
 -16   5   3    1.11    0.16
 -16   5   3    0.53    0.13
 -16   5   3    0.86    0.13
  16   5  -3    0.78    0.12
 -16  -5  -3    0.79    0.12
  16  -5   3    0.89    0.14
  16   5  -3    0.82    0.14
  16   5  -3    0.86    0.12
  16  -5   3    0.87    0.14
  16   5   3    0.93    0.13
 -16   5  -3    0.80    0.14
  16   5   3    0.85    0.14
  16   5   3    0.89    0.14
  16  -5  -3    0.79    0.13
  16  -5  -3    0.96    0.14
  16  -5  -3    0.85    0.15
  16   5   3    1.01    0.13
 -16   5  -3    0.98    0.15
  18   5  -3    0.00    0.10
  18   5  -3    0.12    0.12
  18  -5   3    0.08    0.13
  18  -5   3   -0.07    0.12
  18  -5   3    0.15    0.12
 -18   5   3   -0.01    0.10
  18   5  -3   -0.01    0.10
  18  -5  -3   -0.06    0.10
  18  -5  -3   -0.02    0.12
  18  -5  -3    0.05    0.11
 -18  -5   3    0.05    0.11
  18   5   3   -0.09    0.10
 -18   5  -3   -0.04    0.11
  18   5   3   -0.22    0.10
  18   5   3   -0.15    0.11
  18   5   3    0.02    0.10
   1   6  -3    3.95    0.07
   1  -6   3    3.69    0.09
  -1   6   3    3.86    0.10
  -1  -6  -3    3.72    0.11
   1   6  -3    3.76    0.07
  -1  -6  -3    3.70    0.09
  -1   6   3    3.80    0.09
   1   6  -3    3.79    0.07
  -1   6   3    3.73    0.13
   1   6  -3    3.80    0.06
  -1   6   3    3.87    0.10
   1   6  -3    4.01    0.11
   1  -6   3    3.72    0.10
   1   6  -3    3.77    0.10
   1   6  -3    3.68    0.11
   1   6   3    3.85    0.09
   1  -6  -3    3.80    0.12
   1   6   3    3.86    0.08
   1  -6  -3    3.77    0.08
   1   6   3    3.74    0.09
  -1   6  -3    3.61    0.12
   1   6   3    3.54    0.11
   1   6   3    3.76    0.09
   1   6   3    3.64    0.12
  -1   6  -3    3.56    0.09
  -1   6  -3    3.78    0.08
  -1   6  -3    3.81    0.09
  -1  -6   3    3.90    0.10
   1  -6  -3    3.92    0.10
   3   6  -3    6.26    0.15
  -3   6   3    6.08    0.15
   3   6  -3    6.13    0.10
  -3   6   3    6.13    0.17
   3  -6   3    5.91    0.14
   3   6  -3    6.26    0.15
   3  -6   3    6.01    0.13
  -3  -6  -3    5.99    0.14
  -3   6   3    5.93    0.15
   3   6  -3    6.26    0.10
   3   6  -3    6.21    0.16
  -3   6  -3    5.87    0.16
  -3  -6   3    6.17    0.15
   3   6   3    6.10    0.13
   3   6   3    6.08    0.11
   3  -6  -3    6.10    0.15
   3  -6  -3    5.94    0.14
   3   6   3    6.26    0.17
  -3   6  -3    6.04    0.14
   3   6   3    5.91    0.12
   3   6   3    6.05    0.11
   3  -6  -3    6.18    0.16
  -3   6  -3    5.75    0.14
   3   6   3    5.85    0.15
  -5   6   3    0.00    0.05
   5   6  -3    0.03    0.05
  -5   6   3    0.03    0.05
   5   6  -3    0.07    0.03
   5  -6   3    0.04    0.05
   5  -6   3    0.11    0.04
  -5  -6  -3    0.14    0.05
   5   6  -3    0.04    0.02
   5   6  -3    0.01    0.04
   5   6  -3    0.11    0.05
   5   6  -3    0.02    0.03
   5  -6  -3    0.09    0.05
   5   6   3    0.02    0.05
  -5  -6   3    0.00    0.05
   5  -6  -3    0.02    0.03
  -5   6  -3    0.08    0.05
  -5   6  -3    0.07    0.04
   5   6   3    0.05    0.03
   5   6   3    0.03    0.04
   5  -6  -3    0.06    0.04
   5   6   3    0.04    0.03
  -5   6  -3    0.16    0.05
  -5  -6   3    0.08    0.04
   5   6   3    0.06    0.03
   7   6  -3    9.50    0.21
   7  -6   3    9.71    0.22
   7  -6   3    9.57    0.16
   7   6  -3    9.60    0.23
   7   6  -3    9.76    0.19
   7   6  -3    9.51    0.18
  -7   6   3    9.40    0.23
  -7  -6  -3    9.63    0.16
   7   6  -3    9.58    0.18
  -7   6   3    9.20    0.23
  -7  -6  -3    9.21    0.23
   7   6   3    9.37    0.19
  -7   6  -3    9.19    0.23
   7   6   3    9.45    0.19
  -7   6  -3    9.45    0.22
   7  -6  -3    9.12    0.22
  -7  -6   3    9.73    0.19
  -7   6  -3    9.16    0.23
   7  -6  -3    9.73    0.23
   7   6   3    9.21    0.23
  -7  -6   3    9.63    0.25
   7   6   3    9.16    0.23
   7  -6  -3    9.52    0.20
   9   6  -3    0.45    0.08
   9   6  -3    0.42    0.06
   9  -6   3    0.39    0.07
  -9   6   3    0.39    0.08
   9   6  -3    0.62    0.07
  -9   6   3    0.44    0.08
   9   6  -3    0.44    0.06
   9  -6   3    0.49    0.07
  -9  -6  -3    0.57    0.08
  -9   6   3    0.51    0.08
   9  -6  -3    0.47    0.07
   9  -6  -3    0.38    0.07
  -9   6  -3    0.38    0.07
   9   6   3    0.49    0.06
   9  -6  -3    0.39    0.06
  -9   6  -3    0.51    0.08
   9   6   3    0.41    0.08
  -9  -6   3    0.58    0.09
  -9   6  -3    0.36    0.08
   9   6   3    0.52    0.06
   9   6   3    0.43    0.08
  11  -6   3    2.56    0.16
  11   6  -3    2.22    0.12
  11  -6   3    2.37    0.15
  11  -6   3    2.53    0.15
 -11   6   3    2.40    0.15
  11   6  -3    2.60    0.16
 -11   6   3    2.28    0.16
 -11   6   3    2.25    0.14
  11   6  -3    2.21    0.12
  11   6  -3    2.28    0.13
  11   6   3    2.39    0.15
 -11   6  -3    2.21    0.16
  11   6   3    2.23    0.13
  11  -6  -3    2.28    0.12
 -11  -6   3    2.25    0.16
  11  -6  -3    2.32    0.15
 -11   6  -3    2.46    0.16
  11  -6  -3    2.26    0.15
 -11   6  -3    2.10    0.14
  11   6   3    2.24    0.15
  11   6   3    2.31    0.12
 -13   6   3    0.04    0.08
 -13   6   3    0.11    0.09
  13   6  -3    0.03    0.07
  13  -6   3    0.03    0.09
 -13   6   3    0.07    0.09
  13  -6   3    0.02    0.09
  13   6  -3    0.06    0.07
  13   6  -3   -0.04    0.07
  13  -6   3    0.13    0.09
  13   6   3    0.00    0.08
  13   6   3   -0.01    0.07
  13   6   3    0.02    0.09
  13  -6  -3   -0.02    0.08
  13  -6  -3    0.03    0.08
 -13   6  -3    0.22    0.10
 -13   6  -3    0.10    0.09
  13   6   3    0.08    0.07
 -13  -6   3    0.02    0.09
  13  -6  -3    0.01    0.08
 -13   6  -3    0.05    0.09
  15  -6   3    0.03    0.10
  15   6  -3    0.00    0.10
 -15   6   3    0.03    0.09
 -15  -6  -3    0.00    0.09
  15   6  -3    0.04    0.08
 -15   6   3   -0.17    0.09
  15  -6   3   -0.07    0.10
  15   6  -3    0.12    0.08
  15  -6   3   -0.19    0.09
 -15   6   3   -0.03    0.10
 -15  -6   3   -0.03    0.10
  15   6   3   -0.03    0.08
  15  -6  -3    0.06    0.09
 -15   6  -3    0.01    0.10
  15  -6  -3    0.00    0.10
  15   6   3   -0.06    0.08
  15   6   3    0.05    0.08
  15  -6  -3   -0.03    0.09
 -15   6  -3    0.05    0.10
  15   6   3   -0.20    0.09
 -15   6  -3   -0.05    0.11
 -17   6   3    0.39    0.13
  17   6  -3    0.45    0.13
  17  -6   3    0.47    0.13
  17   6  -3    0.49    0.11
  17  -6   3    0.46    0.14
  17  -6   3    0.57    0.14
 -17   6   3    0.36    0.13
 -17   6   3    0.65    0.15
  17   6  -3    0.66    0.12
  17  -6  -3    0.40    0.13
  17   6   3    0.49    0.12
  17   6   3    0.52    0.12
 -17   6  -3    0.53    0.13
  17  -6  -3    0.50    0.13
  17   6   3    0.40    0.13
 -17   6  -3    0.63    0.14
  17  -6  -3    0.56    0.13
  17   6   3    0.45    0.12
 -17   6  -3    0.58    0.15
  19   6  -3    1.84    0.18
  19  -6   3    1.40    0.19
  19   6  -3    2.06    0.20
  19  -6   3    1.68    0.18
  19  -6   3    1.58    0.20
  19   6  -3    1.80    0.17
  19  -6  -3    1.83    0.19
  19  -6  -3    1.84    0.19
 -19  -6   3    1.56    0.18
  19   6   3    1.62    0.17
 -19   6  -3    1.67    0.19
  19   6   3    1.68    0.18
  19   6   3    1.94    0.20
   0  -7  -3    0.05    0.04
   0   7   3    0.01    0.03
   0   7   3    0.00    0.03
   0   7  -3    0.02    0.02
   0   7  -3   -0.01    0.04
   0   7   3    0.02    0.05
   0   7  -3    0.07    0.04
   0  -7   3    0.01    0.03
   0   7  -3    0.04    0.03
   0   7  -3    0.01    0.02
   0   7  -3   -0.02    0.02
   0   7  -3   -0.03    0.01
   0   7   3    0.00    0.02
   0   7   3    0.01    0.03
   2   7  -3   16.60    0.31
   2  -7   3   16.51    0.28
   2  -7   3   16.71    0.30
   2   7  -3   16.13    0.28
  -2   7   3   16.23    0.29
   2   7  -3   16.10    0.31
  -2   7   3   16.39    0.29
  -2  -7  -3   16.31    0.29
  -2   7   3   16.81    0.33
   2   7   3   16.59    0.25
   2  -7  -3   16.79    0.27
   2   7   3   16.70    0.28
   2   7   3   16.45    0.25
   2   7   3   16.31    0.26
  -2   7  -3   16.30    0.28
   2   7   3   16.06    0.30
  -2  -7   3   16.29    0.29
   2   7   3   16.00    0.33
  -2   7  -3   16.46    0.31
  -2  -7   3   16.32    0.30
  -2   7  -3   16.51    0.27
   2  -7  -3   16.54    0.28
   2  -7  -3   16.53    0.31
  -4   7   3   13.09    0.26
   4   7  -3   13.00    0.25
   4   7  -3   12.41    0.25
   4  -7   3   12.54    0.23
   4  -7   3   12.88    0.25
  -4   7   3   12.25    0.24
  -4   7   3   12.49    0.25
  -4  -7  -3   12.62    0.25
   4   7  -3   12.66    0.27
  -4  -7   3   12.52    0.28
   4  -7  -3   12.50    0.24
   4  -7  -3   12.29    0.25
   4   7   3   11.71    0.27
   4   7   3   12.49    0.26
   4   7   3   12.36    0.21
  -4  -7   3   12.70    0.24
  -4   7  -3   12.20    0.26
   4  -7  -3   11.88    0.26
   4   7   3   12.41    0.24
  -4   7  -3   12.64    0.25
   4   7   3   12.78    0.21
   4   7   3   12.68    0.21
   4  -7  -3   12.29    0.23
  -4   7  -3   12.53    0.24
  -6   7   3    0.62    0.07
   6   7  -3    0.71    0.05
   6   7  -3    0.52    0.07
   6   7  -3    0.62    0.07
  -6  -7  -3    0.83    0.07
  -6   7   3    0.47    0.06
   6  -7   3    0.62    0.07
   6   7  -3    0.60    0.05
   6   7  -3    0.61    0.05
   6   7  -3    0.62    0.06
   6  -7   3    0.63    0.06
  -6   7  -3    0.63    0.08
  -6   7  -3    0.60    0.07
   6   7   3    0.61    0.05
   6  -7  -3    0.59    0.05
   6   7   3    0.59    0.07
   6  -7  -3    0.67    0.07
  -6   7  -3    0.67    0.07
   6   7   3    0.57    0.05
   6   7   3    0.68    0.05
  -6  -7   3    0.51    0.08
  -6  -7   3    0.60    0.06
   6   7   3    0.53    0.07
   6  -7  -3    0.67    0.07
   8  -7   3    1.73    0.12
  -8  -7  -3    1.77    0.12
  -8   7   3    1.78    0.13
   8   7  -3    1.67    0.10
  -8   7   3    1.96    0.12
   8  -7   3    1.75    0.11
   8   7  -3    1.73    0.08
  -8   7   3    1.57    0.12
   8   7  -3    1.80    0.13
   8   7  -3    1.87    0.08
  -8   7  -3    1.69    0.12
   8   7   3    2.01    0.13
   8   7   3    2.08    0.12
   8   7   3    1.59    0.08
  -8  -7   3    1.85    0.13
   8   7   3    1.75    0.09
   8  -7  -3    1.83    0.12
   8  -7  -3    1.88    0.09
  -8   7  -3    1.72    0.11
  -8   7  -3    1.58    0.12
   8  -7  -3    1.66    0.11
  -8  -7   3    1.81    0.09
 -10   7   3    0.02    0.07
 -10   7   3   -0.03    0.07
  10  -7   3   -0.02    0.06
  10   7  -3    0.05    0.05
 -10  -7  -3   -0.04    0.07
  10   7  -3   -0.01    0.05
 -10   7   3    0.00    0.07
  10   7  -3    0.09    0.08
  10  -7   3    0.10    0.07
  10   7   3    0.02    0.06
 -10   7  -3    0.05    0.07
 -10   7  -3    0.08    0.07
  10  -7  -3    0.02    0.07
  10   7   3    0.02    0.05
 -10  -7   3    0.01    0.07
 -10   7  -3    0.04    0.06
  10  -7  -3    0.02    0.05
  10   7   3    0.03    0.05
  10  -7  -3   -0.06    0.06
  10   7   3    0.02    0.08
  12   7  -3   25.70    0.47
  12   7  -3   25.93    0.47
  12  -7   3   25.70    0.55
  12   7  -3   25.16    0.52
 -12   7   3   25.72    0.52
 -12   7   3   24.74    0.53
  12  -7   3   26.00    0.53
  12   7  -3   25.57    0.50
  12  -7   3   26.28    0.51
 -12   7   3   26.81    0.54
  12  -7  -3   25.29    0.51
  12   7   3   26.35    0.54
 -12   7  -3   25.49    0.53
 -12   7  -3   26.59    0.52
  12   7   3   25.36    0.47
  12  -7  -3   25.07    0.53
  12   7   3   25.16    0.47
 -12   7  -3   26.07    0.54
  12   7   3   25.97    0.53
 -12  -7   3   25.56    0.56
  14  -7   3    7.17    0.26
 -14   7   3    7.38    0.28
 -14   7   3    7.50    0.27
  14   7  -3    7.44    0.22
 -14   7   3    7.33    0.29
  14   7  -3    7.23    0.28
  14  -7   3    7.86    0.29
  14  -7   3    7.23    0.28
  14   7  -3    7.29    0.23
 -14   7  -3    6.68    0.26
  14  -7  -3    7.31    0.27
 -14  -7   3    7.58    0.29
  14   7   3    7.18    0.23
  14   7   3    7.07    0.26
  14  -7  -3    7.12    0.27
 -14   7  -3    6.88    0.26
 -14   7  -3    7.43    0.29
  14   7   3    6.99    0.27
  14  -7  -3    7.74    0.28
  14   7   3    7.18    0.24
 -16   7   3    3.67    0.23
  16  -7   3    4.06    0.25
 -16   7   3    4.04    0.26
  16   7  -3    3.91    0.24
 -16   7   3    4.06    0.24
  16   7  -3    3.84    0.19
  16  -7   3    4.45    0.23
  16  -7   3    4.01    0.24
  16   7  -3    3.98    0.21
  16  -7  -3    4.34    0.24
 -16   7  -3    3.74    0.24
 -16   7  -3    4.25    0.26
  16  -7  -3    4.14    0.23
  16  -7  -3    4.05    0.25
  16   7   3    3.90    0.24
  16   7   3    3.93    0.20
  16   7   3    3.87    0.21
  16   7   3    4.32    0.24
  18  -7   3    0.24    0.14
 -18   7   3    0.19    0.14
  18  -7   3    0.18    0.14
  18   7  -3    0.58    0.12
  18   7  -3    0.13    0.13
 -18   7   3    0.37    0.15
  18   7  -3    0.29    0.11
 -18   7  -3    0.30    0.15
  18  -7  -3    0.11    0.13
  18  -7  -3    0.31    0.14
 -18   7  -3    0.25    0.13
  18   7   3    0.52    0.12
  18   7   3    0.41    0.12
  18   7   3    0.43    0.14
  -1   8   3    0.02    0.04
   1  -8   3    0.13    0.04
  -1   8   3   -0.04    0.03
   1   8  -3    0.03    0.03
  -1   8   3   -0.09    0.05
   1   8  -3    0.05    0.02
  -1  -8  -3    0.01    0.05
   1   8  -3    0.01    0.04
   1   8  -3    0.04    0.02
   1   8  -3    0.00    0.02
   1   8  -3   -0.02    0.04
   1   8  -3    0.01    0.02
   1   8   3    0.00    0.02
  -1   8  -3    0.03    0.03
  -1   8  -3   -0.01    0.03
   1   8   3   -0.01    0.04
   1   8   3    0.00    0.02
  -1  -8   3    0.10    0.04
  -1   8  -3    0.07    0.03
   1   8   3   -0.02    0.05
   1   8   3    0.02    0.03
   1  -8  -3    0.01    0.03
  -1   8  -3    0.01    0.03
   1  -8  -3   -0.07    0.04
   1   8   3    0.03    0.03
  -1   8  -3   -0.03    0.04
   3   8  -3   24.44    0.42
  -3  -8  -3   24.47    0.43
   3   8  -3   24.29    0.44
   3   8  -3   25.09    0.44
   3  -8   3   24.33    0.38
   3  -8   3   25.80    0.41
  -3   8   3   24.77    0.41
  -3   8   3   23.93    0.47
  -3   8   3   24.84    0.43
  -3   8   3   24.50    0.42
  -3   8  -3   25.03    0.40
  -3   8  -3   24.34    0.44
  -3  -8   3   25.40    0.43
   3   8   3   25.12    0.41
   3  -8  -3   24.86    0.39
   3   8   3   25.26    0.37
   3   8   3   24.45    0.37
   3   8   3   25.04    0.43
   3   8   3   24.24    0.46
  -3   8  -3   25.03    0.41
   3   8   3   24.68    0.37
   3   8   3   25.14    0.37
   3  -8  -3   25.12    0.41
   3  -8  -3   25.19    0.45
  -5   8   3    1.51    0.10
   5  -8   3    1.45    0.09
   5  -8   3    1.55    0.08
  -5   8   3    1.65    0.10
  -5  -8  -3    1.51    0.09
   5   8  -3    1.54    0.05
  -5   8   3    1.46    0.10
   5   8  -3    1.63    0.10
   5   8  -3    1.55    0.05
   5   8  -3    1.56    0.09
   5   8  -3    1.46    0.10
  -5  -8   3    1.38    0.09
   5   8   3    1.46    0.06
  -5  -8   3    1.47    0.11
   5   8   3    1.55    0.06
   5  -8  -3    1.60    0.08
   5   8   3    1.50    0.08
   5  -8  -3    1.55    0.09
  -5   8  -3    1.34    0.09
   5   8   3    1.41    0.11
  -5   8  -3    1.39    0.09
   5   8   3    1.46    0.06
   5   8   3    1.52    0.11
   5  -8  -3    1.51    0.09
  -5   8  -3    1.37    0.10
   7  -8   3    0.49    0.08
   7  -8   3    0.47    0.06
   7   8  -3    0.42    0.07
  -7   8   3    0.51    0.08
   7   8  -3    0.48    0.04
   7   8  -3    0.55    0.05
   7   8  -3    0.50    0.07
  -7  -8  -3    0.44    0.07
  -7  -8  -3    0.45    0.05
   7   8  -3    0.47    0.08
  -7   8   3    0.41    0.08
   7   8   3    0.46    0.05
  -7  -8   3    0.50    0.06
   7   8   3    0.40    0.08
   7  -8  -3    0.49    0.05
  -7  -8   3    0.56    0.09
  -7   8  -3    0.56    0.08
   7  -8  -3    0.41    0.07
   7   8   3    0.42    0.08
   7  -8  -3    0.56    0.07
   7   8   3    0.58    0.05
  -7   8  -3    0.42    0.07
  -7   8  -3    0.44    0.07
  -9   8   3    1.85    0.14
   9  -8   3    1.92    0.14
   9   8  -3    1.79    0.09
  -9   8   3    1.74    0.14
   9  -8   3    1.62    0.12
  -9  -8  -3    1.80    0.14
   9   8  -3    1.96    0.13
   9   8  -3    1.85    0.11
   9   8  -3    1.68    0.09
  -9   8   3    2.00    0.14
  -9  -8   3    2.08    0.15
   9  -8  -3    1.66    0.12
  -9   8  -3    1.95    0.14
  -9   8  -3    1.87    0.14
  -9   8  -3    1.85    0.13
   9  -8  -3    1.85    0.14
   9   8   3    1.65    0.13
   9   8   3    1.93    0.10
   9   8   3    1.76    0.10
   9  -8  -3    1.94    0.10
   9   8   3    1.76    0.13
  11   8  -3    5.96    0.17
 -11  -8  -3    5.79    0.23
  11   8  -3    6.10    0.20
  11  -8   3    5.96    0.21
  11   8  -3    5.58    0.17
  11  -8   3    6.43    0.23
  11   8  -3    5.67    0.23
 -11   8   3    5.70    0.23
 -11   8   3    5.75    0.23
 -11   8   3    5.92    0.22
 -11   8  -3    5.89    0.23
  11   8   3    6.08    0.18
  11  -8  -3    6.02    0.23
  11   8   3    5.91    0.23
 -11  -8   3    5.71    0.23
 -11   8  -3    5.83    0.23
  11   8   3    6.03    0.22
  11   8   3    5.95    0.18
  11  -8  -3    6.09    0.21
 -11   8  -3    5.90    0.22
  13  -8   3   -0.07    0.09
 -13   8   3    0.18    0.10
  13   8  -3    0.05    0.06
 -13   8   3    0.04    0.09
 -13   8   3    0.01    0.10
  13  -8   3    0.15    0.10
  13   8  -3    0.04    0.10
  13  -8   3    0.06    0.09
  13   8  -3    0.06    0.07
  13   8   3   -0.06    0.07
  13   8   3    0.03    0.07
  13  -8  -3    0.01    0.09
  13   8   3    0.04    0.08
  13   8   3   -0.03    0.08
 -13   8  -3   -0.01    0.09
 -13  -8   3   -0.02    0.10
 -13   8  -3   -0.05    0.09
  13  -8  -3   -0.17    0.09
 -13   8  -3    0.08    0.09
 -15   8   3    0.14    0.12
 -15   8   3    0.18    0.10
  15  -8   3    0.38    0.11
  15   8  -3    0.18    0.12
  15   8  -3    0.26    0.09
  15   8  -3    0.15    0.09
 -15   8   3    0.29    0.12
  15  -8   3   -0.02    0.11
  15   8   3    0.28    0.11
  15  -8  -3    0.13    0.11
 -15   8  -3    0.16    0.11
  15   8   3    0.11    0.08
  15   8   3    0.12    0.09
  15  -8  -3    0.23    0.11
  15   8   3    0.23    0.10
 -15   8  -3   -0.04    0.11
 -15  -8   3    0.14    0.12
 -15   8  -3    0.22    0.12
  15  -8  -3    0.29    0.12
  17   8  -3    2.82    0.20
 -17   8   3    2.56    0.23
  17  -8   3    2.93    0.24
 -17   8   3    2.35    0.21
 -17   8   3    2.90    0.22
  17   8  -3    2.39    0.21
  17   8  -3    2.71    0.18
  17  -8  -3    2.40    0.22
  17  -8  -3    2.65    0.22
  17   8   3    2.80    0.19
  17   8   3    2.19    0.20
 -17   8  -3    2.77    0.21
  17   8   3    2.63    0.19
 -17   8  -3    2.66    0.22
 -17   8  -3    2.70    0.23
   0   9   3   -0.04    0.03
   0   9  -3    0.05    0.05
   0   9   3   -0.01    0.03
   0   9  -3    0.04    0.03
   0   9  -3    0.09    0.03
   0   9   3    0.01    0.03
   0  -9  -3   -0.02    0.05
   0  -9   3    0.09    0.05
   0   9   3    0.01    0.03
   0   9  -3   -0.07    0.04
   0   9  -3    0.00    0.02
   0   9  -3    0.00    0.03
   0   9   3    0.00    0.05
   2   9  -3   28.65    0.50
  -2  -9  -3   29.06    0.49
   2  -9   3   29.50    0.46
   2   9  -3   29.53    0.51
  -2   9   3   28.76    0.47
  -2  -9  -3   28.37    0.50
  -2   9   3   28.89    0.54
   2  -9   3   28.36    0.49
  -2   9   3   29.45    0.49
   2   9  -3   29.64    0.47
   2   9   3   29.21    0.49
   2   9   3   29.06    0.53
  -2   9  -3   29.25    0.51
  -2   9  -3   29.37    0.46
  -2  -9   3   29.26    0.48
   2   9   3   29.31    0.43
   2   9   3   29.86    0.43
   2   9   3   24.30    0.42
   2   9   3   29.30    0.43
   2  -9  -3   29.45    0.51
   2   9   3   29.59    0.48
  -2   9  -3   28.78    0.46
   2  -9  -3   29.19    0.46
  -2  -9   3   29.17    0.50
  -4   9   3    5.23    0.16
   4   9  -3    5.02    0.15
   4   9  -3    5.32    0.16
  -4  -9  -3    5.18    0.15
  -4   9   3    5.42    0.16
   4  -9   3    5.32    0.15
  -4   9   3    5.48    0.15
   4   9  -3    5.36    0.17
  -4  -9   3    5.03    0.15
   4  -9  -3    5.06    0.15
   4  -9  -3    5.18    0.17
   4   9   3    5.22    0.10
   4  -9  -3    5.32    0.14
  -4   9  -3    5.09    0.15
   4   9   3    5.15    0.14
   4   9   3    5.19    0.17
   4   9   3    5.08    0.18
  -4   9  -3    5.66    0.18
   4   9   3    5.31    0.11
   4   9   3    5.22    0.10
  -4   9  -3    5.32    0.15
   6  -9   3    1.50    0.11
  -6   9   3    1.36    0.11
  -6  -9  -3    1.53    0.10
  -6   9   3    1.39    0.11
   6   9  -3    1.49    0.11
   6   9  -3    1.52    0.11
   6   9  -3    1.45    0.06
   6   9  -3    1.68    0.10
   6   9   3    1.46    0.12
   6  -9  -3    1.60    0.09
   6   9   3    1.54    0.06
  -6  -9   3    1.72    0.10
  -6   9  -3    1.48    0.10
   6  -9  -3    1.41    0.11
  -6   9  -3    1.60    0.12
  -6  -9   3    1.70    0.12
   6   9   3    1.36    0.11
  -6   9  -3    1.69    0.12
   6   9   3    1.67    0.07
   8   9  -3   25.88    0.48
  -8  -9  -3   24.20    0.49
   8   9  -3   25.69    0.41
   8   9  -3   25.22    0.39
  -8   9   3   26.40    0.49
   8   9  -3   25.70    0.49
   8  -9   3   24.93    0.48
  -8   9   3   25.14    0.49
   8   9   3   25.76    0.42
  -8   9  -3   25.01    0.48
   8  -9  -3   25.52    0.48
  -8  -9   3   24.65    0.43
   8   9   3   25.20    0.51
   8   9   3   25.39    0.40
   8  -9  -3   26.00    0.48
   8   9   3   25.06    0.49
  -8   9  -3   24.89    0.47
  -8  -9   3   24.70    0.51
  -8   9  -3   24.36    0.49
 -10   9   3   -0.11    0.08
  10   9  -3    0.02    0.05
  10   9  -3    0.09    0.09
 -10   9   3    0.02    0.08
 -10  -9  -3    0.00    0.08
 -10   9   3   -0.03    0.08
  10   9  -3    0.01    0.05
  10   9  -3    0.02    0.06
 -10   9  -3    0.10    0.08
  10   9   3    0.07    0.07
 -10   9  -3    0.10    0.09
  10   9   3    0.00    0.05
  10  -9  -3    0.03    0.08
  10   9   3    0.04    0.05
 -10   9  -3   -0.01    0.07
 -10  -9   3   -0.11    0.07
  10   9   3    0.07    0.07
 -12  -9  -3   14.22    0.37
  12   9  -3   14.34    0.29
  12   9  -3   14.18    0.30
 -12   9   3   14.21    0.38
  12   9  -3   14.10    0.37
  12  -9   3   13.96    0.39
 -12   9   3   13.37    0.36
 -12   9   3   13.85    0.36
 -12  -9   3   13.82    0.39
  12   9   3   13.94    0.29
 -12   9  -3   13.61    0.37
  12   9   3   14.21    0.37
 -12   9  -3   14.22    0.37
  12  -9  -3   14.32    0.41
  12   9   3   14.01    0.31
  12   9   3   14.29    0.37
 -12   9  -3   13.65    0.36
  14   9  -3    4.50    0.24
  14   9  -3    4.05    0.17
  14   9  -3    3.96    0.18
 -14   9   3    3.89    0.24
 -14   9   3    4.03    0.23
  14  -9   3    4.18    0.24
 -14   9   3    4.04    0.24
  14   9   3    3.87    0.18
  14   9   3    3.78    0.17
  14   9   3    4.02    0.23
 -14  -9   3    3.91    0.24
 -14   9  -3    3.78    0.23
  14   9   3    3.60    0.21
 -14   9  -3    3.93    0.23
 -14   9  -3    4.25    0.23
 -16   9   3    0.23    0.14
  16   9  -3    0.21    0.09
  16  -9   3    0.12    0.13
  16   9  -3    0.36    0.13
  16   9  -3    0.34    0.10
 -16   9   3    0.51    0.14
 -16   9   3    0.35    0.13
  16  -9  -3    0.26    0.12
  16   9   3    0.37    0.10
  16   9   3    0.47    0.11
  16   9   3    0.31    0.11
 -16   9  -3    0.22    0.13
 -16  -9   3    0.38    0.14
  16   9   3    0.31    0.13
 -16   9  -3    0.35    0.14
 -18   9   3    5.09    0.29
 -18   9   3    4.90    0.30
  18   9  -3    4.80    0.24
  18  -9   3    4.82    0.29
  18   9  -3    4.60    0.22
  18   9   3    4.48    0.23
  18  -9  -3    4.76    0.29
  18   9   3    4.84    0.23
 -18   9  -3    4.92    0.28
 -18   9  -3    4.05    0.29
  18   9   3    5.07    0.30
   1 -10   3    1.25    0.09
   1  10  -3    1.05    0.08
   1  10  -3    1.03    0.09
  -1  10   3    1.20    0.09
  -1  10   3    1.08    0.07
  -1  10   3    0.98    0.10
  -1 -10  -3    1.08    0.09
   1  10  -3    1.30    0.05
   1  10  -3    1.28    0.10
   1 -10  -3    1.34    0.10
  -1 -10   3    1.19    0.09
   1  10   3    1.14    0.08
  -1  10  -3    1.11    0.06
  -1  10  -3    1.15    0.06
   1  10   3    1.16    0.06
   1  10   3    1.07    0.06
   1  10   3    1.09    0.10
  -1  10  -3    1.17    0.06
   1  10   3    1.18    0.05
  -1  10  -3    1.34    0.10
  -3  10   3    0.97    0.08
  -3  10   3    1.19    0.09
  -3  10   3    1.10    0.10
   3  10  -3    1.03    0.09
   3  10  -3    1.28    0.10
   3  10  -3    1.02    0.08
  -3 -10  -3    1.16    0.10
  -3 -10  -3    1.29    0.08
  -3  10  -3    1.18    0.10
   3  10   3    1.23    0.05
   3 -10  -3    1.38    0.11
   3  10   3    1.21    0.08
  -3 -10   3    1.04    0.09
  -3 -10   3    1.23    0.09
   3  10   3    1.21    0.10
  -3  10  -3    1.08    0.08
  -3  10  -3    1.18    0.08
   3  10   3    1.11    0.10
  -5 -10  -3    0.08    0.05
   5  10  -3   -0.08    0.06
  -5  10   3    0.04    0.06
  -5  10   3   -0.01    0.05
   5  10  -3    0.11    0.06
   5  10  -3   -0.05    0.05
   5  10   3    0.04    0.03
  -5  10  -3   -0.04    0.06
  -5 -10   3   -0.11    0.05
  -5  10  -3    0.06    0.06
   5 -10  -3   -0.02    0.04
   5  10   3    0.07    0.05
   5  10   3   -0.01    0.06
  -5 -10   3    0.06    0.06
  -5  10  -3    0.05    0.05
   5  10   3    0.00    0.05
  -7 -10  -3    3.36    0.15
   7  10  -3    3.11    0.14
   7  10  -3    3.49    0.16
  -7  10   3    3.14    0.16
   7  10  -3    3.38    0.16
   7  10  -3    3.34    0.09
  -7  10   3    3.36    0.16
  -7 -10   3    3.35    0.14
  -7 -10   3    3.29    0.17
   7  10   3    3.31    0.16
  -7  10  -3    3.41    0.16
   7  10   3    3.44    0.10
   7  10   3    3.33    0.08
   7  10   3    3.26    0.17
  -7  10  -3    3.24    0.15
  -7  10  -3    3.30    0.15
  -9  10   3    2.44    0.16
   9  10  -3    2.65    0.08
   9  10  -3    2.77    0.17
  -9  10   3    2.82    0.16
  -9  10   3    2.46    0.16
  -9 -10  -3    2.71    0.15
   9  10  -3    2.63    0.10
   9  10  -3    2.74    0.14
   9  10   3    2.61    0.09
  -9  10  -3    2.84    0.16
   9  10   3    2.86    0.11
   9  10   3    2.70    0.16
  -9  10  -3    2.87    0.17
  -9 -10   3    2.58    0.17
   9  10   3    2.77    0.17
  -9  10  -3    2.66    0.15
  11  10  -3    0.15    0.09
 -11  10   3    0.04    0.09
  11  10  -3    0.08    0.05
 -11 -10  -3   -0.02    0.09
  11  10  -3    0.14    0.06
 -11  10   3    0.13    0.08
 -11  10   3    0.10    0.09
  11  10   3    0.14    0.05
  11  10   3    0.07    0.06
  11  10   3    0.05    0.08
 -11 -10   3    0.06    0.09
 -11  10  -3    0.02    0.09
 -11  10  -3    0.03    0.08
  11  10   3    0.11    0.08
 -11  10  -3    0.13    0.09
  13  10  -3    5.29    0.25
 -13  10   3    4.95    0.25
  13  10  -3    5.00    0.18
 -13  10   3    5.07    0.25
  13  10  -3    5.10    0.16
 -13  10   3    5.28    0.25
  13 -10   3    4.99    0.25
 -13 -10   3    5.07    0.27
  13  10   3    4.98    0.19
 -13  10  -3    5.03    0.25
  13  10   3    5.41    0.25
 -13  10  -3    5.16    0.25
  13  10   3    5.10    0.17
  13  10   3    5.25    0.25
 -13  10  -3    5.05    0.24
  15  10  -3    2.89    0.15
  15 -10   3    2.50    0.21
 -15  10   3    2.40    0.20
  15  10  -3    2.87    0.22
  15  10  -3    2.53    0.16
 -15  10   3    2.91    0.22
 -15  10   3    2.37    0.21
  15 -10  -3    2.49    0.21
 -15 -10   3    2.93    0.23
  15  10   3    2.71    0.17
  15  10   3    2.97    0.22
 -15  10  -3    2.78    0.22
  15  10   3    2.45    0.15
  15  10   3    2.55    0.20
 -15  10  -3    2.49    0.19
 -15  10  -3    2.41    0.21
  17 -10   3    0.26    0.14
  17  10  -3    0.28    0.09
  17  10  -3    0.40    0.14
 -17  10   3    0.30    0.15
 -17  10   3    0.24    0.14
  17  10  -3    0.22    0.10
 -17  10   3    0.37    0.14
  17  10   3    0.24    0.14
  17 -10  -3    0.31    0.14
 -17  10  -3    0.40    0.14
 -17  10  -3    0.32    0.16
 -17  10  -3    0.26    0.14
  17  10   3    0.43    0.11
  17  10   3    0.39    0.10
   0  11   3    0.03    0.07
   0  11  -3    0.00    0.03
   0  11   3    0.04    0.04
   0 -11  -3   -0.02    0.06
   0  11  -3    0.00    0.03
   0  11   3    0.00    0.05
   0  11   3    0.06    0.04
   0  11  -3   -0.03    0.04
   0  11  -3   -0.08    0.05
   0  11  -3   -0.04    0.06
   0 -11   3   -0.02    0.05
   2 -11   3    4.30    0.15
  -2 -11  -3    4.44    0.17
  -2  11   3    4.23    0.15
   2  11  -3    4.19    0.14
  -2  11   3    4.41    0.18
   2  11  -3    4.44    0.16
   2  11  -3    4.32    0.16
  -2  11   3    4.46    0.14
  -2 -11  -3    4.28    0.14
   2  11   3    4.51    0.10
   2  11   3    4.73    0.16
  -2  11  -3    4.41    0.12
  -2 -11   3    4.23    0.15
   2 -11  -3    4.19    0.17
   2  11   3    4.10    0.17
  -2  11  -3    4.55    0.13
   2  11   3    4.13    0.14
  -2  11  -3    4.30    0.17
   4  11  -3    5.04    0.18
   4  11  -3    5.42    0.18
  -4 -11  -3    5.02    0.16
  -4  11   3    5.13    0.16
  -4  11   3    5.14    0.17
  -4 -11  -3    5.13    0.18
   4  11  -3    5.18    0.17
  -4 -11   3    5.47    0.18
   4 -11  -3    5.09    0.19
  -4  11  -3    5.14    0.16
  -4  11  -3    5.18    0.18
   4  11   3    5.46    0.16
   4  11   3    5.11    0.18
  -4 -11   3    4.80    0.16
  -4  11  -3    5.07    0.16
   4  11   3    5.45    0.11
   4  11   3    5.32    0.19
  -6  11   3   46.17    0.77
   6  11  -3   44.51    0.77
   6  11  -3   44.88    0.75
  -6  11   3   44.57    0.74
   6  11  -3   45.31    0.77
  -6 -11  -3   44.44    0.77
   6  11   3   44.75    0.73
   6  11   3   45.77    0.66
  -6  11  -3   45.42    0.78
  -6 -11   3   44.58    0.80
   6  11   3   44.16    0.75
  -6  11  -3   44.50    0.73
  -6  11  -3   44.03    0.74
  -6 -11   3   44.76    0.73
   6  11   3   44.93    0.80
  -8  11   3    6.96    0.23
   8  11  -3    7.01    0.15
  -8  11   3    6.91    0.23
   8  11  -3    7.15    0.22
  -8  11   3    7.18    0.24
   8  11  -3    6.54    0.23
  -8 -11  -3    6.60    0.22
   8  11   3    6.91    0.16
   8  11   3    6.99    0.24
  -8 -11   3    6.33    0.24
  -8  11  -3    6.83    0.22
   8  11   3    7.29    0.24
  -8  11  -3    7.00    0.24
  -8  11  -3    6.20    0.23
 -10 -11  -3    6.69    0.24
 -10  11   3    6.66    0.24
  10  11  -3    7.20    0.25
 -10  11   3    7.34    0.26
  10  11  -3    7.13    0.17
 -10  11   3    7.14    0.26
 -10  11  -3    7.01    0.26
  10  11   3    6.97    0.18
  10  11   3    7.23    0.26
  10  11   3    7.18    0.16
 -10  11  -3    7.08    0.24
 -10  11  -3    6.75    0.25
 -10 -11   3    6.98    0.27
  10  11   3    7.27    0.27
 -12  11   3    0.06    0.10
 -12  11   3   -0.08    0.09
 -12  11   3    0.13    0.10
 -12 -11  -3    0.05    0.09
  12  11  -3    0.06    0.09
  12  11  -3    0.01    0.06
  12  11   3    0.03    0.09
  12  11   3   -0.08    0.10
  12  11   3    0.01    0.06
 -12 -11   3   -0.08    0.10
  12  11   3    0.01    0.05
 -12  11  -3   -0.03    0.10
 -12  11  -3    0.02    0.10
 -12  11  -3   -0.06    0.09
 -14  11   3    0.18    0.11
  14 -11   3   -0.03    0.11
  14  11  -3    0.07    0.08
  14  11  -3   -0.04    0.11
 -14  11   3    0.01    0.11
 -14  11   3   -0.04    0.11
  14  11   3    0.02    0.11
 -14  11  -3   -0.03    0.11
  14  11   3   -0.01    0.07
 -14  11  -3   -0.05    0.11
 -14 -11   3   -0.04    0.11
 -14  11  -3    0.05    0.11
  14  11   3    0.16    0.11
  14  11   3    0.14    0.08
 -16  11   3    2.23    0.22
  16  11  -3    2.80    0.18
 -16  11   3    2.73    0.22
  16  11  -3    2.52    0.22
 -16  11   3    2.84    0.22
  16 -11   3    2.54    0.23
 -16  11  -3    2.26    0.21
  16  11   3    2.70    0.19
  16 -11  -3    2.21    0.21
  16  11   3    2.65    0.22
 -16  11  -3    2.67    0.22
 -16 -11   3    2.98    0.25
  -1  12   3    0.07    0.04
   1  12  -3    0.03    0.03
  -1  12   3   -0.03    0.04
   1 -12   3   -0.07    0.05
   1  12  -3    0.01    0.06
  -1  12   3    0.05    0.06
   1  12  -3    0.08    0.06
   1  12  -3   -0.04    0.05
  -1  12   3    0.00    0.05
  -1 -12  -3    0.03    0.06
   1 -12  -3   -0.05    0.06
  -1  12  -3    0.02    0.06
   1  12   3    0.01    0.07
   1  12   3    0.03    0.04
  -1  12  -3    0.00    0.04
  -1 -12   3   -0.05    0.06
  -1  12  -3    0.00    0.04
   1  12   3    0.05    0.05
   1  12   3   -0.04    0.03
   3 -12   3    0.09    0.07
  -3  12   3    0.09    0.07
  -3 -12  -3    0.11    0.07
  -3  12   3    0.04    0.06
   3  12  -3    0.13    0.06
   3  12  -3    0.16    0.07
   3  12  -3    0.09    0.06
  -3 -12  -3    0.10    0.06
  -3  12   3    0.12    0.06
  -3  12  -3    0.15    0.05
   3  12   3    0.21    0.08
  -3 -12   3    0.20    0.07
  -3  12  -3    0.15    0.05
   3  12   3    0.05    0.06
   3 -12  -3    0.05    0.07
  -3  12  -3    0.08    0.07
  -3 -12   3    0.21    0.07
   3  12   3    0.17    0.06
  -5  12   3    4.37    0.17
  -5 -12  -3    4.37    0.18
   5  12  -3    4.11    0.17
   5  12  -3    4.04    0.17
   5  12  -3    4.38    0.17
  -5 -12  -3    4.16    0.16
  -5  12   3    3.90    0.17
   5  12   3    4.48    0.15
   5  12   3    4.35    0.10
  -5  12  -3    4.27    0.16
  -5  12  -3    4.45    0.16
  -5 -12   3    4.14    0.18
  -5 -12   3    4.16    0.16
   5  12   3    4.45    0.18
  -5 -12   3    4.22    0.16
   5  12   3    4.68    0.20
  -5  12  -3    4.20    0.18
  -7 -12  -3    7.74    0.23
  -7  12   3    7.49    0.23
  -7  12   3    8.17    0.24
   7  12  -3    8.09    0.24
   7  12  -3    7.73    0.25
  -7  12   3    7.87    0.25
   7  12  -3    7.96    0.24
  -7 -12   3    7.52    0.22
   7  12   3    7.92    0.26
   7  12   3    7.84    0.25
  -7  12  -3    7.63    0.23
  -7  12  -3    7.41    0.23
  -7 -12   3    7.17    0.26
   7  12   3    7.86    0.16
  -7  12  -3    7.66    0.26
  -9  12   3    5.81    0.23
   9  12  -3    5.90    0.21
  -9 -12  -3    5.81    0.21
  -9  12   3    5.74    0.22
  -9  12   3    5.66    0.22
   9  12  -3    5.32    0.22
  -9  12  -3    5.47    0.23
  -9  12  -3    5.39    0.22
  -9 -12   3    5.78    0.24
   9  12   3    5.56    0.15
   9  12   3    5.57    0.23
  -9  12  -3    5.37    0.21
   9  12   3    5.37    0.24
 -11  12   3    1.68    0.16
  11  12  -3    2.13    0.17
 -11 -12  -3    1.65    0.15
 -11  12   3    1.61    0.15
 -11  12   3    1.65    0.15
 -11 -12   3    2.03    0.18
  11  12   3    1.32    0.15
 -11  12  -3    1.66    0.15
  11  12   3    1.72    0.16
 -11  12  -3    1.95    0.16
 -11  12  -3    1.76    0.16
  11  12   3    1.93    0.11
 -13  12   3    0.03    0.11
 -13 -12  -3   -0.03    0.09
  13  12  -3    0.05    0.11
 -13  12   3    0.15    0.11
 -13  12   3    0.04    0.11
 -13  12  -3    0.07    0.11
 -13  12  -3    0.12    0.12
  13  12   3   -0.05    0.11
  13  12   3    0.07    0.07
 -13  12  -3   -0.10    0.10
 -13 -12   3    0.07    0.11
  13  12   3   -0.10    0.09
 -15  12   3    0.27    0.13
 -15  12   3    0.05    0.12
 -15  12   3   -0.03    0.11
  15  12  -3    0.19    0.09
  15 -12   3    0.13    0.13
  15  12  -3    0.17    0.13
 -15  12  -3    0.02    0.12
 -15 -12   3    0.39    0.14
  15  12   3    0.29    0.13
 -15  12  -3    0.24    0.11
  15  12   3    0.18    0.09
   0  13   3    0.07    0.04
   0  13  -3   -0.05    0.06
   0  13   3   -0.15    0.07
   0 -13   3    0.11    0.06
   0  13  -3    0.04    0.04
   0  13  -3    0.06    0.03
   0  13   3    0.03    0.04
   0 -13  -3   -0.12    0.07
   0  13   3   -0.04    0.06
   2 -13   3    9.70    0.26
  -2  13   3    9.75    0.26
  -2 -13  -3    9.83    0.27
  -2  13   3   10.01    0.22
   2  13  -3   10.21    0.28
  -2  13   3    9.98    0.22
   2  13  -3   10.07    0.27
  -2  13   3    9.88    0.30
   2  13  -3   10.01    0.23
   2  13   3    9.95    0.24
  -2  13  -3   10.03    0.28
  -2 -13   3    9.93    0.25
   2  13   3   10.13    0.30
  -2  13  -3   10.10    0.22
  -2 -13   3   10.20    0.27
   2  13   3   10.07    0.19
  -2  13  -3    9.82    0.21
   2 -13  -3    9.68    0.28
   4  13  -3   21.07    0.44
   4  13  -3   20.48    0.43
   4  13  -3   20.10    0.40
  -4  13   3   20.69    0.42
  -4  13   3   20.33    0.39
  -4  13   3   20.03    0.39
  -4 -13  -3   20.04    0.43
  -4 -13   3   19.75    0.41
  -4  13  -3   20.24    0.44
  -4  13  -3   20.25    0.38
  -4 -13   3   19.86    0.41
   4  13   3   20.21    0.41
  -4  13  -3   20.34    0.38
   4 -13  -3   20.53    0.44
  -4 -13   3   20.41    0.44
   4  13   3   19.88    0.39
   4  13   3   20.53    0.46
  -6  13   3    0.94    0.11
  -6  13   3    0.73    0.10
  -6 -13  -3    1.05    0.12
   6  13  -3    1.11    0.11
  -6 -13  -3    0.95    0.10
   6  13  -3    1.06    0.11
   6  13  -3    1.07    0.11
  -6  13   3    0.90    0.10
  -6  13  -3    1.00    0.10
  -6  13  -3    0.91    0.12
  -6  13  -3    1.02    0.10
   6  13   3    0.99    0.11
  -6 -13   3    1.06    0.10
  -6 -13   3    0.96    0.10
   6  13   3    0.83    0.12
  -6 -13   3    1.23    0.13
   8  13  -3    0.69    0.11
  -8  13   3    0.51    0.10
   8  13  -3    0.49    0.09
  -8 -13  -3    0.56    0.10
   8  13  -3    0.49    0.10
  -8  13   3    0.46    0.10
  -8  13   3    0.54    0.10
  -8  13  -3    0.47    0.10
  -8  13  -3    0.45    0.11
   8  13   3    0.36    0.10
  -8 -13   3    0.63    0.11
   8  13   3    0.51    0.10
  -8  13  -3    0.32    0.09
 -10  13   3    1.20    0.14
  10  13  -3    0.99    0.13
 -10  13   3    1.00    0.13
 -10  13   3    1.19    0.13
 -10 -13  -3    0.98    0.13
 -10  13  -3    0.98    0.13
 -10 -13   3    1.27    0.15
 -10  13  -3    1.13    0.14
 -10  13  -3    1.17    0.13
  10  13   3    1.07    0.14
  10  13   3    0.99    0.13
 -12 -13  -3    0.47    0.12
 -12  13   3    0.60    0.13
 -12  13   3    0.50    0.11
 -12  13   3    0.49    0.13
  12  13  -3    0.46    0.12
 -12  13  -3    0.45    0.12
 -12  13  -3    0.35    0.12
 -12  13  -3    0.49    0.12
  12  13   3    0.69    0.14
  12  13   3    0.55    0.12
 -12 -13   3    0.62    0.14
  14 -13   3    0.89    0.16
  14  13  -3    0.85    0.15
 -14  13   3    1.04    0.17
 -14  13   3    0.94    0.15
 -14  13   3    0.66    0.14
 -14  13  -3    0.85    0.16
 -14  13  -3    0.80    0.14
 -14 -13   3    1.17    0.17
 -14  13  -3    0.81    0.15
  14  13   3    1.09    0.16
  -1  14   3    1.82    0.10
  -1  14   3    1.77    0.09
  -1  14   3    1.77    0.16
  -1  14   3    1.68    0.12
   1  14  -3    2.06    0.14
  -1 -14  -3    2.00    0.15
   1 -14   3    2.02    0.14
   1  14  -3    1.80    0.08
   1  14  -3    1.89    0.14
   1  14   3    1.83    0.15
  -1  14  -3    1.82    0.14
   1 -14  -3    1.84    0.14
   1  14   3    1.90    0.12
  -1  14  -3    1.93    0.08
  -1  14  -3    1.83    0.09
  -1 -14   3    1.67    0.12
   1  14   3    1.92    0.09
   3  14  -3   14.06    0.35
   3  14  -3   14.12    0.36
   3  14  -3   14.45    0.31
  -3  14   3   14.24    0.30
  -3 -14  -3   14.82    0.35
  -3  14   3   14.62    0.34
  -3  14   3   14.50    0.29
   3 -14  -3   14.15    0.36
  -3 -14   3   14.21    0.34
  -3 -14   3   14.00    0.33
  -3  14  -3   14.29    0.35
  -3  14  -3   14.45    0.28
  -3  14  -3   13.93    0.29
   3  14   3   13.71    0.37
   3  14   3   14.51    0.33
  -5  14   3    1.86    0.15
   5  14  -3    2.16    0.15
   5  14  -3    2.09    0.14
  -5 -14  -3    2.06    0.15
  -5  14   3    2.07    0.13
   5  14  -3    2.01    0.15
  -5  14   3    1.97    0.14
  -5 -14   3    2.01    0.15
   5  14   3    2.00    0.15
  -5  14  -3    2.05    0.13
  -5  14  -3    2.03    0.16
  -5 -14   3    2.06    0.16
  -5  14  -3    1.89    0.13
   5  14   3    1.70    0.15
  -5 -14   3    1.93    0.14
   7  14  -3    0.20    0.09
  -7  14   3    0.19    0.09
  -7  14   3    0.40    0.09
   7  14  -3    0.15    0.08
  -7  14   3    0.21    0.09
  -7 -14  -3    0.20    0.10
   7  14  -3    0.18    0.09
  -7  14  -3    0.12    0.08
   7  14   3    0.17    0.09
  -7  14  -3    0.28    0.09
  -7 -14   3    0.16    0.08
  -7 -14   3    0.23    0.10
   7  14   3    0.18    0.09
  -7  14  -3    0.10    0.09
  -9  14   3    0.17    0.10
  -9  14   3    0.21    0.10
  -9  14   3    0.25    0.10
   9  14  -3    0.18    0.10
  -9  14  -3    0.22    0.10
  -9  14  -3    0.28    0.10
  -9  14  -3    0.13    0.09
  -9 -14   3    0.15    0.10
   9  14   3    0.14    0.10
   9  14   3    0.16    0.11
 -11  14   3    1.21    0.15
 -11  14   3    1.21    0.15
  11  14  -3    1.34    0.15
 -11  14   3    1.33    0.15
  11  14   3    1.50    0.16
 -11  14  -3    0.95    0.14
 -11  14  -3    1.20    0.14
 -11  14  -3    0.98    0.15
 -11 -14   3    1.29    0.16
  11  14   3    1.20    0.15
 -13  14   3   -0.11    0.10
 -13  14   3   -0.06    0.12
 -13  14   3    0.04    0.11
  13  14  -3   -0.10    0.11
 -13  14  -3   -0.09    0.11
 -13  14  -3    0.11    0.12
 -13 -14   3    0.05    0.12
  13  14   3    0.02    0.12
 -13  14  -3   -0.02    0.11
 -15 -14   3    0.29    0.14
   0  15  -3   -0.05    0.04
   0 -15   3    0.08    0.07
   0  15   3    0.06    0.05
   0  15   3   -0.05    0.06
   0  15  -3   -0.02    0.07
   0 -15  -3   -0.04    0.08
   0  15   3    0.08    0.09
  -2  15   3   17.06    0.34
  -2  15   3   16.80    0.38
   2  15  -3   16.43    0.40
  -2 -15  -3   17.40    0.41
  -2  15   3   17.44    0.32
   2  15  -3   17.12    0.40
  -2  15   3   17.16    0.44
   2 -15   3   16.37    0.38
   2 -15  -3   17.56    0.41
   2  15   3   17.02    0.43
  -2  15  -3   16.77    0.32
  -2 -15   3   16.68    0.39
  -2 -15   3   16.69    0.38
  -2  15  -3   16.84    0.40
  -2  15  -3   17.03    0.30
  -4  15   3    0.28    0.09
   4  15  -3    0.30    0.08
  -4  15   3    0.39    0.08
   4  15  -3    0.40    0.10
  -4  15   3    0.32    0.08
  -4 -15  -3    0.44    0.10
   4  15  -3    0.33    0.09
   4  15   3    0.35    0.11
  -4 -15   3    0.29    0.09
  -4  15  -3    0.21    0.07
  -4  15  -3    0.21    0.07
  -4  15  -3    0.32    0.09
   4 -15  -3    0.35    0.10
  -4 -15   3    0.29    0.09
  -4 -15   3    0.16    0.09
  -6  15   3    0.43    0.09
   6  15  -3    0.48    0.10
   6  15  -3    0.37    0.09
  -6  15   3    0.31    0.09
   6  15  -3    0.42    0.10
  -6  15   3    0.34    0.09
  -6 -15  -3    0.21    0.09
  -6  15  -3    0.72    0.12
   6  15   3    0.33    0.10
  -6 -15   3    0.55    0.10
  -6 -15   3    0.48    0.10
  -6  15  -3    0.56    0.09
  -6  15  -3    0.36    0.08
  -6 -15   3    0.33    0.10
   6  15   3    0.48    0.11
   8  15  -3    6.55    0.25
  -8 -15  -3    6.40    0.26
  -8  15   3    6.11    0.24
   8  15  -3    6.42    0.25
  -8  15   3    6.06    0.24
  -8  15   3    5.94    0.25
  -8 -15   3    6.33    0.26
  -8  15  -3    6.17    0.23
   8  15   3    6.74    0.28
  -8 -15   3    6.43    0.24
   8  15   3    6.61    0.26
  -8  15  -3    6.34    0.27
  -8  15  -3    5.98    0.23
 -10  15   3    0.50    0.12
  10  15  -3    0.39    0.13
 -10  15   3    0.52    0.12
 -10  15   3    0.60    0.13
  10  15   3    0.42    0.13
 -10  15  -3    0.52    0.11
 -10 -15   3    0.51    0.13
 -10  15  -3    0.44    0.12
 -10  15  -3    0.49    0.13
  10  15   3    0.56    0.13
 -12  15   3    0.02    0.11
  12  15  -3    0.04    0.12
 -12  15   3    0.06    0.11
 -12  15   3   -0.02    0.10
  12  15   3   -0.22    0.09
  12  15   3   -0.01    0.11
 -12 -15   3   -0.01    0.12
 -12  15  -3   -0.04    0.10
 -12  15  -3    0.08    0.11
 -12  15  -3    0.04    0.11
  14  15  -3    0.42    0.15
 -14  15   3    0.15    0.13
 -14 -15   3    0.28    0.15
  -1  16   3    1.60    0.11
  -1  16   3    1.59    0.13
   1 -16   3    1.57    0.14
  -1 -16  -3    1.74    0.15
  -1  16   3    1.43    0.16
   1  16  -3    1.55    0.14
  -1  16  -3    1.61    0.10
  -1 -16   3    1.62    0.14
  -1  16  -3    1.53    0.14
   1 -16  -3    1.77    0.15
  -1 -16   3    1.67    0.15
   1  16   3    1.56    0.16
  -3  16   3    0.05    0.06
  -3 -16  -3    0.12    0.09
   3  16  -3    0.05    0.09
  -3  16   3    0.02    0.08
   3  16  -3    0.08    0.08
  -3  16   3    0.05    0.07
   3  16   3    0.01    0.09
  -3 -16   3    0.01    0.08
  -3 -16   3    0.05    0.08
  -3  16  -3    0.04    0.06
  -3  16  -3    0.03    0.08
   3 -16  -3    0.04    0.10
  -3 -16   3   -0.04    0.09
  -3  16  -3    0.07    0.06
  -5  16   3    0.43    0.11
  -5  16   3    0.32    0.09
   5  16  -3    0.49    0.11
   5  16  -3    0.30    0.10
  -5  16   3    0.27    0.09
   5  16  -3    0.32    0.10
  -5 -16  -3    0.36    0.11
  -5  16  -3    0.32    0.10
  -5  16  -3    0.44    0.08
  -5 -16   3    0.46    0.11
   5  16   3    0.51    0.12
  -5 -16   3    0.55    0.11
  -5  16  -3    0.38    0.09
   5  16   3    0.44    0.10
  -7 -16  -3    2.28    0.18
   7  16  -3    2.23    0.17
  -7  16   3    2.20    0.17
  -7  16   3    2.17    0.17
   7  16  -3    2.30    0.18
  -7  16   3    2.02    0.16
  -7  16  -3    2.01    0.17
  -7  16  -3    2.11    0.16
  -7 -16   3    2.17    0.18
  -7  16  -3    2.17    0.16
   7  16   3    1.95    0.18
   7  16   3    2.03    0.17
  -9  16   3    0.75    0.13
  -9 -16  -3    1.08    0.15
   9  16  -3    0.89    0.15
  -9  16   3    0.97    0.13
  -9  16   3    1.00    0.14
  -9  16  -3    0.90    0.13
  -9  16  -3    1.06    0.13
  -9 -16   3    1.26    0.16
   9  16   3    1.09    0.15
  -9  16  -3    0.83    0.13
   9  16   3    1.05    0.16
  11  16  -3   -0.03    0.11
 -11  16   3   -0.14    0.10
 -11  16   3   -0.11    0.10
 -11  16   3   -0.05    0.11
 -11  16  -3    0.00    0.11
  11  16   3    0.15    0.12
 -11 -16   3    0.07    0.12
  11  16   3   -0.02    0.11
 -11  16  -3    0.03    0.11
 -11  16  -3   -0.04    0.11
  13  16  -3    2.10    0.21
 -13  16   3    2.06    0.20
 -13 -16   3    2.36    0.22
   0 -17   3    0.06    0.10
   0  17  -3    0.04    0.09
   0  17   3   -0.09    0.09
   0 -17  -3   -0.15    0.09
   2  17  -3    1.04    0.13
   2 -17   3    0.83    0.12
  -2  17   3    0.87    0.09
  -2 -17  -3    1.07    0.14
   2  17   3    0.71    0.13
  -2 -17   3    0.87    0.13
   2 -17  -3    0.83    0.13
  -2  17  -3    0.98    0.13
  -2  17  -3    0.71    0.08
  -4  17   3   11.79    0.28
  -4 -17  -3   11.24    0.35
  -4  17   3   11.81    0.30
   4  17  -3   11.90    0.35
  -4  17   3   11.60    0.33
   4  17  -3   11.98    0.34
  -4  17  -3   11.65    0.27
   4  17   3   11.91    0.38
   4 -17  -3   11.63    0.36
  -4  17  -3   11.76    0.29
  -4  17  -3   12.44    0.36
  -4 -17   3   11.61    0.33
  -6  17   3    3.87    0.20
  -6  17   3    3.67    0.21
   6  17  -3    3.92    0.21
  -6  17   3    3.69    0.18
  -6 -17  -3    3.89    0.23
   6  17   3    3.67    0.23
  -6  17  -3    3.95    0.23
  -6  17  -3    3.49    0.19
  -6  17  -3    3.91    0.18
   8  17  -3    0.67    0.13
  -8  17   3    0.33    0.11
  -8  17   3    0.52    0.12
  -8 -17  -3    0.56    0.13
  -8  17   3    0.24    0.11
  -8  17  -3    0.66    0.14
   8  17   3    0.33    0.12
  -8  17  -3    0.66    0.12
  -8  17  -3    0.64    0.12
   8  17   3    0.52    0.13
 -10  17   3    0.04    0.10
 -10  17   3   -0.20    0.10
 -10 -17  -3   -0.01    0.11
 -10  17   3    0.11    0.11
  10  17  -3    0.07    0.11
 -10  17  -3    0.13    0.11
 -10  17  -3    0.16    0.12
  10  17   3   -0.02    0.11
  10  17   3   -0.01    0.10
 -10  17  -3    0.09    0.11
   1 -18   3    0.07    0.12
  -1 -18  -3    0.20    0.11
   1  18  -3    0.02    0.09
   1 -18  -3    0.04    0.10
  -1 -18   3    0.15    0.11
   1  18   3    0.25    0.12
  -1  18  -3   -0.05    0.10
  -3  18   3    0.22    0.08
  -3 -18  -3    0.28    0.11
   3  18  -3    0.21    0.10
  -3 -18   3    0.27    0.12
   3  18   3    0.38    0.12
   3 -18  -3    0.25    0.11
  -3  18  -3    0.15    0.11
  -3  18  -3    0.12    0.07
  -5 -18  -3    6.58    0.27
  -5  18   3    6.90    0.22
  -5  18   3    6.53    0.24
  -5  18  -3    6.58    0.23
   5  18   3    6.52    0.29
  -5  18  -3    6.34    0.20
  -5  18  -3    6.88    0.28
  -5 -18   3    6.37    0.26
  -7  18   3    1.47    0.14
  -7  18   3    1.68    0.16
  -7  18   3    1.49    0.15
  -7 -18  -3    1.57    0.18
   7  18   3    1.31    0.17
  -7  18  -3    1.63    0.15
  -7  18  -3    1.26    0.16
  -7  18  -3    1.47    0.13
  -9 -18  -3    2.13    0.19
  -9  18   3    2.01    0.18
  -9  18   3    1.74    0.18
  -9  18   3    1.93    0.17
  -9  18  -3    1.75    0.19
   9  18   3    1.59    0.17
  -9  18  -3    1.70    0.16
  -9  18  -3    1.90    0.17
   9  18   3    1.69    0.19
   0 -19   3    0.15    0.12
   0  19  -3    0.06    0.10
   0 -19  -3   -0.06    0.10
  -2 -19  -3    2.47    0.20
   2 -19   3    2.33    0.20
   2  19   3    2.44    0.21
  -2  19  -3    2.36    0.19
  -2 -19   3    2.32    0.20
   2 -19  -3    2.52    0.21
  -4  19   3    4.38    0.20
  -4 -19  -3    4.14    0.24
  -4 -19   3    4.01    0.24
  -4  19  -3    4.03    0.19
   4  19   3    4.49    0.26
  -4  19  -3    4.13    0.24
  -6  19   3    0.04    0.09
  -6 -19  -3    0.04    0.11
  -6  19   3   -0.07    0.09
  -6  19  -3   -0.16    0.10
  -6  19  -3    0.16    0.08
  -6  19  -3    0.10    0.09
   6  19   3    0.19    0.12
  -8  19   3    1.49    0.16
  -8  19   3    1.80    0.16
  -8 -19  -3    1.54    0.19
  -8  19  -3    2.01    0.20
  -8  19  -3    1.89    0.17
   8  19   3    1.92    0.20
  -8  19  -3    1.79    0.15
   1 -20   3    0.41    0.14
  -1 -20  -3    0.51    0.14
   1  20   3    0.34    0.14
  -1 -20   3    0.32    0.14
   1 -20  -3    0.44    0.13
  -1  20  -3    0.35    0.13
  -3 -20  -3    5.99    0.29
   3 -20   3    6.02    0.30
   3 -20  -3    6.69    0.30
  -3 -20   3    6.27    0.30
   3  20   3    6.34    0.31
  -3  20  -3    5.91    0.29
  -5  20   3    1.17    0.13
  -5 -20  -3    0.93    0.16
  -5  20  -3    0.92    0.15
  -5  20  -3    0.87    0.12
   5  20   3    1.02    0.16
   0 -21  -3    0.13    0.13
   0 -21   3   -0.34    0.12
  -2 -21  -3    1.61    0.19
   2  21   3    1.01    0.17
   2 -21  -3    1.29    0.18
  -2 -21   3    1.28    0.18
   0   0   4   11.24    0.19
   0   0   4   11.03    0.18
   0   0   4   11.34    0.18
   0   0  -4   11.26    0.18
   0   0  -4   10.88    0.18
   2   0  -4   52.71    0.75
  -2   0   4   51.82    0.79
   2   0   4   51.61    0.75
   2   0   4   51.60    0.77
   2   0  -4   52.11    0.75
  -2   0   4   53.00    0.75
  -2   0  -4   50.58    0.74
   2   0   4   51.60    0.74
   2   0   4   51.51    0.75
   2   0  -4   52.82    0.75
  -2   0  -4   52.04    0.74
  -2   0  -4   52.14    0.75
  -2   0   4   50.79    0.75
   4   0   4  192.00    2.89
  -4   0  -4  199.78    2.74
  -4   0   4  198.05    2.75
   4   0   4  198.46    2.78
   4   0  -4  194.48    2.83
   4   0   4  199.35    2.76
   4   0  -4  199.80    2.83
   4   0  -4  195.13    2.81
   4   0   4  190.91    2.76
  -4   0  -4  193.48    2.72
  -4   0  -4  199.52    2.72
   4   0   4  195.47    2.75
  -4   0   4  194.12    2.78
  -4   0   4  176.84    2.88
   6   0   4   15.04    0.27
  -6   0   4   15.24    0.28
  -6   0   4   14.74    0.27
   6   0   4   15.07    0.28
   6   0   4   15.46    0.23
   6   0   4   15.05    0.27
  -6   0   4   14.95    0.29
  -6   0  -4   15.08    0.27
  -6   0  -4   14.78    0.28
   6   0   4   15.30    0.29
   6   0  -4   15.05    0.28
   6   0  -4   14.68    0.26
   6   0  -4   15.00    0.27
  -6   0  -4   15.43    0.27
   6   0  -4   14.93    0.28
  -8   0  -4  120.97    1.77
  -8   0  -4  126.20    1.79
   8   0   4  124.46    1.85
   8   0  -4  123.28    1.78
   8   0  -4  121.36    1.78
   8   0   4  124.33    1.78
   8   0   4  123.36    1.76
   8   0  -4  121.06    1.81
   8   0   4  126.51    1.73
  -8   0   4  125.01    1.77
  -8   0  -4  122.77    1.78
  -8   0   4  120.65    1.78
   8   0  -4  117.74    1.78
   8   0   4  123.70    1.78
  -8   0   4  123.33    1.89
  10   0  -4   11.81    0.26
  10   0   4   11.52    0.28
  10   0   4   11.64    0.28
 -10   0  -4   11.75    0.27
 -10   0  -4   12.15    0.28
  10   0   4   11.51    0.27
  10   0  -4   11.81    0.27
 -10   0  -4   11.47    0.26
  10   0   4   11.55    0.25
  10   0  -4   11.82    0.27
 -10   0   4   12.19    0.28
 -10   0   4   11.81    0.29
  10   0  -4   11.70    0.28
 -10   0   4   11.79    0.26
 -12   0  -4   39.44    0.69
 -12   0  -4   39.72    0.67
  12   0  -4   39.79    0.69
  12   0   4   39.56    0.67
  12   0   4   40.42    0.72
  12   0  -4   38.76    0.68
  12   0   4   39.25    0.69
  12   0   4   41.16    0.70
 -12   0   4   40.65    0.70
 -12   0  -4   40.88    0.70
  12   0  -4   40.10    0.70
  12   0  -4   38.47    0.68
 -12   0   4   40.85    0.68
 -14   0   4    0.13    0.09
  14   0   4    0.19    0.09
  14   0   4    0.01    0.08
  14   0  -4    0.07    0.08
  14   0  -4    0.04    0.08
  14   0   4    0.03    0.08
  14   0   4    0.04    0.08
  14   0  -4   -0.02    0.08
 -14   0  -4    0.08    0.08
  14   0  -4    0.18    0.07
  16   0   4    0.17    0.11
 -16   0   4    0.27    0.11
  16   0   4    0.16    0.09
  16   0   4    0.14    0.10
  16   0  -4    0.09    0.11
  16   0  -4    0.05    0.10
 -16   0  -4    0.14    0.10
  16   0   4    0.20    0.10
  16   0  -4    0.23    0.09
  16   0  -4    0.23    0.10
 -18   0   4   71.17    1.25
  18   0   4   71.44    1.27
  18   0  -4   72.54    1.22
  18   0   4   70.65    1.23
  18   0   4   70.67    1.21
  18   0  -4   71.61    1.21
  18   0  -4   71.09    1.23
 -18   0  -4   71.36    1.23
  20   0   4    0.50    0.14
 -20   0  -4    0.32    0.14
  -1   1   4  113.71    1.68
  -1  -1  -4  116.97    1.64
   1   1  -4  116.28    1.64
   1   1  -4  116.28    1.68
   1  -1   4  117.58    1.62
  -1  -1  -4  115.40    1.63
   1  -1   4  114.48    1.63
   1   1  -4  115.82    1.67
   1  -1   4  118.08    1.72
   1  -1   4  115.57    1.65
  -1   1   4  117.84    1.65
  -1  -1  -4  116.87    1.62
   1   1  -4  118.21    1.70
  -1   1   4  114.73    1.74
  -1  -1   4  117.68    1.66
  -1   1  -4  118.49    1.67
  -1  -1   4  117.18    1.66
  -1   1  -4  118.00    1.64
   1  -1  -4  115.03    1.66
  -1   1  -4  115.25    1.65
   1  -1  -4  120.29    1.66
   1  -1  -4  118.47    1.68
   1   1   4  115.28    1.66
  -1  -1   4  113.95    1.65
   1   1   4  113.44    1.62
  -1  -1   4  114.60    1.67
   1   1   4  117.01    1.73
   1  -1  -4  117.13    1.68
  -3  -1  -4  154.39    2.22
  -3   1   4  158.17    2.21
   3  -1   4  157.98    2.20
  -3  -1  -4  161.14    2.25
   3  -1   4  159.83    2.24
  -3  -1  -4  157.53    2.20
  -3   1   4  158.50    2.35
   3   1  -4  152.65    2.27
   3  -1   4  156.38    2.23
   3   1  -4  153.91    2.22
   3  -1   4  162.76    2.29
   3   1  -4  157.27    2.30
   3  -1   4  155.78    2.28
   3   1  -4  156.83    2.20
  -3   1   4  159.61    2.25
  -3   1  -4  157.86    2.20
   3   1   4  157.44    2.33
   3  -1  -4  153.45    2.21
   3  -1  -4  160.22    2.24
   3   1   4  158.66    2.25
  -3  -1   4  158.39    2.24
  -3   1  -4  158.70    2.20
   3   1   4  155.32    2.19
  -3  -1   4  159.32    2.20
   3  -1  -4  158.32    2.26
  -3   1  -4  159.95    2.27
   3   1   4  158.60    2.23
  -3  -1   4  156.26    2.40
   5   1  -4    6.58    0.15
  -5   1   4    6.34    0.15
   5  -1   4    6.21    0.16
   5  -1   4    6.53    0.15
   5   1  -4    6.18    0.15
   5  -1   4    6.41    0.15
  -5  -1  -4    6.58    0.14
   5   1  -4    6.57    0.14
  -5   1   4    6.67    0.16
  -5  -1  -4    6.64    0.14
   5   1  -4    6.33    0.13
  -5  -1  -4    6.34    0.15
  -5   1   4    6.42    0.15
   5  -1   4    6.70    0.12
   5  -1   4    6.49    0.13
   5   1   4    6.39    0.15
   5  -1  -4    6.55    0.15
  -5  -1   4    6.40    0.16
  -5   1  -4    6.14    0.15
  -5  -1   4    6.38    0.14
  -5   1  -4    6.33    0.14
   5   1   4    6.63    0.14
   5  -1  -4    6.51    0.15
   5   1   4    5.98    0.15
   5  -1  -4    6.31    0.15
   5   1   4    6.56    0.14
  -5   1  -4    6.53    0.14
  -5  -1   4    6.35    0.15
   7   1  -4   23.89    0.42
   7  -1   4   24.31    0.44
   7  -1   4   24.58    0.41
   7   1  -4   23.80    0.40
   7   1  -4   23.59    0.41
  -7   1   4   24.09    0.44
   7  -1   4   24.38    0.42
   7  -1   4   24.25    0.39
  -7   1   4   23.82    0.41
   7   1  -4   24.22    0.41
  -7  -1  -4   24.90    0.41
  -7   1   4   24.30    0.42
  -7  -1  -4   24.75    0.42
  -7  -1  -4   24.65    0.40
  -7   1  -4   24.72    0.43
   7  -1  -4   23.80    0.41
   7   1   4   24.35    0.41
  -7  -1   4   24.29    0.40
  -7   1  -4   24.54    0.41
   7   1   4   24.30    0.41
   7  -1  -4   24.39    0.42
  -7   1  -4   25.37    0.42
   7  -1  -4   23.67    0.41
   7   1   4   24.11    0.44
   7  -1  -4   23.67    0.41
  -7  -1   4   24.45    0.42
  -7  -1   4   24.46    0.45
   7   1   4   25.06    0.42
  -9   1   4   28.32    0.50
   9  -1   4   29.33    0.50
   9  -1   4   28.83    0.53
   9  -1   4   29.09    0.48
  -9   1   4   28.88    0.51
   9   1  -4   28.52    0.50
   9   1  -4   29.43    0.49
   9   1  -4   28.80    0.50
   9   1  -4   28.47    0.49
  -9  -1  -4   29.49    0.51
   9  -1   4   28.78    0.51
  -9  -1  -4   29.29    0.49
  -9  -1  -4   29.24    0.50
  -9  -1   4   29.84    0.54
   9  -1  -4   29.14    0.50
  -9  -1   4   29.64    0.51
   9  -1  -4   28.86    0.50
   9  -1  -4   28.51    0.50
   9  -1  -4   28.47    0.51
   9   1   4   29.69    0.51
   9   1   4   28.59    0.49
  -9   1  -4   29.10    0.50
  -9  -1   4   29.75    0.49
  -9   1  -4   29.96    0.52
   9   1   4   28.51    0.52
   9   1   4   29.45    0.49
  -9   1  -4   28.48    0.49
  11  -1   4   29.18    0.55
 -11   1   4   30.04    0.53
  11   1  -4   29.35    0.54
 -11  -1  -4   30.06    0.52
 -11  -1  -4   30.97    0.54
  11   1  -4   29.34    0.53
  11   1  -4   30.34    0.54
  11   1  -4   30.25    0.54
  11  -1   4   30.01    0.57
 -11   1   4   29.67    0.56
 -11   1   4   30.04    0.56
  11  -1   4   30.35    0.52
 -11  -1  -4   30.85    0.55
  11  -1   4   29.86    0.54
  11  -1  -4   30.10    0.54
 -11   1  -4   30.50    0.53
  11   1   4   31.18    0.57
  11  -1  -4   30.05    0.54
 -11  -1   4   31.12    0.59
  11  -1  -4   28.99    0.54
  11   1   4   30.45    0.55
 -11   1  -4   30.35    0.56
  11  -1  -4   28.92    0.55
 -11  -1   4   30.17    0.52
  11   1   4   30.53    0.54
 -11  -1   4   30.58    0.55
  11   1   4   29.68    0.53
 -11   1  -4   30.21    0.54
  13  -1   4    3.59    0.16
  13  -1   4    3.57    0.17
  13   1  -4    3.69    0.18
 -13  -1  -4    3.99    0.17
  13  -1   4    3.77    0.19
  13   1  -4    3.55    0.17
  13   1  -4    3.80    0.18
 -13   1   4    3.57    0.19
 -13   1   4    3.64    0.18
  13   1  -4    3.76    0.15
 -13   1   4    3.69    0.17
  13  -1   4    3.67    0.19
 -13   1  -4    3.58    0.18
  13   1   4    3.66    0.16
 -13   1  -4    3.64    0.17
  13  -1  -4    3.62    0.17
  13  -1  -4    3.76    0.16
  13   1   4    3.58    0.18
  13  -1  -4    3.73    0.17
 -13   1  -4    3.81    0.16
  13   1   4    3.75    0.18
  13   1   4    3.78    0.18
  13  -1  -4    3.83    0.19
 -15  -1  -4   20.74    0.45
  15   1  -4   20.19    0.45
 -15   1   4   19.46    0.46
  15  -1   4   21.14    0.48
  15  -1   4   19.71    0.46
  15  -1   4   19.35    0.44
  15   1  -4   19.26    0.44
  15   1  -4   20.13    0.45
  15   1  -4   19.63    0.43
  15  -1   4   20.57    0.42
  15  -1  -4   19.20    0.45
  15  -1  -4   19.75    0.43
  15   1   4   19.83    0.44
  15  -1  -4   19.57    0.46
  15   1   4   20.38    0.47
  15   1   4   19.93    0.45
  15  -1  -4   19.45    0.44
 -15  -1   4   19.27    0.46
  15   1   4   20.26    0.44
 -15   1  -4   20.01    0.45
 -17   1   4   10.79    0.35
  17   1  -4   11.07    0.35
  17   1  -4   11.03    0.34
  17  -1   4   10.57    0.34
  17  -1   4   10.94    0.35
 -17  -1  -4   11.08    0.33
  17   1  -4   10.23    0.33
  17  -1   4   10.73    0.35
  17   1   4   11.10    0.34
  17  -1  -4    9.99    0.35
 -17   1  -4   11.64    0.35
  17   1   4   10.56    0.34
  17   1   4   11.19    0.33
  17  -1  -4   11.01    0.34
 -17  -1   4   10.24    0.35
  17   1   4   10.88    0.35
  17  -1  -4   10.80    0.33
 -19  -1  -4    9.34    0.34
  19   1  -4    9.21    0.33
  19  -1   4    9.31    0.36
 -19   1   4    9.28    0.35
  19  -1   4    9.06    0.36
  19   1  -4    9.32    0.34
  19   1  -4    9.30    0.34
  19  -1   4    9.19    0.34
 -19   1  -4    8.61    0.33
  19   1   4    9.49    0.35
  19   1   4    9.49    0.35
  19   1   4    9.48    0.34
  19  -1  -4    9.60    0.35
 -19  -1   4    9.09    0.35
   0  -2   4 1000.00   13.57
   0  -2  -4  978.07   13.62
   0  -2   4  954.88   13.83
   2  -2   4   93.29    1.32
   2  -2   4   91.16    1.30
  -2   2   4   92.83    1.31
   2  -2   4   94.04    1.30
  -2   2   4   91.34    1.31
   2   2  -4   92.25    1.31
  -2  -2  -4   91.61    1.29
   2   2  -4   92.14    1.33
  -2   2   4   94.19    1.35
   2   2  -4   94.08    1.30
   2   2  -4   91.54    1.30
  -2  -2  -4   90.69    1.29
  -2  -2  -4   92.95    1.30
  -2   2   4   91.90    1.36
  -2  -2   4   92.24    1.29
   2  -2  -4   91.62    1.31
   2  -2  -4   90.50    1.31
  -2   2  -4   94.36    1.32
   2   2   4   91.65    1.35
  -2  -2   4   90.78    1.32
  -2   2  -4   92.91    1.30
   2   2   4   88.96    1.30
  -2   2  -4   92.14    1.30
   2   2   4   91.37    1.30
   2  -2  -4   91.77    1.30
   2   2   4   93.10    1.30
   2  -2  -4   92.50    1.31
  -2  -2   4   91.94    1.30
   4  -2   4    2.82    0.10
   4  -2   4    2.70    0.09
  -4  -2  -4    2.91    0.09
  -4  -2  -4    2.77    0.08
   4   2  -4    3.03    0.07
   4  -2   4    2.86    0.07
   4  -2   4    2.92    0.10
   4   2  -4    2.76    0.09
  -4  -2  -4    3.04    0.07
   4   2  -4    2.83    0.09
  -4   2   4    2.82    0.09
  -4   2   4    2.74    0.09
  -4   2   4    2.92    0.09
   4   2  -4    2.82    0.08
   4   2   4    2.85    0.09
   4  -2  -4    2.76    0.09
   4  -2  -4    3.43    0.09
   4   2   4    2.79    0.09
  -4   2  -4    2.91    0.09
  -4  -2   4    2.89    0.08
   4  -2  -4    2.79    0.09
  -4  -2   4    3.03    0.08
  -4   2  -4    2.76    0.09
  -4   2  -4    2.96    0.09
  -4  -2   4    2.90    0.10
   4   2   4    2.76    0.09
   4   2   4    2.89    0.08
  -6   2   4   94.67    1.37
   6  -2   4   94.57    1.36
  -6   2   4   92.49    1.36
   6   2  -4   91.36    1.34
   6   2  -4   89.85    1.35
  -6  -2  -4   93.58    1.35
   6  -2   4   94.12    1.35
  -6  -2  -4   92.40    1.33
   6  -2   4   92.56    1.40
   6  -2   4   94.73    1.32
  -6  -2  -4   95.28    1.35
   6   2  -4   92.78    1.37
   6   2  -4   93.68    1.34
  -6  -2   4   92.39    1.44
   6  -2  -4   92.78    1.36
   6   2   4   94.34    1.35
   6   2   4   93.42    1.41
  -6  -2   4   95.51    1.35
   6   2   4   93.77    1.34
  -6   2  -4   95.98    1.37
   6   2   4   92.64    1.35
   6  -2  -4   93.22    1.35
  -6   2  -4   93.69    1.35
   6  -2  -4   90.51    1.36
  -6   2  -4   93.75    1.36
  -6  -2   4   91.65    1.33
   8  -2   4    4.63    0.15
   8   2  -4    4.87    0.14
  -8   2   4    4.97    0.15
   8   2  -4    4.83    0.14
   8  -2   4    4.65    0.16
  -8  -2  -4    4.88    0.13
   8  -2   4    4.80    0.16
  -8   2   4    4.66    0.15
  -8  -2  -4    4.68    0.14
  -8   2   4    5.01    0.16
   8   2  -4    4.97    0.16
   8   2  -4    4.96    0.13
  -8  -2  -4    4.82    0.15
   8  -2   4    4.84    0.13
   8   2   4    4.81    0.16
   8  -2  -4    5.09    0.15
  -8  -2   4    4.89    0.13
  -8   2  -4    4.79    0.15
   8   2   4    4.95    0.15
   8  -2  -4    4.66    0.16
  -8  -2   4    4.64    0.16
  -8   2  -4    4.83    0.15
  -8   2  -4    4.83    0.16
   8   2   4    4.76    0.14
  -8  -2   4    4.95    0.14
   8  -2  -4    4.91    0.15
   8   2   4    4.84    0.15
  10  -2   4   84.30    1.30
  10  -2   4   85.45    1.35
  10  -2   4   85.11    1.29
  10   2  -4   85.22    1.28
  10   2  -4   84.72    1.29
 -10  -2  -4   85.54    1.26
  10   2  -4   82.86    1.29
  10   2  -4   86.13    1.30
 -10  -2  -4   87.09    1.29
 -10   2   4   85.28    1.29
 -10   2   4   83.41    1.30
 -10  -2  -4   86.68    1.29
 -10   2   4   87.85    1.32
  10  -2   4   86.78    1.25
  10  -2  -4   85.32    1.32
  10  -2  -4   85.99    1.30
 -10   2  -4   85.29    1.30
  10   2   4   84.40    1.29
 -10   2  -4   84.64    1.29
 -10   2  -4   83.68    1.30
 -10  -2   4   85.25    1.26
  10   2   4   85.72    1.28
 -10  -2   4   85.99    1.38
  10  -2  -4   86.13    1.28
  10   2   4   87.59    1.35
 -10  -2   4   86.53    1.29
  10   2   4   85.23    1.28
  10  -2  -4   81.88    1.30
 -12   2   4    2.66    0.16
  12  -2   4    2.74    0.13
 -12  -2  -4    2.94    0.14
  12   2  -4    2.83    0.15
  12  -2   4    2.72    0.16
  12  -2   4    2.84    0.17
  12   2  -4    2.82    0.14
 -12   2   4    2.90    0.15
  12   2  -4    2.86    0.16
  12  -2   4    2.85    0.15
 -12   2   4    2.78    0.16
  12   2  -4    3.00    0.15
  12  -2  -4    2.90    0.14
  12  -2  -4    2.78    0.16
  12  -2  -4    2.78    0.16
 -12  -2   4    2.85    0.17
  12   2   4    2.78    0.15
  12   2   4    2.96    0.16
 -12   2  -4    2.88    0.15
  12   2   4    3.18    0.15
 -12   2  -4    2.71    0.15
  12  -2  -4    2.93    0.14
  12   2   4    2.80    0.15
 -12   2  -4    2.52    0.16
 -14  -2  -4    3.93    0.18
  14  -2   4    4.54    0.21
  14  -2   4    4.21    0.20
  14   2  -4    4.17    0.19
  14  -2   4    4.51    0.21
  14   2  -4    4.66    0.20
 -14   2   4    4.44    0.21
 -14   2   4    4.22    0.21
  14   2  -4    4.27    0.18
  14  -2   4    4.63    0.18
  14   2  -4    4.54    0.20
 -14   2   4    4.60    0.19
  14  -2  -4    4.57    0.20
 -14   2  -4    4.69    0.20
  14  -2  -4    4.62    0.19
  14  -2  -4    4.27    0.19
  14   2   4    3.96    0.19
 -14   2  -4    4.34    0.19
  14  -2  -4    4.26    0.21
 -14   2  -4    4.38    0.21
  14   2   4    4.45    0.20
  14   2   4    4.55    0.19
  14   2   4    4.26    0.21
  16   2  -4   26.41    0.55
 -16  -2  -4   26.66    0.55
  16  -2   4   26.04    0.56
  16  -2   4   26.19    0.57
  16   2  -4   27.32    0.57
  16  -2   4   25.31    0.58
 -16   2   4   26.65    0.58
  16   2  -4   26.62    0.56
  16  -2  -4   26.86    0.58
  16   2   4   26.24    0.55
  16   2   4   25.32    0.57
 -16   2  -4   26.33    0.56
  16   2   4   26.76    0.55
  16  -2  -4   26.61    0.57
 -16  -2   4   26.90    0.58
  16  -2  -4   26.83    0.55
  16  -2  -4   26.94    0.55
  16   2   4   26.57    0.56
  18  -2   4   -0.06    0.10
  18   2  -4   -0.04    0.11
  18   2  -4    0.18    0.12
  18  -2   4    0.17    0.12
 -18  -2  -4    0.25    0.12
  18  -2   4   -0.05    0.11
 -18   2   4    0.12    0.12
  18  -2  -4   -0.05    0.11
 -18   2  -4    0.01    0.11
  18   2   4    0.07    0.10
 -18  -2   4   -0.22    0.11
  18   2   4    0.16    0.11
  18   2   4    0.10    0.11
  18  -2  -4   -0.03    0.12
  18   2   4    0.17    0.12
  20   2  -4    3.91    0.26
  20  -2   4    3.86    0.26
  20   2   4    4.03    0.26
 -20   2  -4    4.42    0.27
 -20  -2   4    4.59    0.28
  -1   3   4   48.57    0.71
   1   3  -4   49.30    0.70
   1   3  -4   48.46    0.69
   1  -3   4   49.51    0.72
  -1   3   4   49.42    0.70
   1  -3   4   48.46    0.69
   1   3  -4   48.49    0.72
  -1   3   4   49.07    0.71
  -1   3   4   47.95    0.74
  -1  -3  -4   48.37    0.69
  -1  -3  -4   49.38    0.70
   1  -3   4   49.59    0.70
   1   3  -4   48.94    0.69
  -1  -3   4   49.40    0.69
  -1  -3   4   48.56    0.72
  -1   3  -4   48.99    0.68
   1  -3  -4   47.22    0.72
  -1   3  -4   47.80    0.70
   1   3   4   48.64    0.68
  -1   3  -4   49.28    0.72
   1  -3  -4   47.54    0.71
   1   3   4   47.89    0.70
   1   3   4   48.22    0.74
   1   3   4   47.84    0.70
  -1   3  -4   48.59    0.70
   1  -3  -4   48.24    0.71
  -3  -3  -4   28.32    0.41
   3   3  -4   27.95    0.45
  -3   3   4   28.37    0.44
   3  -3   4   27.58    0.43
   3   3  -4   27.87    0.42
   3   3  -4   27.61    0.44
   3   3  -4   28.11    0.42
  -3   3   4   27.77    0.44
  -3   3   4   27.76    0.44
  -3  -3  -4   28.03    0.43
   3   3  -4   28.70    0.42
  -3   3   4   28.27    0.46
   3  -3   4   29.37    0.44
   3  -3  -4   27.13    0.44
   3  -3  -4   27.51    0.44
   3   3   4   28.06    0.43
  -3   3  -4   28.11    0.44
   3   3   4   28.91    0.42
  -3  -3   4   28.57    0.42
  -3   3  -4   28.02    0.43
   3   3   4   27.18    0.46
  -3  -3   4   28.00    0.44
  -3   3  -4   28.61    0.44
   3  -3  -4   27.65    0.44
   3  -3  -4   28.18    0.43
  -5   3   4   32.17    0.52
  -5  -3  -4   31.49    0.48
  -5  -3  -4   32.18    0.49
   5  -3   4   32.07    0.50
   5  -3   4   32.06    0.46
   5   3  -4   31.43    0.49
   5   3  -4   32.48    0.48
   5   3  -4   31.22    0.51
   5   3  -4   32.47    0.49
  -5   3   4   30.92    0.51
  -5   3   4   31.67    0.51
   5  -3   4   31.97    0.53
   5  -3   4   32.56    0.51
  -5   3  -4   32.31    0.51
   5   3   4   31.01    0.53
   5  -3  -4   30.28    0.51
   5  -3  -4   31.74    0.50
  -5  -3   4   32.00    0.49
  -5  -3   4   32.03    0.54
   5  -3  -4   31.98    0.51
  -5  -3   4   32.04    0.47
  -5   3  -4   32.04    0.50
   5   3   4   31.47    0.51
   5   3   4   31.51    0.49
  -5   3  -4   31.22    0.51
   5   3   4   31.70    0.49
  -7  -3  -4  118.88    1.68
   7   3  -4  116.09    1.69
   7   3  -4  116.74    1.67
   7  -3   4  118.50    1.70
   7   3  -4  113.05    1.67
   7  -3   4  117.60    1.69
  -7   3   4  115.83    1.70
  -7   3   4  117.69    1.71
  -7  -3  -4  120.14    1.66
   7  -3   4  116.36    1.64
  -7   3   4  116.35    1.69
   7  -3   4  114.95    1.75
   7   3  -4  115.04    1.71
  -7  -3   4  110.26    1.79
   7   3   4  116.84    1.67
  -7   3  -4  117.52    1.69
  -7   3  -4  119.39    1.71
  -7  -3   4  114.90    1.65
   7  -3  -4  117.93    1.67
   7  -3  -4  117.30    1.70
  -7  -3   4  118.41    1.67
   7  -3  -4  115.09    1.69
   7   3   4  116.60    1.75
   7   3   4  114.30    1.67
  -7   3  -4  118.48    1.70
   7   3   4  118.75    1.69
  -9   3   4   60.53    0.95
   9   3  -4   61.18    0.93
  -9  -3  -4   60.68    0.91
   9  -3   4   60.52    0.95
   9   3  -4   60.27    0.93
   9   3  -4   60.55    0.95
   9  -3   4   62.44    0.90
   9  -3   4   60.51    0.99
  -9   3   4   60.47    0.97
  -9   3   4   61.20    0.97
   9   3  -4   61.50    0.95
   9  -3   4   58.99    0.96
  -9  -3  -4   61.68    0.94
  -9  -3  -4   62.36    0.94
  -9   3  -4   61.41    0.96
   9   3   4   61.43    0.95
  -9   3  -4   60.15    0.96
   9  -3  -4   61.67    0.95
  -9   3  -4   59.96    0.94
   9   3   4   62.28    0.93
   9   3   4   61.95    0.99
  -9  -3   4   60.32    0.91
  -9  -3   4   61.51    1.02
   9   3   4   61.10    0.94
   9  -3  -4   60.76    0.96
   9  -3  -4   60.57    0.93
  -9  -3   4   60.88    0.93
  11  -3   4    6.12    0.20
  11  -3   4    6.39    0.22
  11  -3   4    6.19    0.17
  11   3  -4    5.91    0.19
 -11   3   4    6.29    0.20
 -11   3   4    6.16    0.22
  11   3  -4    6.02    0.18
  11   3  -4    5.88    0.21
  11   3  -4    6.29    0.19
 -11   3   4    6.26    0.21
 -11  -3  -4    6.37    0.19
  11  -3   4    6.49    0.22
  11   3   4    6.35    0.20
  11   3   4    6.27    0.19
 -11   3  -4    6.09    0.20
  11   3   4    6.50    0.20
  11  -3  -4    6.74    0.20
  11  -3  -4    6.01    0.21
  11  -3  -4    5.79    0.21
  11   3   4    6.59    0.21
 -11   3  -4    6.35    0.22
 -11  -3   4    6.53    0.23
 -11   3  -4    6.48    0.21
  11  -3  -4    5.95    0.19
  13   3  -4    0.14    0.08
 -13   3   4    0.17    0.09
 -13   3   4    0.19    0.08
  13   3  -4    0.25    0.08
  13   3  -4    0.11    0.07
 -13   3   4    0.08    0.09
  13  -3   4    0.31    0.10
  13  -3   4    0.25    0.08
  13   3  -4    0.21    0.07
  13  -3   4    0.17    0.07
  13  -3   4    0.24    0.09
 -13  -3  -4    0.09    0.08
  13  -3  -4    0.25    0.08
  13  -3  -4    0.24    0.09
 -13   3  -4    0.10    0.08
  13   3   4    0.16    0.08
  13   3   4    0.25    0.09
  13  -3  -4    0.29    0.09
  13  -3  -4    0.47    0.09
 -13   3  -4    0.19    0.09
  13   3   4    0.27    0.09
 -13  -3   4    0.33    0.10
 -13   3  -4    0.15    0.08
  13   3   4    0.25    0.08
  15   3  -4   17.19    0.42
  15  -3   4   17.58    0.44
  15   3  -4   17.55    0.40
 -15  -3  -4   17.18    0.40
  15  -3   4   17.40    0.43
  15   3  -4   16.88    0.40
  15  -3   4   16.86    0.41
 -15   3   4   16.22    0.43
 -15   3   4   17.20    0.43
  15   3   4   17.56    0.41
  15   3   4   17.18    0.41
  15  -3  -4   17.10    0.41
  15   3   4   16.60    0.39
 -15   3  -4   17.84    0.44
 -15   3  -4   17.03    0.42
  15  -3  -4   16.79    0.41
  15  -3  -4   17.19    0.43
  15  -3  -4   16.73    0.39
 -15   3  -4   17.24    0.40
  15   3   4   16.27    0.42
  17  -3   4    8.28    0.32
 -17   3   4    8.70    0.32
 -17  -3  -4    8.20    0.29
  17   3  -4    8.01    0.29
  17   3  -4    8.38    0.31
  17  -3   4    8.01    0.30
  17  -3   4    8.53    0.32
  17   3   4    8.13    0.30
  17   3   4    8.61    0.31
 -17   3  -4    8.22    0.30
  17  -3  -4    7.97    0.28
 -17  -3   4    7.75    0.31
  17  -3  -4    8.16    0.32
  17   3   4    8.15    0.29
  17   3   4    8.43    0.29
  17  -3  -4    7.89    0.31
  19   3  -4    5.16    0.27
 -19   3   4    5.77    0.29
  19  -3   4    5.31    0.28
  19  -3   4    5.47    0.29
  19   3  -4    5.33    0.28
  19   3  -4    5.49    0.27
  19  -3   4    5.54    0.30
  19   3   4    5.52    0.26
 -19  -3   4    5.34    0.28
 -19   3  -4    5.03    0.27
  19   3   4    5.84    0.28
  19  -3  -4    5.18    0.27
  19   3   4    5.19    0.29
  19   3   4    5.21    0.27
   0   4  -4   11.79    0.19
   0  -4  -4   12.09    0.22
   0   4   4   11.71    0.21
   0   4   4   11.97    0.19
   0  -4  -4   11.60    0.18
   0  -4  -4   11.83    0.19
   0  -4   4   12.05    0.22
   0  -4  -4   11.65    0.21
   0   4  -4   12.03    0.22
   0  -4   4   12.18    0.19
   0  -4   4   12.07    0.20
   0   4  -4   11.95    0.19
   0   4  -4   11.77    0.20
   0   4   4   11.91    0.20
   2   4  -4   22.88    0.35
  -2   4   4   23.18    0.36
   2  -4   4   23.19    0.36
  -2  -4  -4   23.06    0.36
   2   4  -4   23.54    0.36
  -2  -4  -4   22.19    0.34
   2   4  -4   23.87    0.38
  -2   4   4   23.88    0.40
   2   4  -4   23.51    0.34
  -2  -4  -4   23.07    0.35
   2   4  -4   23.07    0.36
  -2   4   4   23.41    0.36
  -2   4   4   22.65    0.37
   2  -4   4   23.41    0.35
   2   4  -4   22.90    0.34
   2   4   4   22.50    0.37
   2  -4  -4   23.55    0.37
  -2   4  -4   22.42    0.36
   2   4   4   22.47    0.35
   2   4   4   22.88    0.35
   2   4   4   23.12    0.34
  -2   4  -4   23.69    0.36
   2  -4  -4   22.53    0.38
  -2  -4   4   23.05    0.37
  -2   4  -4   22.80    0.38
   2   4   4   22.69    0.39
   2  -4  -4   23.17    0.37
  -4  -4  -4  110.94    1.66
   4   4  -4  113.14    1.61
  -4   4   4  111.31    1.60
   4   4  -4  110.66    1.56
   4  -4   4  109.95    1.58
   4   4  -4  110.07    1.58
  -4  -4  -4  109.26    1.55
  -4  -4  -4  111.52    1.56
   4  -4   4  110.92    1.59
   4   4  -4  113.57    1.56
  -4   4   4  113.55    1.60
   4   4  -4  111.79    1.62
  -4   4   4  110.79    1.59
  -4   4  -4  107.69    1.59
   4   4   4  111.96    1.56
   4  -4  -4  110.94    1.59
   4  -4  -4  110.40    1.57
   4   4   4  110.54    1.56
  -4   4  -4  113.32    1.61
  -4  -4   4  110.68    1.60
   4  -4  -4  111.88    1.59
   4   4   4  109.13    1.58
  -4   4  -4  109.70    1.58
   4   4   4  110.91    1.65
  -4  -4   4  110.49    1.69
   6  -4   4   38.05    0.60
  -6   4   4   39.03    0.62
   6   4  -4   37.11    0.61
  -6  -4  -4   38.51    0.59
   6   4  -4   37.82    0.58
   6   4  -4   38.19    0.60
   6  -4   4   38.33    0.61
   6   4  -4   38.22    0.58
   6  -4   4   38.49    0.55
  -6   4   4   38.63    0.62
  -6   4   4   37.81    0.61
  -6  -4  -4   38.51    0.56
   6  -4  -4   38.43    0.61
   6   4   4   38.60    0.59
   6   4   4   38.26    0.58
  -6   4  -4   38.62    0.62
  -6  -4   4   37.68    0.65
  -6  -4   4   38.93    0.58
   6   4   4   38.58    0.61
  -6   4  -4   38.49    0.62
   6   4   4   37.08    0.63
  -6   4  -4   37.87    0.60
   6  -4  -4   37.97    0.62
   6  -4  -4   38.65    0.60
   8  -4   4    7.05    0.20
  -8   4   4    7.27    0.20
   8   4  -4    7.62    0.18
  -8   4   4    7.82    0.21
  -8   4   4    7.67    0.20
   8  -4   4    7.79    0.19
   8   4  -4    7.77    0.21
  -8  -4  -4    7.73    0.16
   8  -4   4    7.60    0.15
   8   4  -4    7.66    0.18
   8  -4   4    7.33    0.21
   8   4  -4    7.54    0.17
  -8  -4  -4    7.64    0.18
   8   4   4    7.76    0.21
   8  -4  -4    7.90    0.20
  -8  -4   4    7.51    0.22
   8   4   4    7.13    0.19
  -8   4  -4    7.24    0.20
   8  -4  -4    7.85    0.19
  -8  -4   4    8.01    0.18
   8   4   4    7.65    0.18
  -8   4  -4    7.46    0.20
   8   4   4    7.35    0.18
  -8   4  -4    7.35    0.19
   8  -4  -4    7.51    0.21
  10   4  -4    8.55    0.21
  10   4  -4    8.66    0.21
  10  -4   4    8.47    0.23
  10  -4   4    8.96    0.25
  10   4  -4    8.78    0.21
  10   4  -4    8.61    0.24
 -10   4   4    8.83    0.24
 -10   4   4    8.72    0.23
 -10   4   4    8.66    0.24
  10  -4   4    8.50    0.19
  10  -4   4    8.45    0.24
 -10  -4   4    8.73    0.26
  10   4   4    8.82    0.22
 -10   4  -4    8.83    0.23
  10   4   4    8.41    0.23
  10   4   4    8.49    0.24
  10  -4  -4    8.39    0.24
  10  -4  -4    9.13    0.22
 -10   4  -4    8.60    0.25
  10  -4  -4    8.69    0.23
 -10   4  -4    8.56    0.23
  10   4   4    8.76    0.21
 -12  -4  -4   23.82    0.45
  12  -4   4   23.53    0.49
  12   4  -4   23.72    0.48
 -12   4   4   24.03    0.47
  12  -4   4   22.85    0.48
  12   4  -4   23.01    0.44
  12  -4   4   22.83    0.47
  12   4  -4   23.41    0.45
 -12   4   4   22.85    0.49
 -12   4   4   24.40    0.49
  12   4  -4   23.27    0.45
 -12   4  -4   23.62    0.48
  12   4   4   23.08    0.45
  12   4   4   23.49    0.49
  12  -4  -4   22.98    0.47
  12   4   4   23.12    0.45
 -12   4  -4   23.71    0.46
  12   4   4   23.61    0.47
 -12   4  -4   23.33    0.49
  12  -4  -4   23.59    0.47
 -12  -4   4   22.83    0.50
  12  -4  -4   24.34    0.45
  12  -4  -4   23.77    0.49
  14   4  -4    6.28    0.22
  14  -4   4    5.99    0.24
 -14  -4  -4    5.84    0.21
 -14   4   4    5.58    0.24
  14   4  -4    6.14    0.24
 -14   4   4    6.29    0.25
  14  -4   4    6.17    0.25
  14  -4   4    5.75    0.24
 -14   4   4    6.40    0.24
  14   4  -4    6.17    0.22
  14  -4  -4    5.50    0.22
 -14   4  -4    6.11    0.23
  14   4   4    5.77    0.23
 -14   4  -4    5.97    0.23
  14   4   4    5.79    0.22
  14  -4  -4    6.38    0.25
 -14   4  -4    5.98    0.25
  14   4   4    5.80    0.23
  14  -4  -4    5.88    0.21
  14  -4  -4    5.88    0.23
  14   4   4    6.04    0.22
 -14  -4   4    5.55    0.25
 -16   4   4    3.51    0.23
  16   4  -4    3.62    0.20
 -16   4   4    3.88    0.23
  16  -4   4    3.68    0.22
  16  -4   4    3.18    0.20
  16  -4   4    3.68    0.23
  16   4  -4    3.38    0.21
 -16  -4  -4    3.40    0.19
  16   4   4    3.63    0.21
 -16   4  -4    3.11    0.19
  16   4   4    3.18    0.19
 -16   4  -4    3.29    0.21
  16  -4  -4    3.89    0.23
  16  -4  -4    3.31    0.21
  16   4   4    3.17    0.22
  16   4   4    3.39    0.21
  16  -4  -4    3.27    0.21
  18   4  -4   15.17    0.41
  18  -4   4   15.42    0.46
  18  -4   4   14.59    0.42
  18   4  -4   15.50    0.44
 -18   4   4   14.96    0.44
  18   4  -4   15.78    0.41
  18  -4   4   15.07    0.45
  18  -4  -4   16.08    0.44
  18   4   4   15.10    0.43
 -18   4  -4   15.48    0.44
  18  -4  -4   15.47    0.45
 -18  -4   4   14.89    0.44
  18   4   4   15.47    0.44
  18   4   4   16.04    0.42
  18   4   4   14.85    0.41
   1  -5   4   13.69    0.23
  -1   5   4   13.51    0.27
   1   5  -4   13.62    0.26
   1  -5   4   13.55    0.23
  -1   5   4   13.85    0.23
  -1  -5  -4   13.89    0.23
  -1   5   4   13.25    0.23
   1   5  -4   13.76    0.23
  -1  -5  -4   14.07    0.25
   1   5  -4   14.19    0.21
   1  -5   4   13.66    0.21
   1   5  -4   13.96    0.24
   1   5  -4   13.83    0.22
  -1  -5  -4   13.85    0.23
  -1   5   4   13.84    0.24
   1   5  -4   13.70    0.22
  -1   5  -4   13.64    0.23
   1  -5  -4   13.78    0.24
  -1   5  -4   13.69    0.25
   1   5   4   14.28    0.23
  -1  -5   4   13.83    0.25
  -1   5  -4   13.93    0.21
  -1  -5   4   13.87    0.23
   1   5   4   13.36    0.23
   1  -5  -4   13.65    0.26
   1   5   4   14.14    0.22
  -1   5  -4   13.64    0.23
   1   5   4   12.93    0.27
   1  -5  -4   13.82    0.23
   3   5  -4   32.23    0.50
   3  -5   4   31.80    0.49
  -3  -5  -4   31.08    0.50
   3   5  -4   31.92    0.46
  -3   5   4   30.30    0.53
   3  -5   4   31.62    0.48
  -3   5   4   31.92    0.49
   3   5  -4   32.09    0.45
  -3   5   4   31.39    0.50
   3   5  -4   30.44    0.49
   3   5  -4   31.47    0.46
  -3   5   4   30.98    0.49
   3   5  -4   31.33    0.51
  -3   5  -4   31.67    0.49
   3   5   4   31.60    0.53
   3   5   4   31.41    0.47
   3   5   4   31.93    0.47
   3   5   4   32.35    0.47
   3  -5  -4   32.11    0.50
   3  -5  -4   31.48    0.49
  -3   5  -4   30.75    0.51
  -3   5  -4   31.36    0.49
   3   5   4   31.09    0.50
  -3  -5   4   32.12    0.50
   3  -5  -4   30.88    0.51
   3  -5  -4   31.78    0.49
  -5   5   4   71.53    1.07
   5   5  -4   73.82    1.03
   5   5  -4   72.08    1.07
  -5   5   4   71.17    1.07
   5  -5   4   72.33    1.07
   5   5  -4   70.35    1.06
   5   5  -4   70.95    1.03
  -5  -5  -4   72.35    1.04
   5   5  -4   72.81    1.09
   5  -5   4   72.62    1.06
  -5   5   4   69.51    1.07
  -5  -5  -4   72.28    1.11
   5   5  -4   73.21    1.03
   5  -5  -4   70.78    1.07
   5   5   4   71.66    1.07
  -5  -5   4   70.54    1.14
   5   5   4   73.19    1.04
   5  -5  -4   71.45    1.07
   5  -5  -4   72.11    1.05
  -5   5  -4   73.02    1.07
   5   5   4   71.75    1.12
  -5   5  -4   73.21    1.08
  -5   5  -4   71.41    1.06
  -5  -5   4   69.89    1.06
   5   5   4   72.19    1.04
   7   5  -4   10.51    0.21
  -7   5   4   10.38    0.24
  -7   5   4   10.82    0.24
   7   5  -4   10.70    0.20
   7  -5   4   10.62    0.24
  -7   5   4   10.44    0.25
   7  -5   4   10.52    0.23
  -7  -5  -4   10.45    0.24
   7   5  -4   10.54    0.24
   7  -5   4   10.64    0.18
  -7  -5  -4   10.73    0.21
   7   5  -4   10.79    0.22
   7   5   4   10.30    0.25
  -7   5  -4   10.57    0.23
   7  -5  -4   11.00    0.24
   7  -5  -4   10.69    0.22
  -7   5  -4   10.36    0.24
   7   5   4   10.40    0.24
  -7  -5   4   10.73    0.21
  -7   5  -4   10.28    0.24
   7   5   4   10.15    0.21
  -7  -5   4   10.12    0.26
   7   5   4   10.99    0.21
   7  -5  -4   10.61    0.25
  -9   5   4   24.79    0.47
  -9   5   4   24.44    0.46
   9  -5   4   25.28    0.49
   9   5  -4   25.13    0.43
   9  -5   4   24.99    0.40
   9  -5   4   25.36    0.47
   9  -5   4   25.58    0.46
   9   5  -4   24.67    0.43
   9   5  -4   24.87    0.47
  -9   5   4   24.85    0.47
   9   5  -4   24.77    0.44
  -9   5  -4   25.54    0.48
   9   5   4   24.84    0.43
  -9   5  -4   25.34    0.47
   9   5   4   25.78    0.47
  -9  -5   4   24.12    0.49
  -9   5  -4   25.33    0.46
   9   5   4   24.76    0.44
   9   5   4   26.18    0.49
   9  -5  -4   25.22    0.44
   9  -5  -4   24.89    0.47
   9  -5  -4   24.69    0.46
  11   5  -4   34.70    0.58
 -11   5   4   33.72    0.63
  11   5  -4   34.15    0.58
 -11   5   4   35.19    0.62
  11  -5   4   34.54    0.65
  11  -5   4   34.53    0.63
 -11   5   4   33.54    0.63
  11   5  -4   34.20    0.60
  11  -5   4   33.85    0.61
  11   5  -4   34.66    0.63
 -11   5  -4   34.81    0.64
  11   5   4   34.54    0.59
  11  -5  -4   34.69    0.62
  11   5   4   34.37    0.64
  11   5   4   35.17    0.62
 -11   5  -4   35.30    0.63
  11  -5  -4   34.27    0.58
  11  -5  -4   34.48    0.63
 -11  -5   4   34.14    0.66
  11   5   4   33.78    0.58
 -11   5  -4   34.66    0.61
  13   5  -4   22.57    0.46
  13  -5   4   24.23    0.51
  13   5  -4   23.65    0.50
  13   5  -4   23.93    0.46
 -13   5   4   23.80    0.49
 -13   5   4   24.12    0.52
  13  -5   4   23.55    0.49
 -13  -5  -4   24.31    0.47
 -13   5   4   23.72    0.51
  13  -5   4   23.74    0.52
  13  -5  -4   24.45    0.50
  13  -5  -4   23.49    0.46
  13  -5  -4   24.25    0.51
 -13  -5   4   23.34    0.53
 -13   5  -4   24.07    0.50
  13   5   4   23.35    0.46
  13   5   4   23.27    0.49
  13   5   4   23.44    0.46
  13  -5  -4   23.36    0.49
  13   5   4   23.41    0.50
 -13   5  -4   24.01    0.49
 -13   5  -4   23.09    0.51
  15  -5   4    7.51    0.27
 -15   5   4    7.39    0.27
 -15   5   4    7.68    0.27
 -15  -5  -4    7.37    0.26
  15   5  -4    7.72    0.25
  15  -5   4    6.95    0.27
 -15   5   4    7.90    0.30
  15   5  -4    7.52    0.28
  15  -5   4    7.73    0.29
 -15  -5   4    7.57    0.30
  15   5   4    7.55    0.25
  15  -5  -4    7.25    0.27
  15   5   4    7.40    0.26
 -15   5  -4    7.79    0.30
  15   5   4    7.64    0.28
  15   5   4    7.59    0.28
 -15   5  -4    7.76    0.28
 -15   5  -4    7.55    0.28
  15  -5  -4    7.45    0.29
  15  -5  -4    7.52    0.28
 -17   5   4    1.29    0.19
  17  -5   4    1.16    0.16
  17   5  -4    1.20    0.14
  17  -5   4    1.17    0.15
  17   5  -4    0.91    0.15
  17   5  -4    1.08    0.14
 -17   5   4    1.09    0.16
  17  -5   4    1.04    0.16
  17  -5  -4    1.36    0.17
  17   5   4    0.91    0.14
  17  -5  -4    0.94    0.15
  17   5   4    0.98    0.15
 -17   5  -4    1.18    0.17
  17   5   4    1.06    0.15
 -17   5  -4    1.08    0.16
  17   5   4    1.28    0.15
  17  -5  -4    1.22    0.15
  19   5  -4    0.50    0.13
  19   5  -4    0.53    0.14
  19   5  -4    0.33    0.12
 -19   5   4    0.27    0.14
  19  -5   4    0.40    0.14
  19  -5   4    0.36    0.13
  19  -5   4    0.20    0.14
  19   5   4    0.19    0.12
 -19   5  -4    0.30    0.13
  19  -5  -4    0.46    0.14
  19   5   4    0.34    0.12
  19   5   4    0.16    0.12
 -19  -5   4    0.31    0.13
  19   5   4    0.30    0.14
   0   6   4  300.65    4.24
   0  -6  -4  299.95    4.23
   0  -6   4  300.46    4.24
   0  -6   4  291.66    4.21
   0   6  -4  289.60    4.19
   0   6  -4  300.10    4.20
   0   6  -4  306.47    4.17
   0   6   4  302.74    4.23
   0   6   4  297.39    4.49
   0  -6  -4  292.18    4.32
   0   6  -4  295.25    4.18
   0   6   4  298.63    4.23
  -2   6   4  130.96    1.85
   2   6  -4  129.46    1.81
  -2   6   4  131.11    1.87
   2  -6   4  130.30    1.84
   2   6  -4  131.44    1.91
  -2   6   4  131.02    1.85
   2   6  -4  131.68    1.89
   2   6  -4  131.52    1.83
  -2   6   4  129.93    1.95
   2  -6   4  132.03    1.83
   2   6  -4  129.45    1.84
   2   6  -4  133.87    1.81
   2   6  -4  134.15    1.83
  -2  -6  -4  129.43    1.94
  -2   6  -4  129.86    1.84
   2   6   4  132.63    1.85
   2   6   4  130.41    1.95
   2  -6  -4  132.82    1.85
   2   6   4  125.58    1.85
  -2   6  -4  128.23    1.89
   2   6   4  130.95    1.83
   2   6   4  129.73    1.85
  -2   6  -4  129.78    1.80
   2  -6  -4  128.55    1.84
  -2  -6   4  133.23    1.89
   2   6   4  133.56    1.83
  -2   6  -4  132.59    1.84
   2  -6  -4  130.34    1.89
   4   6  -4    5.62    0.16
  -4   6   4    5.97    0.15
  -4   6   4    5.90    0.15
   4   6  -4    5.95    0.11
   4   6  -4    6.10    0.11
  -4  -6  -4    5.79    0.14
   4   6  -4    6.17    0.15
   4   6  -4    6.38    0.14
   4   6  -4    6.06    0.11
   4  -6   4    5.88    0.14
   4  -6   4    5.78    0.15
  -4   6   4    6.19    0.16
  -4   6  -4    6.20    0.16
   4   6   4    5.74    0.12
   4  -6  -4    6.14    0.16
  -4  -6   4    5.84    0.14
   4   6   4    6.40    0.12
   4   6   4    5.80    0.15
  -4   6  -4    5.59    0.15
   4   6   4    5.88    0.17
   4  -6  -4    5.92    0.16
   4  -6  -4    6.13    0.14
   4  -6  -4    5.86    0.15
  -4   6  -4    6.05    0.14
   4   6   4    5.89    0.12
  -6   6   4   21.75    0.40
   6   6  -4   22.41    0.42
   6  -6   4   21.96    0.38
  -6  -6  -4   22.16    0.36
  -6   6   4   22.10    0.40
   6   6  -4   22.46    0.35
   6   6  -4   21.83    0.40
   6   6  -4   22.40    0.36
  -6  -6  -4   21.49    0.40
  -6   6   4   21.57    0.40
   6   6  -4   22.30    0.35
   6   6  -4   22.82    0.39
   6  -6   4   21.91    0.40
  -6  -6   4   22.06    0.37
  -6   6  -4   21.50    0.40
   6   6   4   22.19    0.40
   6  -6  -4   21.69    0.40
  -6   6  -4   22.28    0.39
   6  -6  -4   22.77    0.40
   6  -6  -4   22.00    0.37
   6   6   4   22.26    0.36
  -6  -6   4   22.42    0.43
   6   6   4   21.91    0.42
   6   6   4   22.01    0.36
  -6   6  -4   22.49    0.41
   8   6  -4    4.81    0.16
  -8  -6  -4    4.51    0.16
  -8   6   4    4.76    0.17
   8   6  -4    4.49    0.13
   8  -6   4    4.53    0.15
   8   6  -4    4.39    0.14
  -8   6   4    4.61    0.16
   8  -6   4    4.43    0.16
  -8   6   4    4.49    0.16
   8   6  -4    4.54    0.13
   8  -6  -4    4.42    0.17
   8   6   4    4.51    0.13
  -8   6  -4    4.70    0.16
   8   6   4    4.48    0.17
  -8   6  -4    4.62    0.17
  -8   6  -4    4.57    0.16
  -8  -6   4    4.54    0.18
   8  -6  -4    4.87    0.14
   8  -6  -4    4.69    0.16
   8   6   4    4.70    0.13
   8   6   4    4.60    0.17
  10   6  -4   23.45    0.42
 -10   6   4   24.39    0.48
  10   6  -4   23.68    0.42
  10   6  -4   22.59    0.46
  10  -6   4   25.05    0.50
 -10   6   4   23.61    0.46
 -10   6   4   23.68    0.47
  10  -6   4   23.82    0.46
  10   6  -4   24.10    0.44
  10  -6   4   24.24    0.47
  10   6   4   24.06    0.43
  10   6   4   24.69    0.47
 -10  -6   4   24.32    0.50
 -10   6  -4   23.39    0.46
  10   6   4   23.80    0.48
 -10   6  -4   23.68    0.48
  10  -6  -4   24.13    0.48
  10   6   4   24.00    0.43
  10  -6  -4   24.60    0.43
 -10   6  -4   24.39    0.48
  10  -6  -4   23.72    0.46
  12   6  -4    9.15    0.24
  12  -6   4    9.21    0.27
 -12   6   4    9.53    0.29
 -12   6   4    9.17    0.28
  12   6  -4    8.93    0.24
  12   6  -4    9.24    0.27
  12  -6   4    9.55    0.29
  12   6  -4    8.99    0.24
  12  -6   4    8.77    0.27
 -12   6   4    9.11    0.28
  12   6   4    9.53    0.28
  12   6   4    9.15    0.24
  12  -6  -4    8.92    0.27
  12   6   4    8.62    0.24
 -12   6  -4    9.12    0.28
 -12   6  -4    9.23    0.29
  12  -6  -4    9.38    0.24
  12   6   4    8.98    0.28
 -12   6  -4    9.20    0.27
 -12  -6   4    9.48    0.30
  12  -6  -4    9.04    0.27
  14  -6   4   14.58    0.40
 -14   6   4   15.08    0.41
  14  -6   4   14.96    0.38
  14  -6   4   14.32    0.39
 -14   6   4   14.93    0.38
  14   6  -4   15.00    0.39
 -14   6   4   15.31    0.40
  14   6  -4   14.79    0.35
 -14  -6  -4   15.39    0.36
 -14   6  -4   15.40    0.41
  14   6   4   15.15    0.39
  14  -6  -4   16.00    0.41
  14  -6  -4   15.36    0.39
  14   6   4   15.07    0.35
 -14   6  -4   15.51    0.39
  14   6   4   14.69    0.38
  14  -6  -4   15.60    0.39
 -14  -6   4   15.74    0.42
  14   6   4   15.16    0.35
 -14   6  -4   14.84    0.38
  16  -6   4   17.44    0.44
  16   6  -4   17.44    0.45
  16  -6   4   18.00    0.47
  16   6  -4   17.69    0.41
 -16   6   4   16.22    0.44
  16  -6   4   17.89    0.47
 -16   6   4   17.19    0.44
  16   6  -4   17.53    0.41
 -16   6   4   17.33    0.47
  16   6   4   16.93    0.45
  16   6   4   17.67    0.41
  16  -6  -4   17.39    0.46
 -16   6  -4   16.42    0.44
 -16   6  -4   17.45    0.47
  16  -6  -4   17.33    0.44
  16   6   4   17.64    0.41
 -16   6  -4   17.66    0.44
  16  -6  -4   17.17    0.45
  16   6   4   18.01    0.45
  18   6  -4    0.64    0.13
  18   6  -4    0.62    0.12
  18  -6   4    0.55    0.14
 -18   6   4    0.31    0.12
  18  -6   4    0.55    0.15
  18   6  -4    0.43    0.14
  18  -6   4    0.60    0.15
 -18   6  -4    0.40    0.14
 -18   6  -4    0.48    0.15
  18  -6  -4    0.65    0.15
  18   6   4    0.64    0.13
  18   6   4    0.51    0.13
  18  -6  -4    0.43    0.15
  18   6   4    0.91    0.16
  18   6   4    0.70    0.15
  18  -6  -4    0.71    0.14
  -1   7   4    7.22    0.15
  -1  -7  -4    7.11    0.17
   1   7  -4    6.88    0.15
   1   7  -4    7.04    0.12
  -1   7   4    6.74    0.19
   1  -7   4    7.11    0.15
   1   7  -4    7.12    0.18
  -1   7   4    6.98    0.15
  -1   7   4    6.93    0.15
   1   7  -4    7.14    0.17
   1   7  -4    6.83    0.12
   1   7  -4    6.80    0.12
   1   7  -4    7.30    0.12
  -1  -7  -4    6.99    0.14
  -1  -7   4    6.81    0.17
   1  -7  -4    7.07    0.18
   1  -7  -4    7.54    0.15
   1   7   4    7.14    0.19
   1   7   4    7.06    0.14
  -1   7  -4    7.20    0.14
   1   7   4    6.91    0.14
  -1  -7   4    6.86    0.15
   1   7   4    6.91    0.14
  -1   7  -4    7.11    0.13
  -1   7  -4    7.02    0.14
   1   7   4    6.93    0.14
  -1   7  -4    7.14    0.18
  -3   7   4   73.17    1.08
  -3   7   4   73.95    1.16
  -3   7   4   73.09    1.09
   3   7  -4   72.99    1.08
   3  -7   4   73.37    1.06
   3   7  -4   72.68    1.11
   3   7  -4   72.58    1.02
  -3  -7  -4   73.35    1.12
  -3   7   4   74.21    1.09
   3   7  -4   74.24    1.12
   3  -7   4   74.33    1.07
   3  -7  -4   73.70    1.08
  -3  -7   4   74.44    1.10
   3   7   4   72.76    1.15
   3   7   4   71.85    1.05
  -3   7  -4   74.90    1.07
   3  -7  -4   73.69    1.12
   3   7   4   73.95    1.04
   3   7   4   73.75    1.07
  -3   7  -4   73.91    1.08
   3   7   4   74.43    1.09
   3  -7  -4   72.27    1.07
  -3   7  -4   74.99    1.12
   3   7   4   73.91    1.05
   5   7  -4   48.92    0.78
  -5   7   4   49.18    0.77
   5   7  -4   48.58    0.76
   5   7  -4   49.70    0.70
  -5  -7  -4   47.45    0.78
   5  -7   4   48.70    0.76
   5   7  -4   48.90    0.69
   5   7  -4   48.46    0.77
   5   7  -4   48.78    0.70
  -5   7   4   47.38    0.76
  -5   7   4   48.41    0.76
   5  -7   4   49.26    0.74
   5   7   4   49.48    0.71
   5  -7  -4   48.62    0.73
   5  -7  -4   49.15    0.75
   5  -7  -4   48.39    0.76
  -5  -7   4   47.93    0.75
   5   7   4   48.27    0.71
  -5  -7   4   46.46    0.81
   5   7   4   49.27    0.71
   5   7   4   48.54    0.81
  -5   7  -4   48.35    0.78
   5   7   4   48.33    0.77
  -5   7  -4   48.67    0.76
  -5   7  -4   48.95    0.75
   7   7  -4    9.72    0.19
  -7   7   4    9.30    0.24
   7  -7   4    9.69    0.22
  -7  -7  -4    9.62    0.23
   7   7  -4    9.68    0.22
  -7  -7  -4    9.77    0.18
   7  -7   4   10.11    0.24
  -7   7   4    9.71    0.24
   7   7  -4    9.49    0.18
   7   7  -4    9.69    0.24
  -7   7   4    9.75    0.23
  -7   7  -4    9.83    0.24
  -7  -7   4    9.59    0.26
   7   7   4    9.77    0.20
   7  -7  -4    9.65    0.23
  -7  -7   4    9.83    0.21
  -7   7  -4    9.61    0.25
  -7   7  -4    9.59    0.23
   7   7   4    9.65    0.25
   7   7   4    9.57    0.19
   7  -7  -4    9.96    0.24
   7   7   4    9.47    0.24
   7  -7  -4    9.37    0.21
  -9   7   4    4.68    0.18
   9   7  -4    4.77    0.14
  -9   7   4    4.55    0.18
   9  -7   4    4.87    0.18
   9  -7   4    4.80    0.17
   9   7  -4    4.94    0.14
  -9  -7  -4    4.44    0.17
   9   7  -4    4.72    0.19
  -9   7   4    5.04    0.18
   9   7  -4    4.70    0.16
   9   7   4    4.64    0.19
   9   7   4    5.11    0.19
   9  -7  -4    4.82    0.19
   9   7   4    4.87    0.15
  -9   7  -4    4.80    0.18
  -9  -7   4    4.49    0.19
  -9   7  -4    4.78    0.19
   9   7   4    5.05    0.15
   9  -7  -4    4.89    0.15
   9  -7  -4    4.86    0.18
  -9   7  -4    4.86    0.17
 -11   7   4   17.17    0.39
  11  -7   4   17.83    0.41
 -11   7   4   17.56    0.41
  11   7  -4   17.94    0.34
  11  -7   4   18.14    0.40
  11   7  -4   18.21    0.41
 -11   7   4   17.83    0.40
  11   7  -4   17.81    0.35
  11   7  -4   17.80    0.37
  11  -7   4   17.45    0.38
 -11  -7   4   17.54    0.43
 -11   7  -4   18.43    0.41
  11  -7  -4   17.67    0.35
  11   7   4   17.48    0.41
  11   7   4   18.19    0.35
 -11   7  -4   17.36    0.39
  11  -7  -4   18.03    0.39
  11   7   4   17.58    0.40
  11  -7  -4   17.76    0.41
  11   7   4   17.31    0.35
 -11   7  -4   17.73    0.41
  13  -7   4   44.40    0.84
  13  -7   4   45.11    0.79
  13  -7   4   43.78    0.81
 -13   7   4   45.42    0.82
 -13   7   4   45.07    0.80
  13   7  -4   43.83    0.80
  13   7  -4   45.02    0.75
 -13   7   4   46.69    0.83
 -13   7  -4   44.22    0.81
  13   7   4   44.84    0.75
 -13  -7   4   44.07    0.86
  13  -7  -4   44.60    0.80
  13   7   4   45.01    0.83
 -13   7  -4   44.36    0.82
 -13   7  -4   46.55    0.80
  13   7   4   44.87    0.81
  13   7   4   45.74    0.75
  13  -7  -4   43.70    0.82
  15  -7   4    2.60    0.21
  15   7  -4    2.48    0.17
 -15   7   4    2.56    0.20
 -15   7   4    2.78    0.20
  15  -7   4    2.41    0.20
 -15   7   4    2.39    0.20
  15  -7   4    2.62    0.20
  15   7  -4    2.49    0.16
  15   7  -4    2.81    0.21
  15   7   4    2.38    0.16
 -15  -7   4    2.33    0.20
  15   7   4    2.30    0.18
  15   7   4    2.73    0.20
  15  -7  -4    2.53    0.19
 -15   7  -4    2.72    0.20
  15   7   4    2.40    0.16
  15  -7  -4    2.58    0.19
  15  -7  -4    2.57    0.19
 -15   7  -4    2.53    0.19
 -15   7  -4    2.78    0.22
  17   7  -4    0.64    0.12
  17  -7   4    0.76    0.15
  17   7  -4    0.87    0.14
 -17   7   4    0.75    0.16
 -17   7   4    0.60    0.14
 -17   7   4    0.82    0.15
  17  -7   4    0.71    0.14
  17  -7   4    0.80    0.16
  17   7  -4    0.78    0.13
  17  -7  -4    0.84    0.15
 -17   7  -4    0.89    0.17
 -17   7  -4    0.77    0.15
  17   7   4    0.81    0.13
  17   7   4    0.82    0.13
  17   7   4    0.84    0.14
  17  -7  -4    0.79    0.14
  17   7   4    1.02    0.16
  17  -7  -4    0.83    0.16
   0  -8  -4  207.65    2.94
   0  -8   4  204.54    2.90
   0   8   4  207.55    2.95
   0   8  -4  208.33    2.88
   0   8   4  201.62    2.87
   0   8  -4  208.87    2.95
   0   8  -4  206.64    2.86
   0   8   4  207.33    2.91
   0   8   4  197.86    3.03
   0   8  -4  206.02    2.85
   0   8   4  205.03    2.91
   0   8  -4  210.27    2.85
  -2   8   4  141.77    2.02
   2   8  -4  142.98    2.10
   2  -8   4  143.47    2.00
  -2   8   4  136.81    2.14
   2   8  -4  147.02    1.97
   2   8  -4  139.95    1.97
  -2  -8  -4  140.83    2.12
  -2   8   4  141.77    2.04
   2   8  -4  141.90    2.01
   2   8  -4  144.17    2.07
  -2  -8  -4  136.93    2.06
   2  -8   4  142.22    2.04
  -2   8   4  141.62    2.02
  -2  -8   4  143.23    2.07
   2   8   4  144.47    1.98
  -2   8  -4  143.35    2.01
   2   8   4  144.73    2.01
   2   8   4  142.99    2.03
   2  -8  -4  143.91    2.02
  -2   8  -4  141.01    2.01
   2   8   4  141.35    1.99
  -2   8  -4  143.06    2.07
   2   8   4  143.05    2.14
   2  -8  -4  141.13    2.07
   2  -8  -4  142.00    1.99
   2   8   4  145.83    2.03
  -2  -8   4  141.87    2.03
   4  -8   4   34.74    0.53
   4   8  -4   34.43    0.59
   4   8  -4   35.00    0.58
  -4   8   4   34.03    0.56
  -4  -8  -4   34.19    0.57
  -4   8   4   34.27    0.57
  -4   8   4   34.84    0.56
   4  -8   4   34.61    0.56
   4   8  -4   34.66    0.56
  -4   8  -4   34.11    0.59
  -4  -8   4   34.45    0.56
   4  -8  -4   34.28    0.54
  -4   8  -4   33.59    0.56
   4   8   4   35.03    0.51
   4   8   4   34.53    0.61
   4   8   4   34.72    0.52
   4   8   4   33.90    0.57
   4   8   4   34.50    0.51
   4  -8  -4   34.30    0.59
   4  -8  -4   34.22    0.56
   4  -8  -4   35.32    0.55
  -4   8  -4   34.54    0.55
   4   8   4   35.27    0.55
  -6   8   4   22.16    0.42
   6   8  -4   22.48    0.41
  -6   8   4   22.21    0.42
   6  -8   4   21.75    0.39
  -6  -8  -4   22.21    0.41
   6  -8   4   21.96    0.41
   6   8  -4   22.49    0.34
   6   8  -4   22.65    0.34
   6   8  -4   22.12    0.34
   6   8  -4   22.16    0.43
  -6   8   4   22.25    0.41
   6   8  -4   22.96    0.42
  -6   8  -4   21.77    0.41
  -6  -8   4   21.21    0.44
   6  -8  -4   23.03    0.38
   6   8   4   22.08    0.36
  -6  -8   4   22.26    0.39
   6  -8  -4   21.97    0.40
   6   8   4   22.46    0.42
   6  -8  -4   22.82    0.42
  -6   8  -4   22.32    0.40
  -6   8  -4   21.97    0.43
   6   8   4   22.16    0.44
   6   8   4   22.36    0.36
   8   8  -4   67.10    0.98
  -8   8   4   66.94    1.07
  -8   8   4   66.56    1.06
   8  -8   4   68.75    1.06
   8   8  -4   67.90    0.99
   8  -8   4   67.68    1.04
  -8  -8  -4   68.90    1.11
   8   8  -4   65.42    1.06
  -8   8   4   68.23    1.08
   8   8  -4   69.27    1.07
  -8   8  -4   67.10    1.05
   8  -8  -4   68.11    1.07
   8   8   4   68.17    1.00
   8   8   4   67.38    1.11
  -8  -8   4   67.20    1.14
   8   8   4   68.39    1.07
  -8  -8   4   68.72    1.03
   8  -8  -4   67.61    1.01
   8  -8  -4   68.25    1.05
  -8   8  -4   68.48    1.09
  -8   8  -4   67.31    1.07
   8   8   4   67.60    1.00
  10  -8   4    0.42    0.08
  10   8  -4    0.21    0.09
  10   8  -4    0.29    0.06
  10  -8   4    0.31    0.09
 -10   8   4    0.20    0.08
 -10   8   4    0.20    0.09
 -10   8   4    0.32    0.09
 -10  -8  -4    0.27    0.08
  10   8  -4    0.37    0.07
 -10  -8   4    0.13    0.09
 -10   8  -4    0.28    0.09
 -10   8  -4    0.29    0.08
  10   8   4    0.24    0.08
  10   8   4    0.24    0.06
  10   8   4    0.27    0.06
 -10   8  -4    0.22    0.09
  10   8   4    0.32    0.09
  10  -8  -4    0.11    0.08
  10  -8  -4    0.27    0.08
  12   8  -4   39.77    0.74
 -12   8   4   41.39    0.76
  12   8  -4   40.57    0.67
 -12   8   4   39.66    0.73
  12  -8   4   40.03    0.77
  12   8  -4   40.70    0.66
 -12   8   4   40.26    0.75
  12  -8   4   40.57    0.74
  12  -8   4   39.71    0.71
  12  -8  -4   39.68    0.72
 -12  -8   4   39.24    0.78
  12   8   4   39.88    0.76
  12   8   4   39.55    0.67
  12   8   4   40.76    0.67
 -12   8  -4   40.62    0.73
 -12   8  -4   40.72    0.75
 -12   8  -4   41.55    0.76
  12  -8  -4   40.39    0.75
  12   8   4   40.74    0.74
 -14   8   4    8.60    0.32
  14  -8   4    8.88    0.32
 -14   8   4    9.13    0.31
  14   8  -4    9.16    0.31
 -14   8   4    9.35    0.31
  14  -8   4    9.17    0.32
  14   8  -4    8.85    0.26
  14   8  -4    8.92    0.25
 -14   8  -4    9.20    0.31
  14   8   4    8.51    0.26
  14  -8  -4    9.38    0.30
  14   8   4    9.05    0.30
 -14   8  -4    8.58    0.30
 -14  -8   4    8.98    0.33
  14   8   4    8.84    0.25
 -14   8  -4    8.92    0.32
  14  -8  -4    9.25    0.32
  14  -8  -4    9.92    0.32
  14   8   4    9.35    0.31
 -16   8   4    0.15    0.12
  16  -8   4    0.23    0.13
  16   8  -4    0.22    0.12
  16   8  -4    0.03    0.09
 -16   8   4    0.20    0.13
  16   8  -4    0.15    0.09
 -16   8   4    0.20    0.12
  16  -8  -4    0.22    0.11
 -16   8  -4    0.16    0.13
  16   8   4   -0.08    0.11
  16   8   4    0.25    0.11
 -16   8  -4    0.01    0.11
 -16  -8   4    0.13    0.13
  16   8   4    0.29    0.10
  16  -8  -4    0.11    0.12
  16   8   4    0.01    0.09
 -16   8  -4    0.18    0.12
 -18   8   4    9.92    0.38
  18   8  -4    9.74    0.31
 -18   8   4    9.98    0.40
  18   8  -4    9.87    0.32
  18  -8   4    9.93    0.38
  18   8  -4   10.04    0.38
 -18   8   4   10.40    0.39
 -18   8  -4   10.50    0.39
  18   8   4    9.56    0.31
 -18   8  -4    9.37    0.37
  18   8   4    9.83    0.37
  18   8   4    9.77    0.33
  18  -8  -4    9.37    0.36
 -18   8  -4   10.52    0.38
  -1   9   4   36.90    0.67
   1   9  -4   37.87    0.55
  -1  -9  -4   37.35    0.64
  -1   9   4   38.28    0.59
   1  -9   4   38.39    0.61
   1   9  -4   39.05    0.59
   1   9  -4   37.80    0.64
   1   9  -4   39.19    0.65
   1   9  -4   39.03    0.56
   1   9  -4   38.90    0.55
  -1  -9  -4   37.85    0.61
   1   9  -4   38.32    0.55
  -1   9   4   38.40    0.59
  -1   9   4   38.38    0.61
   1   9   4   38.56    0.57
  -1   9  -4   38.16    0.57
  -1   9  -4   38.36    0.58
  -1   9  -4   39.03    0.58
   1  -9  -4   37.33    0.64
  -1   9  -4   38.23    0.57
  -1  -9   4   38.81    0.61
  -1   9  -4   37.47    0.64
  -1  -9   4   38.76    0.63
   1   9   4   38.88    0.60
   1   9   4   38.84    0.57
   1   9   4   36.97    0.67
   1   9   4   38.85    0.57
   1  -9  -4   38.10    0.59
  -3   9   4   12.24    0.25
  -3   9   4   12.25    0.26
  -3   9   4   12.27    0.24
   3   9  -4   12.79    0.27
  -3  -9  -4   12.28    0.24
   3   9  -4   12.14    0.25
   3   9  -4   12.20    0.27
   3  -9   4   12.37    0.25
  -3   9   4   11.94    0.29
   3  -9  -4   12.33    0.25
  -3  -9   4   11.94    0.26
  -3   9  -4   12.30    0.24
  -3  -9   4   11.97    0.25
   3   9   4   12.24    0.21
   3   9   4   11.79    0.26
   3  -9  -4   12.22    0.28
   3   9   4   12.87    0.24
  -3   9  -4   12.36    0.24
  -3   9  -4   12.60    0.28
   3   9   4   12.91    0.21
   3   9   4   12.51    0.20
   3   9   4   12.16    0.29
   5   9  -4   60.17    0.83
   5   9  -4   58.49    0.94
  -5   9   4   57.14    0.90
   5   9  -4   58.92    0.93
  -5  -9  -4   59.07    0.94
   5  -9   4   58.28    0.90
  -5   9   4   58.13    0.91
  -5   9   4   57.65    0.92
   5   9  -4   57.96    0.91
   5   9   4   58.06    0.84
   5   9   4   58.88    0.89
  -5   9  -4   58.75    0.90
  -5   9  -4   57.95    0.89
   5   9   4   59.03    0.92
   5   9   4   59.16    0.97
  -5  -9   4   57.15    0.98
   5   9   4   58.91    0.85
  -5   9  -4   59.18    0.94
  -5  -9   4   57.20    0.90
   5  -9  -4   57.56    0.90
   5  -9  -4   59.13    0.88
  -7   9   4   13.04    0.30
  -7   9   4   12.52    0.29
   7   9  -4   13.66    0.29
   7   9  -4   13.36    0.23
   7   9  -4   12.74    0.21
  -7   9   4   13.11    0.30
   7  -9   4   13.56    0.30
  -7  -9  -4   13.00    0.30
   7   9  -4   12.64    0.31
   7   9  -4   13.33    0.31
   7  -9  -4   13.13    0.26
   7   9   4   13.10    0.32
  -7  -9   4   13.31    0.33
  -7   9  -4   13.21    0.29
   7   9   4   12.93    0.24
  -7   9  -4   13.28    0.30
   7   9   4   13.09    0.24
   7  -9  -4   13.34    0.30
   7  -9  -4   13.59    0.30
   7   9   4   13.07    0.31
  -7   9  -4   13.28    0.32
  -7  -9   4   13.24    0.27
   9   9  -4    8.25    0.17
  -9   9   4    8.09    0.26
   9   9  -4    8.48    0.23
   9   9  -4    7.85    0.25
  -9   9   4    8.21    0.24
  -9   9   4    8.24    0.25
   9   9  -4    8.55    0.19
  -9  -9  -4    8.82    0.25
  -9   9  -4    8.41    0.24
  -9   9  -4    8.44    0.25
   9   9   4    8.24    0.19
   9   9   4    8.92    0.26
   9   9   4    9.00    0.27
  -9  -9   4    8.15    0.27
   9  -9  -4    7.91    0.25
   9   9   4    8.46    0.19
  -9   9  -4    8.86    0.26
 -11   9   4    1.86    0.15
 -11   9   4    1.59    0.15
 -11   9   4    1.64    0.14
 -11  -9  -4    1.60    0.14
  11   9  -4    1.78    0.11
  11   9  -4    1.41    0.14
  11   9  -4    1.48    0.10
  11  -9  -4    1.70    0.15
  11   9   4    1.75    0.11
  11   9   4    1.60    0.14
 -11   9  -4    1.72    0.15
  11   9   4    1.52    0.14
 -11  -9   4    1.63    0.15
 -11   9  -4    1.77    0.14
  11   9   4    1.55    0.11
 -11   9  -4    1.58    0.15
  13   9  -4    6.61    0.27
 -13   9   4    6.40    0.25
  13   9  -4    6.71    0.21
 -13   9   4    7.08    0.27
  13  -9   4    6.91    0.28
  13   9  -4    6.29    0.19
 -13   9   4    6.47    0.28
  13   9   4    7.18    0.27
 -13   9  -4    7.19    0.28
  13   9   4    6.82    0.22
  13   9   4    6.74    0.20
  13   9   4    6.60    0.27
 -13   9  -4    6.61    0.27
 -13  -9   4    6.39    0.28
 -13   9  -4    6.66    0.26
 -15   9   4    3.58    0.24
  15   9  -4    3.59    0.17
 -15   9   4    3.55    0.24
  15   9  -4    3.77    0.24
 -15   9   4    3.71    0.24
  15   9  -4    3.56    0.18
  15  -9   4    4.02    0.25
 -15   9  -4    4.05    0.25
 -15   9  -4    3.86    0.23
  15   9   4    3.80    0.19
 -15  -9   4    3.75    0.25
  15   9   4    3.85    0.24
  15   9   4    3.74    0.18
  15  -9  -4    3.75    0.23
  15   9   4    3.91    0.23
 -15   9  -4    3.82    0.24
  17   9  -4   13.50    0.43
 -17   9   4   14.65    0.43
  17   9  -4   14.81    0.36
  17  -9   4   14.96    0.46
  17   9  -4   13.65    0.37
 -17   9   4   14.68    0.45
 -17   9   4   14.43    0.46
  17   9   4   14.58    0.44
 -17  -9   4   14.93    0.47
  17   9   4   14.79    0.38
  17  -9  -4   14.63    0.44
 -17   9  -4   14.23    0.45
  17   9   4   14.05    0.36
 -17   9  -4   14.66    0.44
   0  10  -4   75.47    1.09
   0  10  -4   78.37    1.09
   0 -10  -4   75.13    1.18
   0  10  -4   76.44    1.18
   0  10   4   76.66    1.24
   0  10  -4   76.77    1.09
   0  10   4   77.71    1.11
   0  10  -4   75.84    1.10
   0  10   4   77.15    1.14
   0 -10   4   76.97    1.15
   0  10   4   75.88    1.10
   2  10  -4    1.68    0.05
  -2  10   4    1.56    0.09
   2  10  -4    1.79    0.09
   2  10  -4    1.46    0.11
   2 -10   4    1.67    0.10
  -2  10   4    1.72    0.12
  -2 -10  -4    1.66    0.11
   2  10  -4    1.57    0.10
  -2  10   4    1.75    0.09
  -2 -10  -4    1.57    0.08
  -2  10   4    1.71    0.09
  -2  10  -4    1.73    0.11
  -2 -10   4    1.77    0.09
   2 -10  -4    1.62    0.11
   2  10   4    1.43    0.11
   2  10   4    1.68    0.07
   2  10   4    1.58    0.06
  -2  10  -4    1.43    0.08
  -2 -10   4    1.40    0.10
   2  10   4    1.61    0.06
   2  10   4    1.74    0.08
  -2  10  -4    1.72    0.08
   4  10  -4    8.05    0.21
  -4  10   4    8.43    0.20
   4  10  -4    8.07    0.21
  -4  10   4    7.83    0.20
  -4  10   4    7.83    0.21
   4  10  -4    8.06    0.22
  -4 -10  -4    7.82    0.19
  -4  10  -4    7.80    0.19
  -4  10  -4    7.34    0.22
   4  10   4    8.11    0.19
  -4 -10   4    7.30    0.20
   4  10   4    7.91    0.21
   4  10   4    7.92    0.14
   4  10   4    7.82    0.23
  -4  10  -4    7.86    0.19
   4 -10  -4    7.80    0.22
   4  10   4    7.88    0.15
  -6  10   4   56.98    0.90
  -6 -10  -4   56.21    0.93
   6  10  -4   56.48    0.91
   6  10  -4   57.44    0.94
  -6  10   4   58.16    0.91
   6  10  -4   57.49    0.93
   6  10  -4   58.59    0.82
  -6  10   4   56.65    0.92
  -6  10  -4   58.21    0.94
   6  10   4   56.53    0.97
   6  10   4   57.45    0.84
   6  10   4   56.36    0.82
  -6  10  -4   57.03    0.90
  -6 -10   4   55.15    0.97
   6  10   4   57.91    0.92
  -6 -10   4   56.47    0.90
   6 -10  -4   57.24    0.87
  -6  10  -4   56.28    0.89
   8  10  -4    6.04    0.21
   8  10  -4    5.93    0.19
  -8  10   4    5.48    0.21
  -8 -10  -4    6.17    0.20
   8  10  -4    6.18    0.14
  -8  10   4    5.88    0.21
  -8  10   4    5.79    0.21
  -8  10  -4    5.70    0.20
   8  10   4    5.81    0.14
  -8 -10   4    5.79    0.17
   8  10   4    6.42    0.23
   8  10   4    6.10    0.15
  -8  10  -4    5.90    0.21
   8  10   4    6.14    0.22
  -8  10  -4    6.01    0.21
  -8 -10   4    5.63    0.23
 -10 -10  -4   91.24    1.50
 -10  10   4   92.63    1.46
  10  10  -4   94.46    1.35
  10  10  -4   93.05    1.45
 -10  10   4   94.11    1.46
  10  10  -4   92.73    1.32
 -10  10   4   90.61    1.44
 -10  10  -4   91.44    1.43
 -10  10  -4   92.37    1.45
 -10 -10   4   92.13    1.54
  10  10   4   92.38    1.36
  10  10   4   92.34    1.50
 -10  10  -4   92.26    1.47
  10  10   4   91.08    1.34
  10  10   4   92.03    1.45
 -12  10   4    0.02    0.10
  12  10  -4    0.00    0.06
 -12  10   4    0.01    0.09
 -12  10   4    0.04    0.09
  12  10  -4    0.12    0.10
  12  10  -4    0.05    0.06
 -12  10  -4    0.03    0.09
  12  10   4    0.04    0.07
 -12 -10   4    0.19    0.11
 -12  10  -4    0.00    0.09
  12  10   4    0.03    0.08
  12  10   4    0.04    0.10
 -12  10  -4    0.02    0.10
  12  10   4    0.06    0.06
  14  10  -4    8.66    0.32
  14  10  -4    8.89    0.23
  14 -10   4    8.12    0.32
 -14  10   4    9.03    0.32
 -14  10   4    8.84    0.32
  14  10  -4    8.38    0.25
 -14  10   4    9.23    0.33
  14  10   4    8.53    0.25
  14  10   4    8.25    0.24
  14  10   4    8.72    0.32
 -14  10  -4    7.96    0.30
 -14  10  -4    8.69    0.32
 -14 -10   4    8.65    0.34
  14  10   4    8.99    0.32
 -14  10  -4    8.48    0.32
 -16  10   4   16.20    0.48
 -16  10   4   16.09    0.46
 -16  10   4   16.67    0.47
  16  10  -4   16.10    0.39
  16  10  -4   16.16    0.35
  16  10  -4   16.26    0.46
  16 -10   4   15.90    0.48
 -16  10  -4   15.70    0.47
  16  10   4   15.52    0.36
  16  10   4   16.59    0.46
  16  10   4   16.81    0.39
 -16  10  -4   16.80    0.46
 -16  10  -4   16.58    0.47
 -16 -10   4   16.53    0.49
  16 -10  -4   16.51    0.47
  16  10   4   15.53    0.45
   1  11  -4   55.26    0.92
   1  11  -4   56.34    0.80
  -1  11   4   55.88    0.95
   1  11  -4   57.13    0.91
   1 -11   4   55.12    0.87
  -1  11   4   55.69    0.83
   1  11  -4   55.77    0.84
  -1  11   4   56.71    0.83
  -1 -11  -4   54.04    0.90
  -1 -11  -4   54.76    0.88
  -1  11   4   55.53    0.87
   1 -11  -4   55.42    0.90
  -1  11  -4   54.26    0.90
  -1  11  -4   55.87    0.82
   1  11   4   55.06    0.81
   1  11   4   56.05    0.86
  -1  11  -4   55.54    0.82
   1  11   4   55.89    0.95
  -1 -11   4   54.91    0.89
   1  11   4   56.01    0.82
  -1 -11   4   54.97    0.87
  -1  11  -4   55.46    0.81
  -3 -11  -4   16.56    0.32
  -3  11   4   16.35    0.32
  -3 -11  -4   16.42    0.36
   3  11  -4   16.71    0.36
  -3  11   4   16.50    0.38
   3  11  -4   17.06    0.36
  -3  11   4   16.71    0.34
   3  11  -4   17.16    0.33
  -3  11   4   16.71    0.32
   3  11   4   17.01    0.34
   3 -11  -4   16.99    0.37
   3  11   4   16.75    0.32
  -3  11  -4   16.71    0.31
   3  11   4   16.89    0.28
  -3 -11   4   16.35    0.35
   3  11   4   16.33    0.38
   3  11   4   16.60    0.25
  -3  11  -4   16.70    0.31
  -3  11  -4   16.86    0.36
  -3 -11   4   16.58    0.33
   5  11  -4    7.96    0.22
  -5  11   4    7.90    0.22
  -5  11   4    7.79    0.22
  -5 -11  -4    7.57    0.20
   5  11  -4    7.63    0.21
   5  11  -4    7.31    0.23
  -5  11   4    7.85    0.21
  -5  11  -4    7.51    0.21
  -5 -11   4    7.55    0.24
   5  11   4    7.60    0.25
  -5  11  -4    7.76    0.20
  -5 -11   4    7.53    0.21
   5  11   4    7.75    0.20
   5  11   4    7.49    0.22
   5 -11  -4    7.82    0.23
  -5  11  -4    7.57    0.24
   5 -11  -4    8.04    0.19
   5  11   4    7.95    0.16
   7  11  -4   11.11    0.27
   7  11  -4   11.45    0.20
   7  11  -4   11.18    0.30
  -7 -11  -4   10.67    0.27
  -7  11   4   11.17    0.28
  -7  11   4   11.09    0.28
   7  11  -4   11.13    0.29
  -7  11   4   10.90    0.29
   7  11   4   10.62    0.31
  -7 -11   4   10.88    0.26
  -7  11  -4   11.25    0.28
  -7  11  -4   10.97    0.27
   7  11   4   11.34    0.21
  -7 -11   4   10.94    0.30
  -7  11  -4   11.49    0.31
   7  11   4   10.79    0.29
  -9 -11  -4    3.24    0.17
   9  11  -4    2.99    0.18
  -9  11   4    3.29    0.18
   9  11  -4    2.95    0.11
  -9  11   4    2.80    0.17
  -9  11   4    3.21    0.18
   9  11   4    3.16    0.10
  -9  11  -4    2.98    0.17
  -9 -11   4    2.94    0.20
  -9  11  -4    3.06    0.19
  -9  11  -4    2.76    0.18
   9  11   4    2.86    0.18
   9  11   4    3.15    0.12
   9  11   4    2.86    0.18
 -11  11   4    2.29    0.18
  11  11  -4    2.75    0.19
  11  11  -4    2.67    0.12
 -11  11   4    2.66    0.19
 -11  11   4    2.49    0.18
 -11 -11  -4    2.65    0.17
 -11 -11   4    2.50    0.19
  11  11   4    2.74    0.13
 -11  11  -4    2.71    0.19
 -11  11  -4    2.63    0.19
 -11  11  -4    2.73    0.19
  11  11   4    2.51    0.11
  11  11   4    2.87    0.19
  11  11   4    2.87    0.20
  13  11  -4   17.76    0.46
 -13  11   4   17.92    0.46
  13 -11   4   18.35    0.48
 -13  11   4   17.66    0.45
  13  11  -4   18.09    0.37
 -13  11   4   17.76    0.45
 -13 -11   4   17.73    0.48
  13  11   4   17.67    0.34
 -13  11  -4   17.68    0.46
  13  11   4   18.28    0.38
 -13  11  -4   17.62    0.46
 -13  11  -4   17.44    0.44
  13  11   4   18.55    0.47
  13  11   4   18.05    0.46
  15  11  -4    9.04    0.34
 -15  11   4    8.02    0.33
  15 -11   4    8.48    0.34
  15  11  -4    8.10    0.25
 -15  11   4    7.85    0.34
 -15  11   4    7.92    0.32
  15  11   4    8.49    0.23
 -15  11  -4    8.78    0.33
 -15  11  -4    8.06    0.33
  15  11   4    8.68    0.27
 -15 -11   4    7.22    0.33
  15  11   4    9.08    0.34
 -15  11  -4    8.42    0.34
  15  11   4    7.90    0.32
  17  11  -4    8.36    0.28
 -17  11   4    8.03    0.35
 -17  11   4    8.35    0.38
 -17  11  -4    7.95    0.35
  17  11   4    8.65    0.29
  17 -11  -4    7.80    0.34
   0  12  -4   10.51    0.20
   0  12  -4   10.46    0.18
   0 -12   4   10.22    0.25
   0  12   4   10.46    0.21
   0 -12  -4   10.29    0.27
   0  12   4   10.62    0.24
   0  12  -4   10.41    0.21
   0  12   4   10.49    0.30
   0  12   4   10.50    0.20
   0  12  -4   10.57    0.27
  -2  12   4   53.13    0.83
   2  12  -4   54.26    0.84
   2  12  -4   54.16    0.91
   2 -12   4   53.57    0.87
   2  12  -4   55.82    0.78
  -2 -12  -4   53.89    0.90
  -2  12   4   54.29    0.87
   2  12  -4   55.10    0.90
  -2  12   4   53.81    0.83
  -2  12   4   54.96    0.95
  -2  12  -4   54.55    0.82
  -2  12  -4   54.71    0.81
  -2 -12   4   52.93    0.86
   2 -12  -4   54.83    0.91
   2  12   4   53.90    0.85
   2  12   4   54.09    0.77
  -2  12  -4   53.16    0.90
  -2 -12   4   53.46    0.88
   2  12   4   54.71    0.95
   2  12   4   54.50    0.80
  -4 -12  -4   34.06    0.63
  -4 -12  -4   34.77    0.60
   4  12  -4   35.38    0.60
  -4  12   4   34.82    0.59
  -4  12   4   35.82    0.61
  -4  12   4   35.30    0.59
   4  12  -4   35.70    0.63
   4  12  -4   34.41    0.63
   4  12   4   35.71    0.53
  -4  12  -4   35.04    0.58
   4 -12  -4   34.64    0.64
   4  12   4   35.54    0.59
  -4 -12   4   34.72    0.60
  -4  12  -4   35.14    0.58
   4  12   4   34.90    0.61
  -4  12  -4   33.77    0.63
   4  12   4   33.34    0.66
  -4 -12   4   35.00    0.61
   6  12  -4    7.59    0.23
   6  12  -4    7.62    0.24
   6  12  -4    7.86    0.23
  -6  12   4    7.64    0.22
  -6  12   4    7.40    0.23
  -6  12   4    7.46    0.22
  -6 -12  -4    7.59    0.21
  -6  12  -4    7.57    0.25
  -6 -12   4    7.40    0.22
   6  12   4    7.89    0.16
  -6  12  -4    7.37    0.21
   6  12   4    7.73    0.26
   6  12   4    7.62    0.24
  -6 -12   4    7.27    0.25
  -6  12  -4    7.41    0.22
  -8  12   4   39.57    0.70
  -8  12   4   40.19    0.71
  -8 -12  -4   39.39    0.72
  -8  12   4   39.18    0.72
   8  12  -4   39.66    0.71
   8  12  -4   41.46    0.74
   8  12  -4   39.96    0.71
   8  12   4   39.77    0.62
  -8  12  -4   39.87    0.70
  -8 -12   4   39.78    0.76
  -8  12  -4   40.01    0.74
   8  12   4   40.69    0.77
   8  12   4   39.55    0.72
  -8  12  -4   39.53    0.70
 -10  12   4    0.09    0.09
  10  12  -4    0.21    0.10
 -10 -12  -4    0.00    0.08
 -10  12   4    0.21    0.09
 -10  12   4    0.15    0.09
  10  12   4    0.10    0.06
 -10 -12   4    0.15    0.11
 -10  12  -4    0.08    0.09
 -10  12  -4    0.14    0.10
 -10  12  -4    0.16    0.09
  10  12   4    0.12    0.10
  10  12   4    0.07    0.09
 -12  12   4    3.06    0.21
  12  12  -4    3.61    0.22
 -12 -12  -4    3.76    0.21
 -12  12   4    3.47    0.22
 -12  12   4    3.81    0.23
 -12 -12   4    3.54    0.23
 -12  12  -4    3.33    0.21
  12  12   4    3.61    0.15
 -12  12  -4    3.47    0.22
  12  12   4    3.36    0.21
 -12  12  -4    3.38    0.21
  12  12   4    3.70    0.22
  14  12  -4    4.99    0.21
 -14  12   4    4.69    0.27
 -14  12   4    5.09    0.27
 -14  12   4    4.70    0.26
  14 -12   4    4.85    0.27
  14  12  -4    4.71    0.26
 -14  12  -4    4.77    0.28
 -14 -12   4    4.70    0.28
  14  12   4    4.73    0.26
 -14  12  -4    4.81    0.26
  14  12   4    4.93    0.26
 -14  12  -4    4.35    0.26
  14  12   4    4.89    0.19
 -16  12   4    1.32    0.18
 -16  12   4    1.48    0.19
 -16  12   4    1.47    0.19
  16 -12   4    1.05    0.18
  16  12  -4    1.29    0.18
  16  12  -4    1.60    0.15
 -16  12  -4    1.00    0.17
  16  12   4    1.49    0.14
 -16  12  -4    1.29    0.18
  16 -12  -4    1.36    0.19
  16  12   4    1.15    0.18
 -16 -12   4    1.36    0.19
   1  13  -4   23.78    0.37
  -1  13   4   23.35    0.51
   1 -13   4   23.20    0.45
  -1  13   4   22.83    0.40
  -1  13   4   23.14    0.44
   1  13  -4   23.08    0.48
   1  13  -4   23.32    0.47
  -1 -13  -4   23.62    0.48
  -1  13   4   23.07    0.39
  -1  13  -4   22.79    0.47
   1  13   4   22.98    0.38
  -1  13  -4   23.14    0.39
   1 -13  -4   22.99    0.47
   1  13   4   23.10    0.36
  -1  13  -4   23.04    0.37
  -1 -13   4   22.78    0.44
   1  13   4   22.74    0.43
   1  13   4   21.94    0.50
  -1 -13   4   23.45    0.46
  -3  13   4   10.01    0.30
  -3  13   4   10.02    0.26
  -3  13   4   10.04    0.24
   3  13  -4   10.03    0.25
  -3 -13  -4    9.80    0.28
  -3  13   4   10.42    0.24
   3  13  -4   10.01    0.28
   3  13  -4   10.22    0.28
   3  13   4   10.19    0.31
  -3  13  -4   10.62    0.23
  -3  13  -4   10.17    0.23
   3 -13  -4   10.07    0.29
  -3  13  -4   10.44    0.29
   3  13   4   10.20    0.20
   3  13   4   10.12    0.24
  -3 -13   4   10.08    0.27
  -3 -13   4    9.99    0.25
   5  13  -4   15.40    0.36
   5  13  -4   15.65    0.36
   5  13  -4   15.30    0.34
  -5  13   4   15.37    0.33
  -5 -13  -4   15.54    0.37
  -5  13   4   15.22    0.35
  -5  13   4   15.09    0.33
  -5 -13   4   15.44    0.34
  -5  13  -4   15.95    0.37
  -5 -13   4   15.03    0.37
  -5  13  -4   15.43    0.33
   5  13   4   14.81    0.39
  -5 -13   4   14.57    0.33
  -5  13  -4   15.38    0.32
   5  13   4   15.84    0.35
   7  13  -4    7.19    0.24
   7  13  -4    7.84    0.26
   7  13  -4    7.47    0.24
  -7  13   4    7.78    0.25
  -7  13   4    7.75    0.24
  -7  13   4    7.58    0.24
  -7 -13   4    7.56    0.27
  -7  13  -4    7.49    0.24
   7  13   4    7.73    0.25
  -7  13  -4    7.77    0.27
  -7 -13   4    7.79    0.23
   7  13   4    7.67    0.27
  -7  13  -4    7.03    0.23
  -9  13   4   11.53    0.32
  -9  13   4   11.48    0.32
   9  13  -4   11.23    0.32
  -9  13   4   11.15    0.33
   9  13   4   11.70    0.35
  -9  13  -4   11.32    0.34
  -9  13  -4   11.43    0.32
   9  13   4   11.26    0.33
  -9 -13   4   11.53    0.34
  -9  13  -4   11.59    0.31
 -11  13   4   12.71    0.37
 -11  13   4   13.83    0.37
  11  13  -4   13.27    0.38
 -11  13   4   13.22    0.38
 -11  13  -4   12.91    0.37
 -11 -13   4   13.41    0.39
 -11  13  -4   13.51    0.36
 -11  13  -4   12.55    0.37
  11  13   4   13.14    0.37
  11  13   4   13.89    0.40
 -13  13   4    4.11    0.24
 -13  13   4    4.40    0.25
 -13  13   4    4.00    0.25
  13  13  -4    4.40    0.25
 -13  13  -4    4.34    0.24
 -13  13  -4    4.41    0.25
  13  13   4    4.21    0.25
 -13  13  -4    4.49    0.26
  13  13   4    4.07    0.25
 -13 -13   4    3.65    0.24
 -15  13   4    0.36    0.14
 -15  13   4    0.40    0.14
  15  13  -4    0.42    0.15
  15 -13   4    0.37    0.15
 -15  13   4    0.29    0.14
  15  13   4    0.27    0.14
 -15  13  -4    0.59    0.15
 -15  13  -4    0.49    0.14
 -15 -13   4    0.26    0.15
 -15  13  -4    0.50    0.15
   0  14  -4   28.94    0.46
   0 -14  -4   28.36    0.56
   0  14  -4   28.93    0.56
   0  14   4   28.63    0.52
   0 -14   4   28.01    0.53
   0  14   4   28.50    0.60
   0  14   4   28.39    0.47
   0  14   4   28.98    0.45
   2  14  -4   10.33    0.29
  -2  14   4   10.24    0.24
  -2 -14  -4   10.36    0.29
  -2  14   4   10.35    0.27
   2  14  -4   10.61    0.29
   2 -14   4   10.16    0.27
  -2  14   4   10.46    0.23
  -2  14   4   10.10    0.32
  -2  14  -4   10.32    0.21
   2 -14  -4   10.27    0.30
  -2  14  -4   10.15    0.23
  -2 -14   4   10.60    0.27
   2  14   4   10.26    0.32
  -2  14  -4   10.67    0.30
  -2 -14   4   10.36    0.28
   2  14   4   10.41    0.21
   4  14  -4    4.08    0.19
  -4 -14  -4    3.97    0.19
  -4  14   4    4.02    0.18
  -4  14   4    3.96    0.16
   4  14  -4    4.08    0.18
   4  14  -4    4.07    0.17
  -4  14   4    3.78    0.16
  -4 -14   4    3.94    0.19
  -4  14  -4    4.03    0.15
  -4  14  -4    4.05    0.15
  -4 -14   4    3.85    0.18
  -4  14  -4    4.02    0.20
  -4 -14   4    4.05    0.17
   4 -14  -4    3.74    0.19
   4  14   4    4.40    0.21
  -6  14   4    2.17    0.14
   6  14  -4    2.07    0.15
  -6  14   4    2.21    0.15
  -6 -14  -4    2.45    0.17
   6  14  -4    2.19    0.15
   6  14  -4    2.14    0.16
  -6  14   4    2.40    0.15
  -6  14  -4    2.16    0.14
   6  14   4    2.23    0.17
   6  14   4    1.97    0.16
  -6 -14   4    2.33    0.16
  -6  14  -4    2.19    0.15
  -6 -14   4    2.09    0.14
  -6 -14   4    2.21    0.14
  -6  14  -4    2.21    0.17
   8  14  -4   20.46    0.46
  -8  14   4   20.13    0.44
   8  14  -4   20.29    0.46
  -8  14   4   19.35    0.44
  -8  14   4   20.26    0.46
  -8  14  -4   20.12    0.43
  -8 -14   4   20.33    0.48
  -8  14  -4   19.98    0.48
   8  14   4   20.14    0.46
  -8  14  -4   20.29    0.44
   8  14   4   18.88    0.49
 -10  14   4   13.84    0.37
 -10  14   4   13.10    0.36
 -10  14   4   13.19    0.37
  10  14  -4   12.98    0.37
 -10  14  -4   13.14    0.36
 -10 -14   4   12.93    0.39
 -10  14  -4   12.95    0.36
  10  14   4   13.44    0.38
  10  14   4   13.01    0.39
 -10  14  -4   13.20    0.39
 -12  14   4    1.29    0.16
  12  14  -4    1.21    0.16
 -12  14   4    1.21    0.16
 -12  14   4    1.69    0.17
 -12  14  -4    1.27    0.15
  12  14   4    1.33    0.16
 -12 -14   4    1.52    0.18
 -12  14  -4    1.21    0.15
  12  14   4    1.44    0.17
 -12  14  -4    1.40    0.16
  14  14  -4    6.46    0.30
 -14  14   4    6.07    0.30
  14 -14   4    6.42    0.32
 -14  14   4    6.43    0.30
 -14  14   4    6.16    0.30
 -14  14  -4    5.61    0.30
 -14  14  -4    6.26    0.31
 -14  14  -4    5.83    0.28
 -14 -14   4    6.02    0.32
  14  14   4    6.17    0.30
  -1  15   4    3.39    0.12
  -1 -15  -4    3.69    0.19
   1  15  -4    3.48    0.18
  -1  15   4    3.28    0.19
  -1  15   4    3.55    0.14
   1 -15   4    3.08    0.16
  -1  15   4    3.51    0.16
   1  15   4    3.69    0.21
   1 -15  -4    3.85    0.19
  -1 -15   4    3.29    0.16
  -1  15  -4    3.52    0.19
   1  15   4    3.37    0.12
  -1  15  -4    3.24    0.12
  -1 -15   4    3.25    0.18
  -3  15   4    7.85    0.20
  -3  15   4    7.35    0.21
   3  15  -4    7.42    0.25
  -3  15   4    7.58    0.24
   3  15  -4    7.17    0.25
  -3 -15  -4    7.49    0.26
  -3  15  -4    7.59    0.21
   3  15   4    7.66    0.28
   3 -15  -4    7.76    0.27
  -3 -15   4    7.68    0.24
  -3 -15   4    7.44    0.25
  -3  15  -4    7.53    0.26
  -3  15  -4    7.43    0.19
  -5 -15  -4    6.09    0.24
  -5  15   4    6.06    0.21
   5  15  -4    5.93    0.23
   5  15  -4    5.83    0.22
   5  15  -4    5.98    0.21
  -5  15   4    5.70    0.20
  -5  15   4    5.94    0.22
   5  15   4    5.82    0.26
  -5  15  -4    5.91    0.23
  -5 -15   4    5.97    0.22
  -5  15  -4    5.92    0.20
   5  15   4    5.85    0.23
  -5 -15   4    5.97    0.24
  -5  15  -4    6.13    0.20
  -7  15   4   44.50    0.78
  -7  15   4   45.17    0.81
  -7 -15  -4   44.33    0.81
  -7  15   4   44.78    0.78
   7  15  -4   44.27    0.79
   7  15  -4   44.22    0.82
   7  15   4   43.06    0.85
  -7  15  -4   43.71    0.83
  -7  15  -4   43.73    0.77
  -7 -15   4   44.38    0.85
   7  15   4   45.26    0.80
  -7  15  -4   44.66    0.77
   9  15  -4   17.08    0.42
  -9  15   4   16.65    0.43
  -9  15   4   16.98    0.42
  -9  15   4   17.34    0.42
  -9  15  -4   17.47    0.45
  -9  15  -4   16.87    0.41
  -9 -15   4   16.48    0.44
   9  15   4   17.44    0.44
   9  15   4   16.90    0.46
  -9  15  -4   17.11    0.41
 -11  15   4    3.44    0.22
 -11  15   4    3.68    0.23
 -11  15   4    3.87    0.24
  11  15  -4    3.89    0.25
 -11  15  -4    3.93    0.22
 -11  15  -4    3.71    0.23
  11  15   4    3.79    0.25
  11  15   4    3.60    0.25
 -11  15  -4    4.14    0.25
 -11 -15   4    3.54    0.24
 -13  15   4    0.76    0.15
 -13  15   4    0.53    0.14
  13  15  -4    0.63    0.15
 -13  15   4    1.03    0.16
 -13  15  -4    0.56    0.15
  13  15   4    0.89    0.16
 -13 -15   4    1.02    0.17
 -13  15  -4    0.94    0.15
 -13  15  -4    0.71    0.15
   0  16   4    0.76    0.08
   0 -16   4    0.79    0.13
   0 -16  -4    0.75    0.12
   0  16  -4    0.82    0.12
   0  16   4    0.72    0.12
  -2  16   4   32.14    0.69
   2 -16   4   32.09    0.62
  -2 -16  -4   32.15    0.64
   2  16  -4   32.37    0.64
  -2  16   4   32.17    0.53
  -2  16   4   32.32    0.56
  -2  16  -4   33.22    0.55
  -2 -16   4   33.55    0.64
   2  16   4   32.82    0.69
  -2  16  -4   32.35    0.53
  -2  16  -4   33.17    0.65
   2 -16  -4   31.82    0.65
   4  16  -4   11.02    0.32
   4  16  -4   11.09    0.32
  -4 -16  -4   11.15    0.33
  -4  16   4   10.70    0.31
  -4  16   4   11.10    0.27
  -4  16   4   10.73    0.28
   4  16   4   10.87    0.35
  -4 -16   4   10.06    0.32
   4 -16  -4   11.13    0.34
  -4  16  -4   11.00    0.33
  -4  16  -4   11.04    0.27
  -4  16  -4   10.85    0.25
  -4 -16   4   10.92    0.32
   6  16  -4    0.29    0.11
  -6 -16  -4    0.48    0.12
   6  16  -4    0.38    0.10
  -6  16   4    0.32    0.10
  -6  16   4    0.42    0.09
  -6  16   4    0.32    0.09
  -6  16  -4    0.43    0.09
  -6 -16   4    0.36    0.11
  -6 -16   4    0.38    0.11
  -6  16  -4    0.45    0.09
   6  16   4    0.32    0.10
  -6  16  -4    0.45    0.12
   6  16   4    0.21    0.11
  -8  16   4   21.73    0.48
  -8  16   4   22.94    0.50
  -8 -16  -4   21.58    0.51
   8  16  -4   22.32    0.52
  -8  16   4   21.01    0.50
   8  16  -4   22.94    0.50
  -8 -16   4   22.54    0.53
  -8  16  -4   22.55    0.48
  -8  16  -4   21.55    0.52
   8  16   4   22.14    0.55
   8  16   4   21.90    0.51
  -8  16  -4   22.42    0.47
 -10 -16  -4    1.91    0.19
  10  16  -4    2.20    0.19
 -10  16   4    2.17    0.18
 -10  16   4    1.99    0.18
 -10  16   4    2.16    0.18
 -10  16  -4    2.10    0.17
 -10  16  -4    1.95    0.17
 -10 -16   4    2.00    0.19
  10  16   4    2.23    0.19
 -10  16  -4    1.85    0.19
  10  16   4    2.16    0.20
 -12  16   4    7.39    0.31
 -12  16   4    7.61    0.31
 -12  16   4    7.72    0.32
  12  16  -4    7.40    0.32
 -12  16  -4    7.12    0.32
 -12  16  -4    7.20    0.30
 -12  16  -4    7.55    0.31
 -12 -16   4    7.25    0.33
  12  16   4    7.24    0.33
  12  16   4    7.13    0.34
  -1 -17  -4    9.28    0.31
   1 -17   4    9.85    0.32
  -1  17   4    9.43    0.24
   1  17  -4   10.17    0.32
  -1  17   4    8.81    0.33
  -1  17  -4    9.89    0.31
  -1 -17   4    9.00    0.30
   1 -17  -4    9.78    0.33
   1  17   4    9.64    0.34
  -3  17   4    2.41    0.15
   3  17  -4    2.80    0.18
  -3 -17  -4    2.48    0.19
  -3  17   4    2.44    0.13
  -3 -17   4    2.57    0.19
   3 -17  -4    2.72    0.20
  -3  17  -4    2.38    0.19
  -3  17  -4    2.54    0.14
   3  17   4    2.28    0.19
  -5  17   4    3.03    0.17
  -5 -17  -4    3.10    0.20
  -5  17   4    2.98    0.19
   5  17  -4    2.96    0.20
  -5  17   4    2.92    0.16
  -5  17  -4    2.96    0.17
   5  17   4    3.48    0.23
  -5 -17   4    3.05    0.19
  -5  17  -4    3.23    0.15
  -5 -17   4    3.20    0.20
  -5  17  -4    3.20    0.21
  -7  17   4    7.87    0.26
  -7  17   4    8.35    0.28
  -7 -17  -4    7.91    0.30
   7  17  -4    8.04    0.29
  -7  17   4    8.07    0.29
  -7  17  -4    8.01    0.26
   7  17   4    7.85    0.32
  -7  17  -4    7.72    0.25
   7  17   4    7.91    0.29
  -7 -17   4    8.24    0.31
  -7  17  -4    7.67    0.31
  -9  17   4   15.49    0.44
  -9 -17  -4   15.93    0.44
  -9  17   4   16.06    0.41
  -9  17   4   16.40    0.42
   9  17  -4   15.74    0.42
  -9 -17   4   16.76    0.46
   9  17   4   16.69    0.47
  -9  17  -4   15.74    0.41
  -9  17  -4   16.48    0.41
   9  17   4   16.38    0.44
  -9  17  -4   16.44    0.46
  11  17  -4   12.64    0.40
 -11  17   4   12.87    0.40
 -11  17   4   12.27    0.38
 -11  17   4   12.63    0.39
 -11 -17  -4   12.60    0.40
 -11  17  -4   12.60    0.39
 -11  17  -4   12.98    0.42
  11  17   4   12.75    0.42
 -11  17  -4   12.94    0.38
  11  17   4   12.51    0.40
   0  18  -4   92.28    1.51
   0 -18   4   90.83    1.50
   0  18   4   92.86    1.59
   0 -18  -4   92.38    1.52
   2  18  -4    1.24    0.14
  -2  18   4    1.21    0.11
  -2 -18  -4    1.22    0.16
   2 -18   4    1.05    0.16
   2  18   4    1.22    0.16
  -2 -18   4    1.02    0.15
  -2  18  -4    1.33    0.15
   2 -18  -4    1.40    0.16
  -4  18   4    6.27    0.23
  -4  18   4    6.80    0.21
  -4 -18  -4    6.53    0.28
   4  18  -4    6.93    0.28
  -4  18  -4    6.89    0.23
  -4 -18   4    7.13    0.28
   4  18   4    6.94    0.30
   4 -18  -4    7.10    0.29
  -4  18  -4    6.74    0.29
  -6 -18  -4    0.87    0.14
  -6  18   4    0.90    0.12
  -6  18   4    0.83    0.12
  -6  18  -4    0.87    0.11
  -6  18  -4    0.95    0.12
   6  18   4    0.84    0.15
  -6  18  -4    0.78    0.14
  -8  18   4    2.20    0.17
  -8  18   4    2.56    0.19
  -8  18   4    2.23    0.20
  -8 -18  -4    2.31    0.20
  -8  18  -4    2.21    0.17
   8  18   4    2.42    0.21
  -8  18  -4    2.44    0.18
  -8  18  -4    2.29    0.20
  10  18  -4   10.45    0.39
 -10 -18  -4   10.16    0.37
 -10  18   4   10.19    0.37
 -10  18   4   10.52    0.34
 -10  18  -4   10.01    0.35
  10  18   4   10.28    0.38
  10  18   4    9.28    0.35
 -10  18  -4   10.27    0.38
 -10  18  -4    9.55    0.33
   1 -19   4    1.61    0.18
   1  19  -4    1.78    0.17
  -1 -19  -4    1.81    0.18
   1 -19  -4    1.63    0.18
  -1  19  -4    1.80    0.17
  -1 -19   4    1.64    0.18
   1  19   4    2.11    0.21
  -3  19   4   14.89    0.35
   3  19  -4   14.33    0.41
   3 -19   4   14.64    0.43
  -3 -19  -4   15.19    0.43
   3  19   4   15.94    0.47
  -3 -19   4   14.65    0.41
   3 -19  -4   14.73    0.44
  -3  19  -4   14.38    0.42
  -5  19   4    4.58    0.22
  -5 -19  -4    5.03    0.27
  -5  19   4    4.60    0.19
  -5  19  -4    4.69    0.21
  -5  19  -4    4.50    0.25
   5  19   4    4.52    0.27
  -7 -19  -4    3.86    0.26
  -7  19   4    3.72    0.22
  -7  19   4    3.63    0.20
  -7  19  -4    4.04    0.22
   7  19   4    3.82    0.25
  -7  19  -4    3.83    0.25
  -7  19  -4    3.96    0.19
   0 -20  -4    6.74    0.30
   0  20  -4    6.44    0.28
[truncated: 1,395,797 more chars]
