# Supplementary material for: Crystal structure of {2,2′-[N,N′-bis­(pyridin-2-yl­meth­yl)cyclo­hexane-trans-1,2-diyldi(nitrilo)]di­acetato}­cobalt(III) hexa­fluorido­phosphate
Source: Acta Crystallogr E Crystallogr Commun. 2015 Mar 21;71(Pt 4):380–4. doi: 10.1107/S2056989015005149 (PMC4438832; doi:10.1107/S2056989015005149)
Supplement: Supplementary file 2 [file e-71-00380-Isup2.hkl]

#
# h,k,l, Fc-squared, Fo-squared, sigma(Fo-squared), status flag
#
data_I
_shelx_title ' ccmISU165_0m in Ibca'
_shelx_refln_list_code          4
_shelx_F_calc_maximum      570.23
_exptl_crystal_F_000      2512.00
_reflns_d_resolution_high  0.6892

loop_
 _space_group_symop_operation_xyz
 'x, y, z'
 'x, -y, -z+1/2'
 '-x+1/2, y, -z'
 '-x, -y+1/2, z'
 'x+1/2, y+1/2, z+1/2'
 'x+1/2, -y+1/2, -z+1'
 '-x+1, y+1/2, -z+1/2'
 '-x+1/2, -y+1, z+1/2'
 '-x, -y, -z'
 '-x, y, z-1/2'
 'x-1/2, -y, z'
 'x, y-1/2, -z'
 '-x+1/2, -y+1/2, -z+1/2'
 '-x+1/2, y+1/2, z'
 'x, -y+1/2, z+1/2'
 'x+1/2, y, -z+1/2'

_cell_length_a    13.9848
_cell_length_b    14.6221
_cell_length_c    22.2177
_cell_angle_alpha  90.000
_cell_angle_beta   90.000
_cell_angle_gamma  90.000

_shelx_F_squared_multiplier     1.000

loop_
 _refln_index_h
 _refln_index_k
 _refln_index_l
 _refln_F_squared_calc
 _refln_F_squared_meas
 _refln_F_squared_sigma
 _refln_observed_status
   2   0   0      74360.84      76517.83       546.14 o
   4   0   0       4219.46       4007.51        28.20 o
   6   0   0      13111.44      11183.48        71.52 o
   8   0   0      10796.52       9627.83        82.25 o
  10   0   0      69871.96      67801.97       366.83 o
  12   0   0       3181.44       2781.80        34.45 o
  14   0   0      18924.19      18057.84       152.19 o
  16   0   0      53092.39      53092.54       357.99 o
  18   0   0       5341.55       5485.98        64.48 o
  20   0   0       6652.42       7072.76       179.59 o
   0   2   0      26162.61      28997.34       481.86 o
   2   2   0     208468.77     214586.02      1135.76 o
   4   2   0     143365.12     153098.69       641.33 o
   6   2   0      14510.39      16314.68        68.36 o
   8   2   0      55964.30      52075.33       200.11 o
  10   2   0       1474.08       1369.99        13.56 o
  12   2   0      43368.71      44854.38       210.78 o
  14   2   0       6179.30       5844.62        38.20 o
  16   2   0       3480.38       3413.76        32.78 o
  18   2   0      30750.60      31284.00       170.73 o
  20   2   0       1537.74       1422.21        42.27 o
   0   4   0     144186.94     145390.41       724.72 o
   2   4   0       4621.62       5278.20        27.52 o
   4   4   0      19990.26      20014.11        78.02 o
   6   4   0     100870.56     106158.17       437.25 o
   8   4   0      20119.05      22945.95       101.65 o
  10   4   0      51750.13      53525.37       225.52 o
  12   4   0      13221.93      13051.77        71.85 o
  14   4   0       3524.65       3518.78        31.48 o
  16   4   0       5253.48       5357.94        41.29 o
  18   4   0        171.12        157.29        15.07 o
   0   6   0     158002.86     169262.73       907.93 o
   2   6   0      28020.49      27462.04       132.36 o
   4   6   0      38757.04      39631.06       156.65 o
   6   6   0      47552.41      51651.54       204.30 o
   8   6   0      33847.84      30863.89       132.28 o
  10   6   0       1193.90       1329.14        15.66 o
  12   6   0      10252.19      11583.35        63.73 o
  14   6   0       4032.00       4189.83        35.62 o
  16   6   0        268.15        341.88        15.59 o
  18   6   0        985.33       1040.57        25.09 o
   0   8   0      11261.73       9609.18        80.98 o
   2   8   0      15598.67      17814.96        86.16 o
   4   8   0       4193.37       3537.91        23.04 o
   6   8   0      57798.70      58000.44       220.95 o
   8   8   0         48.23        109.58         8.04 o
  10   8   0      41933.43      41746.54       197.32 o
  12   8   0        271.25        268.01        11.32 o
  14   8   0       2521.77       2485.16        26.76 o
  16   8   0       5359.74       5576.70        51.12 o
  18   8   0       4332.25       4623.42        52.18 o
   0  10   0      81820.01      84702.30       488.04 o
   2  10   0      80245.65      81466.38       387.16 o
   4  10   0      11536.24      11070.94        65.67 o
   6  10   0        238.47        191.22         7.64 o
   8  10   0      10892.24      10137.46        69.12 o
  10  10   0       2792.15       2627.13        26.54 o
  12  10   0       9579.77       9939.40        67.70 o
  14  10   0       3418.91       3397.52        47.37 o
  16  10   0         35.53         22.02        13.12 o
   0  12   0     126620.24     130428.88       824.10 o
   2  12   0      26536.07      26463.33       133.20 o
   4  12   0         48.41         81.19         7.28 o
   6  12   0       2914.78       2635.36        26.87 o
   8  12   0        723.97        567.28        18.42 o
  10  12   0       5460.95       5520.83        54.38 o
  12  12   0         51.06         53.03        13.90 o
  14  12   0       6186.98       5971.35        61.22 o
  16  12   0      11899.07      12068.62       109.52 o
   0  14   0        613.19        556.89        19.58 o
   2  14   0      17921.69      19311.47       109.87 o
   4  14   0       6192.95       6578.76        47.93 o
   6  14   0        247.95        305.14        11.64 o
   8  14   0      19647.86      19376.63       135.17 o
  10  14   0       1311.18       1305.82        29.27 o
  12  14   0       2599.69       2677.14        44.94 o
  14  14   0       3663.09       3608.47        55.77 o
   0  16   0      26279.55      29620.83       400.40 o
   2  16   0        738.49        820.97        17.75 o
   4  16   0       8383.98       8676.77        64.44 o
   6  16   0       6837.12       7106.25        63.07 o
   8  16   0       8636.32       8697.84        82.83 o
  10  16   0      17511.17      17886.66       160.33 o
  12  16   0       2055.17       1991.03        59.86 o
   0  18   0        797.22        695.52        58.78 o
   2  18   0      15889.86      17197.39       136.53 o
   4  18   0      12853.57      13420.71       132.88 o
   6  18   0       4558.89       4813.08        82.48 o
   8  18   0      21701.54      22183.17       187.99 o
  10  18   0         56.99         35.92        19.59 o
   2  20   0         55.32         39.18        42.45 o
   4  20   0       6820.83       7115.96       120.41 o
   6  20   0      16427.32      17208.43       300.41 o
   2   1   1      10474.04      10716.04        29.96 o
   4   1   1      85040.78      87147.59       279.84 o
   6   1   1       1807.27        909.66         6.45 o
   8   1   1      11385.01      10874.00        34.40 o
  10   1   1         39.54         28.46         3.59 o
  12   1   1       8968.00       9518.96        35.22 o
  14   1   1       1359.40       1472.99        17.46 o
  16   1   1       4760.47       4701.95        28.41 o
  18   1   1        796.06        797.94        15.80 o
  20   1   1       1323.48       1427.14        33.26 o
   1   2   1       8724.62       8193.02        23.98 o
   3   2   1      90377.34      96128.36       258.55 o
   5   2   1       7678.43       8268.89        26.99 o
   7   2   1       3094.72       3447.17        13.52 o
   9   2   1       1886.99       2237.81        12.00 o
  11   2   1       7067.01       7252.58        28.63 o
  13   2   1       2712.42       2857.18        17.76 o
  15   2   1        200.02        160.24         7.40 o
  17   2   1        900.38        882.87        15.46 o
  19   2   1         22.82         15.07         9.51 o
   2   3   1      32101.18      33512.77        91.19 o
   4   3   1       2770.91       3187.15        11.14 o
   6   3   1      41808.37      43832.03       122.75 o
   8   3   1          1.53         33.24         3.12 o
  10   3   1       1517.69       1500.75        12.60 o
  12   3   1       5615.56       4879.27        27.04 o
  14   3   1        242.43        169.44         6.84 o
  16   3   1        896.65        778.06        14.24 o
  18   3   1        339.93        325.72        11.73 o
  20   3   1        795.18        751.73        25.87 o
   1   4   1      23375.17      25855.65        76.91 o
   3   4   1       1569.59       1439.95         6.31 o
   5   4   1        778.99        859.82         6.34 o
   7   4   1       8937.13      10351.30        34.74 o
   9   4   1       2363.72       2556.33        15.09 o
  11   4   1       4597.05       4542.01        21.52 o
  13   4   1        126.19        138.54         6.40 o
  15   4   1        933.12        775.55        12.62 o
  17   4   1        103.67        117.19         9.53 o
  19   4   1         66.23         75.91        10.36 o
   2   5   1         26.82         -2.23         2.34 o
   4   5   1       2812.48       2816.19        10.54 o
   6   5   1        851.53       1462.60         8.04 o
   8   5   1       4163.23       4324.09        18.20 o
  10   5   1       1729.63       1963.59        13.12 o
  12   5   1        981.88        977.66        11.23 o
  14   5   1        933.41        944.05        13.74 o
  16   5   1        528.78        496.75        11.19 o
  18   5   1       1542.62       1474.37        21.50 o
   1   6   1       4031.31       4324.83        16.13 o
   3   6   1       2016.96       2392.08        11.54 o
   5   6   1        500.61        566.00         5.04 o
   7   6   1       1071.51       1119.74         7.31 o
   9   6   1         63.61         71.21         4.17 o
  11   6   1       1055.58        931.24        10.58 o
  13   6   1          4.14         -1.21         5.58 o
  15   6   1        650.45        571.71        11.41 o
  17   6   1         59.98         77.59         8.58 o
  19   6   1         82.03         99.61        10.84 o
   2   7   1      16259.69      17229.03        61.14 o
   4   7   1       2378.94       2115.17        10.51 o
   6   7   1       7981.96       7114.68        23.57 o
   8   7   1       1427.30       1124.84         8.85 o
  10   7   1        197.32        189.40         6.05 o
  12   7   1         88.85        150.72         6.63 o
  14   7   1        848.50        823.51        13.23 o
  16   7   1       1446.02       1375.34        17.81 o
  18   7   1        137.03        139.06        10.98 o
   1   8   1        924.67       1150.75         8.82 o
   3   8   1        462.17        332.99         5.75 o
   5   8   1       2209.93       2179.52        11.01 o
   7   8   1       1011.68        882.79         7.53 o
   9   8   1       1728.45       1797.08        13.08 o
  11   8   1        255.67        192.70         6.70 o
  13   8   1         67.27         46.29         6.44 o
  15   8   1         43.32         64.12         7.89 o
  17   8   1        188.41        258.47        11.72 o
   2   9   1      22164.60      23112.74        81.99 o
   4   9   1       3454.95       3255.52        16.33 o
   6   9   1      32022.03      31286.11       101.79 o
   8   9   1       3593.38       3298.84        18.02 o
  10   9   1       3362.26       3307.00        20.31 o
  12   9   1          8.21         -1.62         6.25 o
  14   9   1       7292.35       7327.55        40.64 o
  16   9   1       2927.44       2878.18        27.42 o
  18   9   1         12.82         16.04        11.15 o
   1  10   1        130.98        115.15         4.47 o
   3  10   1       4615.39       4434.85        22.44 o
   5  10   1       7990.89       8256.54        38.94 o
   7  10   1       3797.89       4076.46        22.02 o
   9  10   1       5417.29       5385.58        28.16 o
  11  10   1       3277.14       3233.59        22.51 o
  13  10   1        153.89        128.25         8.60 o
  15  10   1         31.60         32.14         8.62 o
  17  10   1        790.81        917.68        18.74 o
   2  11   1       1601.52       1594.38        11.60 o
   4  11   1       7768.81       8107.69        35.36 o
   6  11   1        475.70        702.35         9.85 o
   8  11   1       2834.52       2717.65        20.38 o
  10  11   1         25.85         14.45         6.56 o
  12  11   1       3529.30       3521.44        28.31 o
  14  11   1        228.59        217.25        11.91 o
  16  11   1       1148.24       1069.21        22.22 o
   1  12   1         89.96         61.79         5.46 o
   3  12   1        197.93        202.68         5.69 o
   5  12   1       3936.18       3648.38        21.82 o
   7  12   1        582.77        629.69        11.63 o
   9  12   1        198.64        212.94        10.07 o
  11  12   1         51.08         74.19         8.76 o
  13  12   1        155.33        141.86        10.97 o
  15  12   1         19.78         28.71        10.08 o
   2  13   1         98.00        145.59         5.93 o
   4  13   1       2173.30       2153.09        16.03 o
   6  13   1        204.46        224.35         7.35 o
   8  13   1        224.95        158.48         9.16 o
  10  13   1         77.39        109.34        10.26 o
  12  13   1        296.95        392.95        15.14 o
  14  13   1       2225.01       2405.23        32.31 o
  16  13   1        673.65        724.91        71.84 o
   1  14   1       5764.59       5636.43        28.81 o
   3  14   1       3952.33       3844.64        22.30 o
   5  14   1       1335.82       1358.59        13.86 o
   7  14   1        809.66        796.68        18.50 o
   9  14   1          6.20         -8.45         8.65 o
  11  14   1        330.10        381.96        14.39 o
  13  14   1       2012.82       2103.42        31.80 o
  15  14   1          0.29        -13.06        42.45 o
   2  15   1         40.41         59.46         6.15 o
   4  15   1        441.51        364.50         8.86 o
   6  15   1       1473.23       1319.63        16.22 o
   8  15   1        530.17        545.10        14.31 o
  10  15   1       1438.15       1559.46        24.91 o
  12  15   1        473.78        530.36        20.25 o
  14  15   1       1674.52       1756.92        52.79 o
   1  16   1       1061.78        984.51        16.83 o
   3  16   1        847.29        845.40        14.07 o
   5  16   1        820.70        757.22        14.32 o
   7  16   1          0.07         12.15         8.95 o
   9  16   1        465.75        485.87        17.52 o
  11  16   1        107.80        123.10        15.48 o
  13  16   1         12.51         -3.33        19.49 o
   2  17   1       3155.29       3217.62        28.74 o
   4  17   1       2174.97       2298.79        22.99 o
   6  17   1       1382.73       1325.00        19.53 o
   8  17   1        318.71        307.37        13.84 o
  10  17   1         12.30        -12.34        12.34 o
  12  17   1       1592.09       1707.96        55.14 o
   1  18   1         22.06         19.88        12.09 o
   3  18   1          1.17         15.47         9.59 o
   5  18   1         11.89         -9.26         9.26 o
   7  18   1        226.02        213.25        14.49 o
   9  18   1        218.07        244.40        15.90 o
   2  19   1       1499.14       1673.57        34.80 o
   4  19   1        679.29        679.73        23.94 o
   6  19   1       4276.87       4366.87        45.61 o
   8  19   1        967.50       1062.72        30.42 o
   1  20   1        673.11        714.39        37.04 o
   3  20   1        205.45        246.61        32.73 o
   5  20   1         21.21         17.66        20.82 o
   2  21   1        454.16        493.00        41.56 o
   0   0   2      25072.44      22948.67       135.70 o
   2   0   2      47626.08      48706.84       223.40 o
   4   0   2     100450.17     108849.45       418.83 o
   6   0   2      30571.41      33312.46       133.82 o
   8   0   2     105755.50     103468.35       407.87 o
  10   0   2      12623.30      12757.46        61.31 o
  12   0   2       1489.49       1675.99        17.25 o
  14   0   2        503.43        658.96        15.59 o
  16   0   2        555.94        463.59        15.05 o
  18   0   2       2232.04       2436.41        34.87 o
  20   0   2       2799.71       2982.39        65.93 o
   1   1   2     172987.25     177918.05       779.18 o
   3   1   2       5996.92       6835.99        21.58 o
   5   1   2       9142.89       8501.37        27.12 o
   7   1   2       8833.70       8254.26        26.68 o
   9   1   2         64.07        167.19         4.07 o
  11   1   2      23205.19      23089.73        72.02 o
  13   1   2        614.69        632.68         9.67 o
  15   1   2       8015.26       7964.58        37.39 o
  17   1   2       7692.63       7948.63        41.75 o
  19   1   2       6178.07       6214.69        42.08 o
   0   2   2      23998.68      24475.41        98.41 o
   2   2   2      34851.06      36224.34       101.90 o
   4   2   2      20256.17      21113.11        61.27 o
   6   2   2        150.65        429.58         5.45 o
   8   2   2      28722.24      28559.19        81.53 o
  10   2   2      30879.91      30860.74        87.62 o
  12   2   2        456.06        447.72         9.02 o
  14   2   2         34.92         32.00         5.44 o
  16   2   2        439.32        429.94        11.09 o
  18   2   2       1933.91       2001.83        22.10 o
  20   2   2       1925.86       1904.33        39.97 o
   1   3   2      16479.08      17343.48        49.83 o
   3   3   2        594.72        680.89         5.38 o
   5   3   2      27692.85      28749.86        81.44 o
   7   3   2      49718.11      52585.23       150.55 o
   9   3   2      11482.63      11370.16        36.58 o
  11   3   2      16565.97      16566.50        58.04 o
  13   3   2       1545.37       1432.58        12.67 o
  15   3   2       4695.68       4449.28        24.98 o
  17   3   2       3782.91       3742.77        27.93 o
  19   3   2       1672.31       1639.63        22.84 o
   0   4   2       7035.25       7071.64        33.08 o
   2   4   2       6777.83       7148.90        22.28 o
   4   4   2       1183.20       1125.33         6.26 o
   6   4   2       5224.13       5477.15        21.49 o
   8   4   2      20883.88      19897.61        59.74 o
  10   4   2       1330.48       1494.12        11.33 o
  12   4   2         64.32         78.24         5.41 o
  14   4   2        609.66        562.55        10.60 o
  16   4   2        177.36        169.69         8.91 o
  18   4   2       3088.58       3125.27        27.52 o
   1   5   2      21745.54      23020.43        65.92 o
   3   5   2      28661.69      28877.83        82.85 o
   5   5   2      38011.14      39442.80       110.99 o
   7   5   2      13744.70      13529.84        41.81 o
   9   5   2       7875.52       7565.99        32.55 o
  11   5   2      11674.13      12165.92        47.55 o
  13   5   2       8953.50       9210.03        39.47 o
  15   5   2       2437.42       2344.95        19.79 o
  17   5   2       1811.15       1874.76        19.80 o
  19   5   2        666.39        611.48        16.04 o
   0   6   2      35265.37      35558.03       140.03 o
   2   6   2       1170.55       1295.43         6.94 o
   4   6   2      21455.86      23021.09        66.10 o
   6   6   2      10936.92      10473.45        33.07 o
   8   6   2       5835.21       5512.12        22.25 o
  10   6   2       8624.20       8189.54        35.39 o
  12   6   2       2047.74       1696.54        14.60 o
  14   6   2       3116.13       2913.44        20.31 o
  16   6   2       5034.46       4854.73        29.25 o
  18   6   2        119.20        120.30        10.95 o
   1   7   2       3994.18       3464.10        12.22 o
   3   7   2      23866.13      24302.86        75.74 o
   5   7   2      58793.32      60762.95       165.96 o
   7   7   2       5250.52       5284.55        21.45 o
   9   7   2      14171.78      13361.40        48.81 o
  11   7   2       6187.92       6413.67        30.78 o
  13   7   2      13286.13      13153.12        52.28 o
  15   7   2       2044.59       2084.99        19.34 o
  17   7   2        735.30        746.16        15.22 o
  19   7   2        399.59        409.93        20.08 o
   0   8   2      11106.90      10504.19        45.43 o
   2   8   2      62319.15      64699.55       191.24 o
   4   8   2       1766.01       1738.12         9.24 o
   6   8   2       6990.00       7264.97        26.42 o
   8   8   2      47201.91      45615.67       142.28 o
  10   8   2       7578.63       7388.67        34.22 o
  12   8   2       2607.86       2455.49        17.49 o
  14   8   2       2711.84       2577.23        20.60 o
  16   8   2        765.11        706.61        14.69 o
  18   8   2       9615.36       9782.12        57.44 o
   1   9   2       1259.86        887.10         8.48 o
   3   9   2      18854.19      18049.99        60.31 o
   5   9   2      21376.30      21624.41        78.38 o
   7   9   2      15598.13      15563.49        56.16 o
   9   9   2      29644.79      29338.74       109.08 o
  11   9   2       2725.70       2847.99        20.16 o
  13   9   2       8061.60       8080.19        42.36 o
  15   9   2       2242.77       2240.73        22.73 o
  17   9   2       2463.61       2578.34        26.97 o
   0  10   2      59182.95      61128.37       240.54 o
   2  10   2         16.01         37.62         4.16 o
   4  10   2      21510.13      21047.99        76.63 o
   6  10   2      13314.31      12635.24        51.25 o
   8  10   2      12526.71      11776.78        52.53 o
  10  10   2      23792.63      23826.81        97.50 o
  12  10   2       4156.45       4058.94        27.05 o
  14  10   2       2178.63       2101.14        21.19 o
  16  10   2       2527.56       2530.32        24.98 o
   1  11   2      26736.02      26917.60        95.07 o
   3  11   2      19554.62      19785.80        72.76 o
   5  11   2       5911.31       5931.00        29.50 o
   7  11   2       1635.32       1656.92        13.94 o
   9  11   2       9937.41      10023.81        51.96 o
  11  11   2        440.33        503.23        12.84 o
  13  11   2       6880.30       6668.85        40.78 o
  15  11   2       6314.77       6368.21        46.19 o
  17  11   2       4022.81       4125.49        46.60 o
   0  12   2       3267.18       2768.59        20.62 o
   2  12   2      15282.11      15591.24        56.15 o
   4  12   2        312.74        378.52         6.94 o
   6  12   2        360.27        353.75         8.84 o
   8  12   2      20180.39      19483.27        98.64 o
  10  12   2        517.05        426.17        11.76 o
  12  12   2       3468.36       3486.56        30.80 o
  14  12   2       1537.30       1562.12        23.25 o
  16  12   2        187.83        177.99        12.84 o
   1  13   2      12258.93      12343.52        50.32 o
   3  13   2      21722.55      21450.28        80.25 o
   5  13   2        383.56        427.68         9.01 o
   7  13   2       2723.44       2779.25        23.34 o
   9  13   2       7211.21       6949.79        44.49 o
  11  13   2       1764.28       1682.30        23.87 o
  13  13   2       2790.21       2790.67        33.12 o
  15  13   2       3838.56       3794.94        41.29 o
   0  14   2       6184.81       6250.75        42.79 o
   2  14   2         13.16          5.94         5.40 o
   4  14   2       1285.81       1301.30        14.15 o
   6  14   2       2517.45       2298.78        20.60 o
   8  14   2        287.97        270.67        11.10 o
  10  14   2       5509.38       5626.03        42.47 o
  12  14   2       1470.39       1475.14        25.48 o
  14  14   2         52.13         48.68        15.12 o
   1  15   2       4308.21       4447.95        25.41 o
   3  15   2       5158.00       5141.73        30.48 o
   5  15   2       1675.97       1665.06        18.12 o
   7  15   2       9201.66       9145.95        49.45 o
   9  15   2       8913.89       8972.37        59.89 o
  11  15   2       2794.72       2724.45        31.99 o
  13  15   2       1392.34       1303.43        29.42 o
   0  16   2       3162.37       3545.82        40.16 o
   2  16   2       2292.69       2355.51        19.89 o
   4  16   2         61.93         29.08         7.27 o
   6  16   2         65.61         65.27         8.12 o
   8  16   2       8807.85       8992.73        54.56 o
  10  16   2        370.69        390.16        15.94 o
  12  16   2        288.84        287.53        18.24 o
   1  17   2       6848.14       7305.40        53.39 o
   3  17   2       8907.62       9016.42        49.82 o
   5  17   2        161.38        172.38        10.67 o
   7  17   2       4785.77       4976.92        50.03 o
   9  17   2       1670.48       1579.19        25.41 o
  11  17   2       1998.72       1885.45        32.71 o
   0  18   2       5142.37       5315.98        82.14 o
   2  18   2       2127.92       2271.73        30.69 o
   4  18   2       1903.38       1953.41        26.18 o
   6  18   2        963.93        948.42        21.85 o
   8  18   2       4060.02       4215.52        41.02 o
  10  18   2       2155.99       2228.36        34.25 o
   1  19   2       1562.38       1720.06        37.87 o
   3  19   2       3456.98       3595.79        46.09 o
   5  19   2       4386.53       4641.46        77.20 o
   7  19   2       4021.59       4172.91        45.94 o
   0  20   2       1655.39       1686.54        61.15 o
   2  20   2       1673.72       1848.42        48.68 o
   4  20   2         14.04        -10.02        16.51 o
   6  20   2         25.19         38.17        23.62 o
   1  21   2        118.72        127.92        26.98 o
   2   1   3      19443.59      19958.57        53.06 o
   4   1   3         44.95         -2.67         2.67 o
   6   1   3      41243.01      41093.63       113.46 o
   8   1   3      15124.63      15148.68        45.94 o
  10   1   3       4192.54       4756.44        18.99 o
  12   1   3         79.03         98.66         5.13 o
  14   1   3        758.45        839.89        11.63 o
  16   1   3       1633.93       1577.32        16.72 o
  18   1   3        108.53         95.40        10.09 o
  20   1   3         48.63         53.22        15.92 o
   1   2   3       4779.31       5343.99        15.74 o
   3   2   3       3603.05       4002.77        13.29 o
   5   2   3        140.35        145.64         3.06 o
   7   2   3       6711.39       7595.09        25.57 o
   9   2   3        194.01        141.49         3.94 o
  11   2   3        483.20        476.58         8.68 o
  13   2   3          0.97         -3.81         4.59 o
  15   2   3        131.04        167.08         7.88 o
  17   2   3        641.91        623.39        13.59 o
  19   2   3        142.16        127.51        11.04 o
   2   3   3      43836.26      46598.19       127.39 o
   4   3   3      12732.28      13833.99        39.18 o
   6   3   3      13947.95      16450.43        48.26 o
   8   3   3       3756.29       3610.14        15.45 o
  10   3   3          1.55         22.57         3.82 o
  12   3   3      11748.60      12437.62        44.71 o
  14   3   3       1567.51       1474.63        16.37 o
  16   3   3        422.25        436.80        11.49 o
  18   3   3          6.87         -8.49         8.49 o
   1   4   3       1500.37       1401.10         6.27 o
   3   4   3         44.79          7.67         2.24 o
   5   4   3      10869.29      11978.13        38.61 o
   7   4   3        826.69        868.48         6.66 o
   9   4   3       1169.97       1294.54        10.00 o
  11   4   3        285.94        263.42         6.35 o
  13   4   3          2.19          5.12         5.16 o
  15   4   3        212.27        173.64         8.40 o
  17   4   3        215.18        178.71         9.97 o
  19   4   3        851.13        798.08        18.16 o
   2   5   3       2681.66       2730.72        10.66 o
   4   5   3         90.74         20.17         3.61 o
   6   5   3       1060.22       1618.96         8.90 o
   8   5   3       1626.54       1526.18        10.25 o
  10   5   3       2524.87       2555.37        15.02 o
  12   5   3       4233.66       3787.44        20.73 o
  14   5   3        429.59        321.91         9.13 o
  16   5   3        257.90        288.40        10.16 o
  18   5   3          0.04         -5.32         8.83 o
   1   6   3       1300.49       1235.82         5.48 o
   3   6   3       1681.40       1981.16         9.04 o
   5   6   3         28.01         17.81         2.48 o
   7   6   3       2890.88       3095.19        13.97 o
   9   6   3        131.20        152.53         5.07 o
  11   6   3        840.22        755.99        10.11 o
  13   6   3          6.46         14.42         5.95 o
  15   6   3          3.42         -6.49         6.49 o
  17   6   3        180.30        167.67         9.69 o
  19   6   3        592.89        568.62        16.78 o
   2   7   3       5620.65       5364.25        19.55 o
   4   7   3       3912.88       4085.54        16.25 o
   6   7   3        356.51        203.64         4.06 o
   8   7   3        761.23        580.30         7.34 o
  10   7   3          1.48          6.36         4.50 o
  12   7   3       8085.27       8399.78        37.59 o
  14   7   3       2590.21       2376.09        19.23 o
  16   7   3       1236.73       1315.48        17.76 o
  18   7   3         86.63        108.13        11.46 o
   1   8   3         22.37          4.36         2.11 o
   3   8   3       7076.04       8107.36        27.46 o
   5   8   3        470.29        491.92         5.20 o
   7   8   3        210.42        159.33         4.28 o
   9   8   3        579.39        597.40         8.55 o
  11   8   3       1784.31       1932.95        15.35 o
  13   8   3          6.26          5.50         6.30 o
  15   8   3         57.72         58.81         7.87 o
  17   8   3        820.20        863.51        17.65 o
   2   9   3       9582.29       9461.43        37.84 o
   4   9   3       1792.40       1712.47        10.21 o
   6   9   3        661.47        504.11         7.65 o
   8   9   3       8770.17       8252.76        35.65 o
  10   9   3          7.35          5.54         5.24 o
  12   9   3       4717.08       4581.12        27.77 o
  14   9   3       1119.80       1298.65        17.84 o
  16   9   3        136.87        106.38        10.04 o
  18   9   3       1345.08       1552.60        25.95 o
   1  10   3        513.06        381.45         6.17 o
   3  10   3        319.10        382.02         6.73 o
   5  10   3          1.17          3.90         4.37 o
   7  10   3       1193.97       1087.61        10.77 o
   9  10   3        849.00        878.04        10.67 o
  11  10   3         27.70         27.98         6.12 o
  13  10   3       1742.69       1667.10        18.63 o
  15  10   3        845.23        864.17        16.67 o
  17  10   3         82.54        104.62        10.90 o
   2  11   3       1379.84       1425.31        11.18 o
   4  11   3       1633.80       1700.28        13.04 o
   6  11   3      15152.37      14651.15        63.26 o
   8  11   3       2329.53       2245.44        21.95 o
  10  11   3       2411.73       2304.09        19.68 o
  12  11   3          5.45          1.42         7.01 o
  14  11   3         29.41          9.87         8.65 o
  16  11   3        761.21        853.71        20.14 o
   1  12   3          2.53          1.51         3.42 o
   3  12   3         39.61         39.67         4.85 o
   5  12   3       1482.98       1400.23        12.70 o
   7  12   3       2550.45       2531.15        19.52 o
   9  12   3       1841.84       1829.10        19.29 o
  11  12   3        703.65        580.98        17.29 o
  13  12   3         26.09          7.80         9.43 o
  15  12   3         44.83         55.02        11.27 o
   2  13   3       2991.82       3255.30        18.98 o
   4  13   3       6665.22       6617.82        32.73 o
   6  13   3        321.59        324.62         8.79 o
   8  13   3        184.91        166.24         9.07 o
  10  13   3        326.33        356.36        13.20 o
  12  13   3        188.01        170.18        12.17 o
  14  13   3        314.60        299.45        15.90 o
   1  14   3        565.21        605.50         8.81 o
   3  14   3       4535.47       4664.89        27.50 o
   5  14   3        726.39        652.53        12.17 o
   7  14   3         69.91         66.31         7.74 o
   9  14   3         61.71         61.59        10.29 o
  11  14   3        371.48        402.40        15.45 o
  13  14   3          0.02         -6.74        12.27 o
  15  14   3        109.52         94.70        45.72 o
   2  15   3       5609.45       5540.32        31.44 o
   4  15   3         87.11        102.27         7.30 o
   6  15   3        123.16        143.96         8.68 o
   8  15   3       2067.07       2058.66        22.60 o
  10  15   3        150.89        164.06        12.85 o
  12  15   3          0.34         -3.74        11.04 o
  14  15   3        105.32         90.39        26.84 o
   1  16   3        541.68        524.92        12.74 o
   3  16   3          3.34         13.89         6.65 o
   5  16   3        122.66        133.26         8.70 o
   7  16   3        736.24        698.56        16.06 o
   9  16   3        319.56        324.12        13.82 o
  11  16   3          0.85         -5.97        11.30 o
  13  16   3        757.01        709.17        39.50 o
   2  17   3        261.45        283.54        12.38 o
   4  17   3       3693.13       3843.70        30.43 o
   6  17   3       1293.98       1235.32        22.19 o
   8  17   3        143.88        175.67        13.61 o
  10  17   3          1.04         10.54        11.10 o
   1  18   3          1.95         29.56        13.03 o
   3  18   3         67.22         73.76        11.22 o
   5  18   3       2161.55       2150.00        28.10 o
   7  18   3        499.10        488.95        17.64 o
   9  18   3        585.92        599.46        19.25 o
   2  19   3        810.07        785.58        26.84 o
   4  19   3       1355.06       1369.78        29.86 o
   6  19   3         13.89         13.93        12.24 o
   8  19   3        601.00        581.67        21.31 o
   1  20   3        124.97        130.53        18.19 o
   3  20   3       1944.65       2026.99        39.74 o
   5  20   3        294.48        325.08        20.60 o
   2  21   3        429.21        429.64        31.18 o
   0   0   4       5034.77       3641.11        26.56 o
   2   0   4      17827.24      16940.48        68.10 o
   4   0   4      59723.53      63705.67       346.34 o
   6   0   4       4917.01       4919.24        22.89 o
   8   0   4      44862.50      40173.56       154.42 o
  10   0   4       3685.66       3836.42        23.63 o
  12   0   4      12261.07      13037.56        65.24 o
  14   0   4         22.53         24.36         8.31 o
  16   0   4         35.26         54.98        10.35 o
  18   0   4      22458.74      23289.00       142.10 o
  20   0   4        102.14        136.44        32.33 o
   1   1   4      34801.96      38018.51       102.56 o
   3   1   4      48960.93      51498.01       138.59 o
   5   1   4       2550.65       2103.95         8.94 o
   7   1   4       8248.03       7939.42        25.66 o
   9   1   4       9447.10       9488.13        31.57 o
  11   1   4      10045.36       9833.47        33.55 o
  13   1   4       1108.78       1208.44        11.77 o
  15   1   4       6425.72       6497.63        32.70 o
  17   1   4       3585.03       3536.30        27.09 o
  19   1   4       3026.99       3027.36        30.08 o
   0   2   4     325164.31     319443.88      3488.95 o
   2   2   4      29154.38      30089.52        80.82 o
   4   2   4       1150.02        943.61         6.33 o
   6   2   4      30244.63      30472.82        86.93 o
   8   2   4       1177.85       1580.62         9.24 o
  10   2   4      28755.55      27877.47        80.00 o
  12   2   4       1017.07        928.14        10.10 o
  14   2   4       1492.58       1437.06        13.38 o
  16   2   4       8576.77       8649.48        43.33 o
  18   2   4         34.29         15.76         9.45 o
  20   2   4       1272.86       1360.17        44.91 o
   1   3   4      15125.94      15876.15        45.12 o
   3   3   4       8972.53       9170.66        28.36 o
   5   3   4      10463.31      10379.82        32.05 o
   7   3   4      36362.02      38112.44       108.34 o
   9   3   4      19432.05      19921.31        59.54 o
  11   3   4       2233.08       2041.07        13.55 o
  13   3   4         47.39         71.52         5.53 o
  15   3   4       5489.38       5577.49        30.21 o
  17   3   4       2696.43       2681.99        24.73 o
  19   3   4       1730.98       1759.37        24.26 o
   0   4   4       3358.79       3884.57        17.41 o
   2   4   4       7777.12       7531.16        22.71 o
   4   4   4      35350.08      36250.67       103.98 o
   6   4   4      11827.79      12493.46        40.02 o
   8   4   4       3302.19       2475.96        13.28 o
  10   4   4       2742.37       2830.16        15.86 o
  12   4   4       7211.71       7657.89        31.99 o
  14   4   4       2044.15       1949.65        16.13 o
  16   4   4       1161.14       1123.64        16.97 o
  18   4   4       5086.94       5007.00        36.47 o
   1   5   4       4608.88       4496.57        14.15 o
   3   5   4      10059.09      10296.35        31.38 o
   5   5   4      23951.16      23470.93        69.61 o
   7   5   4       3830.75       3453.12        15.10 o
   9   5   4       7907.31       8183.35        31.81 o
  11   5   4      11085.13      11246.88        43.88 o
  13   5   4       7833.91       7734.34        34.17 o
  15   5   4       2358.27       2462.03        20.10 o
  17   5   4        338.02        365.95        12.19 o
  19   5   4        113.40        110.01        11.40 o
   0   6   4      93787.20      97314.80       399.85 o
   2   6   4      39444.13      42749.79       114.64 o
   4   6   4       2094.11       1954.47        11.56 o
   6   6   4       7480.31       7223.68        25.26 o
   8   6   4       1548.04       1497.76        10.89 o
  10   6   4       8078.74       7825.78        32.71 o
  12   6   4       3049.66       2986.58        18.95 o
  14   6   4       5094.17       4943.83        28.07 o
  16   6   4       5635.01       5682.33        33.09 o
  18   6   4        193.07        193.75        11.36 o
   1   7   4       2598.70       2296.87         9.21 o
   3   7   4      23732.52      24033.96        72.36 o
   5   7   4      15617.51      15872.21        48.90 o
   7   7   4       3368.53       3157.80        15.02 o
   9   7   4       1657.29       1570.54        12.09 o
  11   7   4       5989.78       5798.84        27.49 o
  13   7   4      14547.79      14654.30        61.83 o
  15   7   4        840.12        829.97        13.81 o
  17   7   4        255.23        260.92        11.07 o
   0   8   4      63674.36      67291.09       274.03 o
   2   8   4      47179.89      46503.90       127.94 o
   4   8   4      10638.65      11271.49        37.93 o
   6   8   4       6492.73       7270.17        26.38 o
   8   8   4      24377.16      22133.29        73.29 o
  10   8   4         78.28         89.38         5.85 o
  12   8   4      12962.04      13164.11        54.44 o
  14   8   4       3126.55       2952.02        22.28 o
  16   8   4         44.38         45.83         8.77 o
  18   8   4       3122.56       3231.11        31.25 o
   1   9   4      13043.10      12518.16        36.84 o
   3   9   4       3935.14       4026.96        17.25 o
   5   9   4      19141.60      19083.85        64.44 o
   7   9   4       4233.57       4293.20        19.58 o
   9   9   4       2639.59       2743.85        22.08 o
  11   9   4        525.82        535.74        10.76 o
  13   9   4       2437.55       2187.21        20.80 o
  15   9   4       1200.12       1226.39        17.90 o
  17   9   4       4849.91       4720.41        36.55 o
   0  10   4      25994.36      25013.76       111.34 o
   2  10   4        585.09        535.93         6.83 o
   4  10   4       2559.30       2575.12        15.34 o
   6  10   4      18419.79      18635.78        69.37 o
   8  10   4       1745.43       1943.71        16.10 o
  10  10   4      30381.18      30155.50       120.61 o
  12  10   4         16.83         14.18         7.01 o
  14  10   4       2990.59       2814.24        24.66 o
  16  10   4       5266.08       5301.13        35.67 o
   1  11   4      18207.54      18140.53        60.05 o
   3  11   4       5258.53       5453.92        24.04 o
   5  11   4       2609.91       2522.25        16.25 o
   7  11   4       3549.61       3624.27        21.99 o
   9  11   4        959.88        994.36        13.40 o
  11  11   4        965.28        863.40        14.23 o
  13  11   4       5916.93       5845.43        37.77 o
  15  11   4       2870.51       2717.90        38.17 o
  17  11   4       2700.89       2689.99        43.42 o
   0  12   4       3182.32       3415.18        23.20 o
   2  12   4      17196.26      17701.08        62.58 o
   4  12   4      11317.97      11410.42        46.49 o
   6  12   4       2466.85       2476.26        18.69 o
   8  12   4      13343.14      13025.45        62.23 o
  10  12   4         40.51         39.15         8.27 o
  12  12   4       1125.13       1149.82        19.57 o
  14  12   4       1549.82       1569.18        22.76 o
  16  12   4        448.70        443.59        16.43 o
   1  13   4       7398.66       7539.82        32.00 o
   3  13   4       3112.94       3317.34        20.29 o
   5  13   4       5013.99       5008.34        29.32 o
   7  13   4       2397.97       2476.62        22.40 o
   9  13   4       3708.09       3730.15        33.81 o
  11  13   4       4444.69       4325.74        38.78 o
  13  13   4       1441.77       1376.66        25.59 o
  15  13   4        165.80        131.29        14.95 o
   0  14   4       9179.60       9346.03        59.03 o
   2  14   4       3782.92       3380.85        21.44 o
   4  14   4       1440.85       1306.39        14.79 o
   6  14   4        668.83        719.17        12.83 o
   8  14   4       6447.91       6543.66        45.00 o
  10  14   4       4320.70       4305.03        38.56 o
  12  14   4        536.00        444.45        16.66 o
  14  14   4       2046.59       2007.18        31.23 o
   1  15   4       1114.05       1117.00        15.46 o
   3  15   4       2247.94       2461.89        21.22 o
   5  15   4       1904.70       1939.34        19.22 o
   7  15   4      14300.91      14485.75        75.75 o
   9  15   4       5480.07       5563.04        44.31 o
  11  15   4       1283.40       1228.62        24.49 o
  13  15   4        283.37        265.37        19.28 o
   0  16   4        267.06        250.48        15.86 o
   2  16   4      10185.62      10618.17        57.30 o
   4  16   4       3540.95       3560.46        27.52 o
   6  16   4        131.84        124.25         9.19 o
   8  16   4       7222.60       7234.19        47.59 o
  10  16   4        627.23        676.37        18.10 o
  12  16   4       2325.61       2406.94        32.88 o
   1  17   4       3052.43       3115.91        41.92 o
   3  17   4        752.77        820.22        18.22 o
   5  17   4        932.87       1009.72        18.12 o
   7  17   4       2514.94       2601.91        28.03 o
   9  17   4       5290.20       5284.64        42.63 o
  11  17   4       4176.87       4139.39        41.03 o
   0  18   4      28244.87      30063.85       249.61 o
   2  18   4        371.00        398.78        16.78 o
   4  18   4       2290.62       2220.17        28.25 o
   6  18   4        277.72        284.21        15.61 o
   8  18   4        757.56        761.73        21.75 o
  10  18   4       3051.79       3288.92        39.26 o
   1  19   4        589.80        577.46        22.25 o
   3  19   4       4667.90       4842.20        48.02 o
   5  19   4       1475.67       1517.54        30.52 o
   7  19   4       1206.11       1254.43        27.52 o
   0  20   4       2076.31       2159.77        55.21 o
   2  20   4       1272.21       1367.70        34.14 o
   4  20   4       1584.53       1710.40        39.43 o
   6  20   4       1277.50       1324.71        44.63 o
   1  21   4       1501.31       1451.48        50.25 o
   2   1   5      17678.77      17474.07        49.17 o
   4   1   5       5573.12       6103.79        20.42 o
   6   1   5       1066.36        853.69         6.28 o
   8   1   5        260.38        159.07         3.74 o
  10   1   5          5.09          4.29         3.47 o
  12   1   5        233.86        236.30         6.34 o
  14   1   5       1554.15       1620.83        15.19 o
  16   1   5       2283.18       2257.37        21.21 o
  18   1   5        990.78        910.56        23.22 o
  20   1   5       1132.31       1056.08        42.34 o
   1   2   5      20345.56      22421.94        62.12 o
   3   2   5          1.14         -0.49         1.57 o
   5   2   5         73.68         98.32         2.63 o
   7   2   5       7661.85       8843.21        28.18 o
   9   2   5         34.14         30.27         3.18 o
  11   2   5       1277.40       1264.30        10.59 o
  13   2   5       1728.47       1646.00        13.28 o
  15   2   5          3.00         -6.54         6.54 o
  17   2   5         43.01         43.22         8.62 o
  19   2   5        247.23        265.97        13.83 o
   2   3   5      10998.04      12670.53        36.54 o
   4   3   5      14908.33      16020.34        45.47 o
   6   3   5       1057.74       1308.43         7.52 o
   8   3   5        556.17        730.89         6.71 o
  10   3   5       1034.60       1046.53         9.65 o
  12   3   5       1808.40       1842.05        13.36 o
  14   3   5        622.53        556.79        10.04 o
  16   3   5       2883.57       2904.05        23.79 o
  18   3   5        193.82        192.59        12.80 o
   1   4   5      47434.55      51054.86       139.43 o
   3   4   5       3997.85       4389.45        15.34 o
   5   4   5       6258.13       7128.42        24.24 o
   7   4   5       3294.02       3791.56        15.33 o
   9   4   5        800.82        951.91         9.25 o
  11   4   5        282.12        202.56         6.16 o
  13   4   5       1355.94       1386.91        13.57 o
  15   4   5         12.96          9.37         6.36 o
  17   4   5          0.01         -8.93         8.93 o
  19   4   5        659.81        709.30        17.08 o
   2   5   5        257.34        306.19         3.44 o
   4   5   5      14179.82      13838.97        42.55 o
   6   5   5       1015.69       1025.55         6.95 o
   8   5   5        154.09        129.59         5.12 o
  10   5   5       5959.23       6257.18        27.85 o
  12   5   5       1886.16       1741.84        14.49 o
  14   5   5       7640.78       7737.21        37.44 o
  16   5   5       1282.39       1250.68        17.16 o
  18   5   5        411.16        394.17        14.22 o
   1   6   5      33176.96      35100.69        94.86 o
   3   6   5       1497.19       1559.41         7.89 o
   5   6   5          0.11          4.39         2.45 o
   7   6   5          6.69          8.65         3.26 o
   9   6   5          4.51          8.19         3.93 o
  11   6   5        922.76        928.23        11.02 o
  13   6   5        241.68        259.34         7.77 o
  15   6   5         22.57         11.55         7.12 o
  17   6   5        148.68        176.57        10.30 o
  19   6   5        200.63        227.80        14.98 o
   2   7   5       2196.96       2540.18         9.66 o
   4   7   5        414.06        379.52         6.43 o
   6   7   5         20.93          7.98         2.92 o
   8   7   5       4870.16       4812.98        21.49 o
  10   7   5        790.00        820.48        10.17 o
  12   7   5       1386.65       1380.24        14.42 o
  14   7   5        493.24        456.44        10.78 o
  16   7   5      10016.01       9765.12        46.36 o
  18   7   5        126.29        100.54        10.65 o
   1   8   5       1300.92       1467.80         7.63 o
   3   8   5       7991.45       9053.89        29.01 o
   5   8   5         64.13         92.46         4.49 o
   7   8   5       2612.08       2800.40        14.46 o
   9   8   5        110.81        153.05         5.40 o
  11   8   5         30.73         35.02         5.67 o
  13   8   5        273.57        340.52        10.11 o
  15   8   5        171.91        118.49         8.55 o
  17   8   5         42.33         66.23         9.53 o
   2   9   5       4166.81       4189.32        16.40 o
   4   9   5       1616.61       1529.57        10.00 o
   6   9   5       4985.20       4811.12        26.31 o
   8   9   5          0.17          0.98         4.28 o
  10   9   5        977.11        990.26        13.48 o
  12   9   5        301.59        279.66         9.41 o
  14   9   5       1643.94       1526.25        19.01 o
  16   9   5       3367.10       3278.57        27.70 o
  18   9   5         89.54        112.51        13.81 o
   1  10   5         34.20         37.43         2.93 o
   3  10   5        264.00        239.85         5.06 o
   5  10   5         68.82         62.23         4.58 o
   7  10   5       7244.64       7331.23        32.86 o
   9  10   5         98.20         75.87         5.83 o
  11  10   5        682.64        553.59        12.81 o
  13  10   5        668.97        595.42        13.14 o
  15  10   5          6.28          5.60         8.37 o
  17  10   5        785.72        851.07        19.59 o
   2  11   5       5344.86       5273.79        22.45 o
   4  11   5         95.03         69.84         3.88 o
   6  11   5       1783.63       1634.89        12.89 o
   8  11   5        130.26        153.66         6.37 o
  10  11   5         13.50         24.03         6.44 o
  12  11   5         33.63         15.37         7.47 o
  14  11   5       2215.65       2234.32        28.62 o
  16  11   5        478.67        468.66        14.98 o
   1  12   5       3874.38       4012.97        20.09 o
   3  12   5        193.65        217.57         5.39 o
   5  12   5        200.59        174.01         6.36 o
   7  12   5       2299.35       2299.18        18.94 o
   9  12   5        782.84        752.55        18.95 o
  11  12   5         60.46         58.64         9.18 o
  13  12   5          5.67         13.21         9.59 o
  15  12   5         54.63         43.36        10.82 o
   2  13   5       3970.76       3904.41        20.12 o
   4  13   5         10.83         17.81         5.28 o
   6  13   5        175.76        161.38         6.98 o
   8  13   5         46.38         41.91         8.65 o
  10  13   5        494.44        440.45        15.11 o
  12  13   5        178.28        155.56        13.07 o
  14  13   5        164.27        182.70        14.18 o
   1  14   5         83.92         73.68         4.71 o
   3  14   5        323.46        314.71         8.13 o
   5  14   5       1868.33       1811.00        17.84 o
   7  14   5         14.53         27.51         7.84 o
   9  14   5        300.56        284.70        13.20 o
  11  14   5        100.72        111.21        12.11 o
  13  14   5          3.08          7.71        11.59 o
   2  15   5        126.39         87.17         6.41 o
   4  15   5          0.30         -4.28         6.55 o
   6  15   5       2540.22       2477.10        23.24 o
   8  15   5        509.12        476.16        13.89 o
  10  15   5       1549.14       1591.49        25.04 o
  12  15   5        725.39        633.36        19.31 o
   1  16   5        304.49        321.72        10.15 o
   3  16   5       2786.28       2932.07        27.06 o
   5  16   5        474.69        530.95        14.32 o
   7  16   5        940.44        957.96        19.26 o
   9  16   5        522.94        531.39        16.35 o
  11  16   5         24.02         24.39        11.82 o
   2  17   5        466.35        497.29        14.72 o
   4  17   5         74.43         39.71         8.61 o
   6  17   5       3326.76       3309.88        34.24 o
   8  17   5       2172.64       2208.77        27.11 o
  10  17   5       1050.99       1072.50        22.93 o
   1  18   5        732.92        747.21        22.83 o
   3  18   5        214.79        191.35        13.16 o
   5  18   5        219.00        275.14        14.04 o
   7  18   5       1194.38       1256.89        27.17 o
   9  18   5        216.61        231.06        17.05 o
   2  19   5          2.62        -11.98        11.98 o
   4  19   5       4992.81       4961.40        47.83 o
   6  19   5          2.99         -9.10        12.77 o
   8  19   5        619.56        564.73        21.52 o
   1  20   5        378.28        390.58        20.58 o
   3  20   5        310.18        364.47        22.35 o
   5  20   5        212.33        195.78        19.11 o
   0   0   6     136779.66     132642.92       713.62 o
   2   0   6       2410.54       2221.59        13.02 o
   4   0   6      15800.17      16297.16        65.35 o
   6   0   6       2908.07       2293.79        14.76 o
   8   0   6       2352.82       2760.89        16.65 o
  10   0   6      64082.34      62079.92       240.90 o
  12   0   6         45.08         71.15        10.80 o
  14   0   6       1390.38       1499.24        20.43 o
  16   0   6      13536.43      13297.36        83.75 o
  18   0   6        149.02        167.11        15.70 o
   1   1   6      19397.64      20576.57        57.53 o
   3   1   6       2466.17       2861.82        11.16 o
   5   1   6        959.36       1204.67         7.43 o
   7   1   6       3643.24       3701.95        14.58 o
   9   1   6         84.57        102.06         3.89 o
  11   1   6       3355.25       3366.08        16.56 o
  13   1   6        648.56        683.49        10.03 o
  15   1   6        877.79        808.64        14.45 o
  17   1   6        335.44        375.35        11.89 o
  19   1   6        276.62        279.80        13.05 o
   0   2   6       4498.66       6057.50        26.28 o
   2   2   6       6222.13       5337.43        21.28 o
   4   2   6      19386.16      19568.50        55.84 o
   6   2   6      10712.84      10609.43        32.41 o
   8   2   6      72577.91      74197.21       199.67 o
  10   2   6        844.98        770.46         8.03 o
  12   2   6       1150.34       1070.76        10.76 o
  14   2   6       2104.18       2286.06        17.96 o
  16   2   6       1474.40       1479.59        18.76 o
  18   2   6       8893.71       9157.93        50.71 o
   1   3   6          7.05          7.36         1.96 o
   3   3   6          9.09         24.92         2.11 o
   5   3   6       3654.84       3659.62        14.08 o
   7   3   6          6.46         26.32         2.74 o
   9   3   6          6.00         13.18         3.25 o
  11   3   6      11581.59      11846.23        42.58 o
  13   3   6        851.57        833.09        11.31 o
  15   3   6        462.27        425.35        10.20 o
  17   3   6         16.38         23.24         9.01 o
  19   3   6         73.05         41.15        11.03 o
   0   4   6       3458.10       2411.47        24.65 o
   2   4   6      41933.43      44259.27       125.74 o
   4   4   6      32063.84      33707.98       102.39 o
   6   4   6       5326.80       4856.50        17.19 o
   8   4   6       3404.13       3312.79        14.46 o
  10   4   6      18847.40      18590.62        60.84 o
  12   4   6       9979.12       9910.64        39.96 o
  14   4   6       3266.08       3400.92        21.27 o
  16   4   6       4737.76       4828.43        30.72 o
  18   4   6        423.27        388.74        14.15 o
   1   5   6       8770.48       9217.92        27.38 o
   3   5   6       2699.72       2730.70        11.34 o
   5   5   6       9969.27      10458.29        33.26 o
   7   5   6       1319.52       1410.54         9.14 o
   9   5   6        170.29        102.44         4.63 o
  11   5   6          5.44          1.67         4.61 o
  13   5   6        295.14        290.09         7.94 o
  15   5   6       1267.69       1216.43        15.57 o
  17   5   6       1359.59       1372.09        25.81 o
  19   5   6        342.48        315.18        14.83 o
   0   6   6      33505.94      38706.04       147.65 o
   2   6   6      30279.50      31013.37        84.69 o
   4   6   6      15600.87      14704.66        43.85 o
   6   6   6      19006.25      17603.92        55.74 o
   8   6   6       8789.75       8054.20        32.14 o
  10   6   6       2383.55       2457.53        15.93 o
  12   6   6      16046.12      15672.83        59.10 o
  14   6   6      16901.21      16859.46        66.62 o
  16   6   6       2244.79       2299.67        21.47 o
  18   6   6       1668.86       1779.47        23.62 o
   1   7   6       2522.51       2908.29        11.93 o
   3   7   6       6457.60       6398.46        21.46 o
   5   7   6       5545.13       5494.01        20.94 o
   7   7   6       3401.77       3152.51        15.99 o
   9   7   6       3799.11       3634.86        19.09 o
  11   7   6         88.50         70.44         5.95 o
  13   7   6        769.52        724.57        12.52 o
  15   7   6        493.28        497.05        11.85 o
  17   7   6       2945.15       2851.42        24.61 o
   0   8   6      47057.13      43894.98       168.25 o
   2   8   6      20054.64      20496.41        58.00 o
   4   8   6      28093.78      28439.22        80.77 o
   6   8   6      32217.73      31645.85        98.29 o
   8   8   6       2344.46       2213.86        13.90 o
  10   8   6      24549.97      24348.67        86.21 o
  12   8   6       7508.17       7519.76        36.51 o
  14   8   6       6339.61       6306.62        36.65 o
  16   8   6       8270.38       8356.20        45.67 o
  18   8   6        158.84         83.97        12.15 o
   1   9   6         96.34         56.34         3.85 o
   3   9   6       2511.72       2297.54        11.41 o
   5   9   6       8036.82       7869.13        30.58 o
   7   9   6       1409.00       1486.40        11.38 o
   9   9   6       7798.50       7760.16        36.24 o
  11   9   6       2006.72       2012.24        18.94 o
  13   9   6       6989.07       6592.43        38.53 o
  15   9   6        221.55        198.76        10.29 o
  17   9   6         61.83         41.67         9.72 o
   0  10   6        123.45        139.25         5.60 o
   2  10   6      40378.46      39650.53       129.45 o
   4  10   6       9023.02       8740.30        34.33 o
   6  10   6      19424.40      19538.35        72.87 o
   8  10   6      25803.87      26193.48       102.21 o
  10  10   6        390.11        346.86         9.58 o
  12  10   6      12010.85      11632.17        56.55 o
  14  10   6       5145.75       4970.01        33.52 o
  16  10   6       1015.72       1015.49        17.92 o
   1  11   6       1892.34       2043.42        12.02 o
   3  11   6       6983.75       7042.89        29.96 o
   5  11   6       2321.17       2352.65        14.47 o
   7  11   6        603.36        586.05         9.72 o
   9  11   6       5494.41       5281.15        31.66 o
  11  11   6        536.07        527.27        12.65 o
  13  11   6        430.74        448.63        12.61 o
  15  11   6          6.07         -3.78         9.15 o
   0  12   6      23621.64      22370.11       108.86 o
   2  12   6      10086.41      10270.96        41.99 o
   4  12   6       4724.57       4901.51        25.74 o
   6  12   6      10472.37      10460.08        48.73 o
   8  12   6       3494.33       3461.84        24.57 o
  10  12   6      13685.29      13407.23        74.66 o
  12  12   6       6361.31       6249.21        44.05 o
  14  12   6       2366.19       2342.26        28.33 o
  16  12   6       4247.02       4411.14        57.22 o
   1  13   6       5521.43       5158.48        25.30 o
   3  13   6       1747.31       1690.74        13.74 o
   5  13   6         79.41         78.79         6.12 o
   7  13   6       1674.27       1728.69        18.69 o
   9  13   6       1714.00       1688.01        21.72 o
  11  13   6         34.91         16.11         9.62 o
  13  13   6       1165.67       1086.11        21.20 o
  15  13   6       1342.37       1328.24        31.42 o
   0  14   6       6766.74       6767.91        63.10 o
   2  14   6       2879.19       2955.96        20.19 o
   4  14   6       3610.13       3511.40        24.43 o
   6  14   6      11524.90      11462.74        59.49 o
   8  14   6      21317.27      21754.03       110.38 o
  10  14   6       1982.80       1859.76        26.25 o
  12  14   6        965.05        929.20        22.39 o
  14  14   6        547.64        512.04        18.55 o
   1  15   6        516.30        481.81        10.64 o
   3  15   6       3859.49       3770.79        27.40 o
   5  15   6        681.15        682.33        14.13 o
   7  15   6        252.73        257.04        11.07 o
   9  15   6        622.63        574.62        17.12 o
  11  15   6       1101.97       1022.02        24.27 o
  13  15   6        939.33        987.60        22.16 o
   0  16   6      12527.77      12335.59       104.07 o
   2  16   6        796.50        848.44        15.08 o
   4  16   6       4586.83       4754.81        34.59 o
   6  16   6       3144.50       3150.20        29.87 o
   8  16   6       2129.23       1901.88        35.12 o
  10  16   6      10184.29      10120.11        62.25 o
  12  16   6       1887.36       1792.89        27.79 o
   1  17   6        333.08        388.47        15.44 o
   3  17   6       1245.96       1316.37        22.72 o
   5  17   6        345.32        336.71        13.01 o
   7  17   6        267.36        253.53        13.44 o
   9  17   6        491.07        476.77        17.10 o
  11  17   6         77.44         49.11        13.26 o
   0  18   6         50.23         87.21        19.49 o
   2  18   6       8883.03       9247.44        70.47 o
   4  18   6       2166.28       2088.69        29.61 o
   6  18   6         37.86         28.69        10.81 o
   8  18   6       9675.43       9987.48        71.45 o
  10  18   6         46.02         57.14        47.35 o
   1  19   6         19.15         -1.80        13.25 o
   3  19   6        183.88        121.44        14.49 o
   5  19   6          4.31        -10.95        10.95 o
   7  19   6        936.59        952.92        24.30 o
   0  20   6       6068.94       5988.87        83.20 o
   2  20   6       1167.50       1182.92        30.77 o
   4  20   6       5470.22       5508.45        62.21 o
   2   1   7       2812.54       2425.88         9.53 o
   4   1   7       2835.74       3039.82        11.88 o
   6   1   7        764.71        806.47         6.73 o
   8   1   7       5335.36       5562.82        19.99 o
  10   1   7       1821.23       1836.83        11.27 o
  12   1   7       6275.63       6169.44        26.78 o
  14   1   7       2444.95       2406.07        19.59 o
  16   1   7        414.97        429.49        11.80 o
  18   1   7         18.53          4.35         9.54 o
   1   2   7      12984.68      13925.82        39.36 o
   3   2   7      10083.57      11214.92        33.63 o
   5   2   7       3708.51       3812.40        14.48 o
   7   2   7        489.55        589.39         5.86 o
   9   2   7        739.91        657.78         6.98 o
  11   2   7        401.22        386.41         8.20 o
  13   2   7        669.05        625.34         9.96 o
  15   2   7       1967.98       2002.75        20.35 o
  17   2   7       2336.28       2307.56        23.62 o
  19   2   7          7.93         -8.63        10.43 o
   2   3   7       9923.09      10665.65        31.45 o
   4   3   7      13980.64      14364.38        43.31 o
   6   3   7       2318.40       2320.86        10.75 o
   8   3   7      10663.16      10896.72        34.58 o
  10   3   7       2083.86       2124.86        12.87 o
  12   3   7         68.77         65.36         5.59 o
  14   3   7       1777.22       1723.88        15.51 o
  16   3   7         19.42         10.10         8.40 o
  18   3   7        128.16        154.19        11.44 o
   1   4   7      14618.34      16616.51        48.56 o
   3   4   7      23005.92      25747.68        72.37 o
   5   4   7        118.66        140.12         3.31 o
   7   4   7       4208.70       4424.46        16.85 o
   9   4   7       2708.71       2796.77        14.65 o
  11   4   7       2474.08       2362.43        16.23 o
  13   4   7         15.23         13.78         5.60 o
  15   4   7         22.19         31.89         7.05 o
  17   4   7         62.58         69.75        10.20 o
  19   4   7        722.15        673.38        17.78 o
   2   5   7       4631.74       5585.38        19.50 o
   4   5   7      25307.21      26475.29        75.07 o
   6   5   7      12290.17      12573.92        38.36 o
   8   5   7        702.14        654.88         7.83 o
  10   5   7        283.45        218.95         6.02 o
  12   5   7       3601.47       3427.71        20.63 o
  14   5   7       3190.18       2953.54        20.91 o
  16   5   7        155.08        103.99         8.77 o
  18   5   7        446.50        455.03        15.30 o
   1   6   7       2241.15       2496.25        10.02 o
   3   6   7       2887.33       3090.65        12.92 o
   5   6   7       1812.19       2068.00        11.75 o
   7   6   7        836.59        769.43         7.75 o
   9   6   7        481.89        478.96         7.75 o
  11   6   7       1251.17       1229.12        12.44 o
  13   6   7        185.98        160.25         7.70 o
  15   6   7        332.08        286.06         9.66 o
  17   6   7        978.03        994.89        18.05 o
   2   7   7        191.11        197.96         3.28 o
   4   7   7      11505.09      12419.45        39.03 o
   6   7   7          4.01          2.36         3.31 o
   8   7   7       5409.05       5209.64        23.25 o
  10   7   7       1826.57       1737.44        13.85 o
  12   7   7        238.36        329.62         8.65 o
  14   7   7       1512.60       1587.74        16.64 o
  16   7   7         49.34         42.37         8.69 o
  18   7   7          0.28          6.54        10.42 o
   1   8   7       2195.68       2287.39        10.08 o
   3   8   7       7640.74       8249.46        28.02 o
   5   8   7        168.77        206.88         4.63 o
   7   8   7       1995.41       1912.53        12.45 o
   9   8   7        264.10        257.59         6.80 o
  11   8   7         30.66         23.99         5.68 o
  13   8   7         86.23        124.30         7.95 o
  15   8   7        176.26        149.79        10.04 o
  17   8   7       1682.10       1729.78        21.74 o
   2   9   7       1675.79       1594.81         9.19 o
   4   9   7       5723.47       5888.76        23.89 o
   6   9   7       5012.87       4846.36        22.50 o
   8   9   7       3033.60       2859.14        18.41 o
  10   9   7       1423.04       1295.70        14.42 o
  12   9   7       6374.25       6398.51        35.75 o
  14   9   7        102.79         85.37         9.04 o
  16   9   7        761.76        857.64        16.95 o
   1  10   7        988.83       1016.93         7.99 o
   3  10   7       5067.93       4876.78        28.21 o
   5  10   7       2625.16       2701.45        16.70 o
   7  10   7          8.20          3.99         4.19 o
   9  10   7        103.84        118.87         6.75 o
  11  10   7          0.92          0.66         7.03 o
  13  10   7        364.05        341.61        10.95 o
  15  10   7       2531.95       2578.06        25.06 o
  17  10   7        690.57        699.34        18.98 o
   2  11   7        299.98        373.18         7.06 o
   4  11   7       2119.28       2077.57        13.95 o
   6  11   7        378.85        443.43         8.47 o
   8  11   7       1234.36       1226.99        15.11 o
  10  11   7         97.09         76.15         8.27 o
  12  11   7       1909.43       1855.37        19.91 o
  14  11   7        991.65       1018.11        18.26 o
  16  11   7        174.36        177.98        11.74 o
   1  12   7       1575.25       1497.46        11.30 o
   3  12   7        642.73        648.29        11.13 o
   5  12   7          1.13          3.49         4.69 o
   7  12   7         39.43         47.30         6.07 o
   9  12   7        639.03        646.57        16.74 o
  11  12   7        302.94        284.12        11.13 o
  13  12   7        128.21        147.55        11.21 o
  15  12   7        109.52        125.95        11.69 o
   2  13   7         16.92         14.73         4.72 o
   4  13   7        425.24        379.03         8.35 o
   6  13   7         16.51         28.32         6.43 o
   8  13   7       1534.17       1632.83        20.15 o
  10  13   7        159.70        167.30        10.70 o
  12  13   7        132.93         92.72        10.63 o
  14  13   7          1.83          4.13        10.79 o
   1  14   7         64.92         71.07         5.66 o
   3  14   7        492.55        524.24        11.77 o
   5  14   7       1167.20       1056.93        14.33 o
   7  14   7        251.37        268.61        10.20 o
   9  14   7        338.61        322.14        13.40 o
  11  14   7        116.06         93.48        11.56 o
  13  14   7         92.77         76.02        11.86 o
   2  15   7        673.41        651.78        14.53 o
   4  15   7        125.32         89.20         8.98 o
   6  15   7       1201.31       1193.78        17.62 o
   8  15   7         45.63         48.44         8.99 o
  10  15   7         36.88         35.88        10.47 o
  12  15   7        986.80        912.14        21.64 o
   1  16   7        202.21        216.82         9.66 o
   3  16   7       2146.93       2039.89        21.99 o
   5  16   7       1796.84       1832.82        22.23 o
   7  16   7        540.72        502.26        15.69 o
   9  16   7       1983.73       2000.07        24.45 o
  11  16   7         87.64         99.47        12.49 o
   2  17   7       2219.48       2173.63        24.75 o
   4  17   7          0.16          2.47         8.45 o
   6  17   7          0.42          6.25         9.62 o
   8  17   7       1365.10       1416.44        24.83 o
  10  17   7        898.38        845.29        23.26 o
   1  18   7        242.01        251.18        14.68 o
   3  18   7       1159.99       1212.06        21.49 o
   5  18   7         77.42         46.03        10.02 o
   7  18   7        133.49        147.97        12.83 o
   9  18   7        270.04        263.41        16.89 o
   2  19   7       1895.09       1859.46        37.32 o
   4  19   7       1362.01       1291.83        26.30 o
   6  19   7       2215.93       2396.67        34.07 o
   1  20   7        113.69        113.90        16.73 o
   3  20   7         20.02         32.45        13.36 o
   5  20   7        111.74        104.76        18.30 o
   0   0   8      27553.78      24483.12       133.97 o
   2   0   8      40665.61      40331.89       159.93 o
   4   0   8       3464.91       3522.24        20.85 o
   6   0   8         20.06         16.55         4.03 o
   8   0   8      42017.89      42787.34       167.24 o
  10   0   8       2151.69       1849.34        17.34 o
  12   0   8       3666.87       3366.99        25.14 o
  14   0   8       1222.27       1207.94        22.42 o
  16   0   8         13.02         22.90        12.23 o
  18   0   8       5729.12       5747.08        65.13 o
   1   1   8      38508.21      39619.97       106.74 o
   3   1   8      26770.53      27944.77        79.96 o
   5   1   8      18743.40      18263.74        53.61 o
   7   1   8      70216.15      71988.35       194.04 o
   9   1   8      76204.16      78388.62       208.15 o
  11   1   8      47756.71      47371.36       135.08 o
  13   1   8       1233.59       1397.33        14.13 o
  15   1   8       8149.17       8274.48        44.24 o
  17   1   8        501.48        521.78        14.39 o
  19   1   8       1186.11       1251.17        22.46 o
   0   2   8       2121.59       1232.97         9.05 o
   2   2   8       8529.04      10667.71        32.28 o
   4   2   8       2480.07       2705.74        11.79 o
   6   2   8       5437.76       5878.83        20.86 o
   8   2   8        892.94        700.62         6.78 o
  10   2   8       3451.49       3202.99        16.08 o
  12   2   8         92.89        106.82         5.74 o
  14   2   8        764.73        857.50        13.21 o
  16   2   8       1019.99        997.05        17.65 o
  18   2   8        614.25        630.56        15.87 o
   1   3   8      46174.76      47563.25       130.06 o
   3   3   8      71142.26      74457.52       203.73 o
   5   3   8      24534.47      25653.47        74.83 o
   7   3   8      22609.63      22431.00        65.81 o
   9   3   8      14824.45      15046.95        48.16 o
  11   3   8      17712.81      17665.74        60.97 o
  13   3   8       4238.67       4476.48        24.12 o
  15   3   8       6694.26       6823.80        37.20 o
  17   3   8       5116.51       5359.35        37.13 o
  19   3   8       5151.65       5148.69        40.54 o
   0   4   8          2.06         49.96         5.94 o
   2   4   8          3.05         14.11         2.76 o
   4   4   8       5862.26       6563.81        21.79 o
   6   4   8        473.75        457.64         5.29 o
   8   4   8        523.80        556.57         6.81 o
  10   4   8         14.20          2.78         4.36 o
  12   4   8         21.96         14.43         5.37 o
  14   4   8         68.34         56.33         6.78 o
  16   4   8        524.50        527.69        13.08 o
  18   4   8       3112.17       3217.35        30.77 o
   1   5   8      38334.30      40344.48       109.07 o
   3   5   8      31191.37      32893.21        93.67 o
   5   5   8      28473.52      28352.09        79.39 o
   7   5   8       2858.82       2553.90        13.24 o
   9   5   8        549.81        517.60         8.00 o
  11   5   8       1595.37       1533.27        13.61 o
  13   5   8      11084.44      11175.66        46.61 o
  15   5   8      14325.55      14584.27        59.13 o
  17   5   8       8167.33       8366.32        47.96 o
  19   5   8       2414.41       2489.48        41.67 o
   0   6   8       5754.29       4681.60        28.40 o
   2   6   8         89.34         43.19         2.34 o
   4   6   8       3264.77       3719.49        15.11 o
   6   6   8       2691.60       3009.18        13.77 o
   8   6   8        268.20        169.56         5.17 o
  10   6   8       1263.81       1166.65        14.44 o
  12   6   8        800.34        855.44        12.40 o
  14   6   8       1632.79       1717.95        16.88 o
  16   6   8         24.81         27.82         8.37 o
  18   6   8       4673.46       4529.91        40.43 o
   1   7   8      22129.89      23171.38        64.81 o
   3   7   8      14625.51      14590.17        47.78 o
   5   7   8      22305.12      21569.25        68.94 o
   7   7   8         85.15         83.05         4.27 o
   9   7   8        114.79        137.13         5.68 o
  11   7   8        500.39        508.52         9.45 o
  13   7   8       8900.79       8972.21        42.31 o
  15   7   8       7355.07       7453.94        38.29 o
  17   7   8       9078.27       9179.45        51.75 o
   0   8   8       7583.15       6931.68        34.81 o
   2   8   8        376.40        254.71         4.13 o
   4   8   8        102.18        185.64         5.82 o
   6   8   8       2508.13       2573.01        14.10 o
   8   8   8       4288.27       4150.57        22.12 o
  10   8   8       8875.89       8482.86        36.38 o
  12   8   8          1.38          3.24         6.42 o
  14   8   8        819.03        732.94        14.17 o
  16   8   8       1366.50       1407.17        20.30 o
  18   8   8       3761.64       3927.00        43.04 o
   1   9   8       5839.87       5498.19        22.50 o
   3   9   8       3594.12       3879.04        19.21 o
   5   9   8      19020.81      18899.30        66.46 o
   7   9   8       2828.42       3053.27        18.07 o
   9   9   8        549.99        752.14        10.58 o
  11   9   8        349.88        390.02        12.32 o
  13   9   8       9353.96       8921.60        48.10 o
  15   9   8        657.26        640.17        15.63 o
  17   9   8       1869.62       1902.34        24.16 o
   0  10   8       7387.64       6793.87        37.11 o
   2  10   8       9174.79       8767.49        35.29 o
   4  10   8        663.00        628.59         9.54 o
   6  10   8        155.42        162.13         5.49 o
   8  10   8      12649.60      12199.19        50.29 o
  10  10   8       1406.95       1464.61        15.51 o
  12  10   8        957.12        958.69        15.92 o
  14  10   8         35.18         33.17         8.52 o
  16  10   8        248.79        280.42        11.92 o
   1  11   8       1564.86       1775.92        12.33 o
   3  11   8       1841.53       1910.68        14.41 o
   5  11   8       2141.87       2203.24        18.23 o
   7  11   8       8398.75       8627.78        39.91 o
   9  11   8      11358.51      11198.34        55.22 o
  11  11   8       8159.12       7887.64        43.34 o
  13  11   8       5339.50       5195.16        36.12 o
  15  11   8        735.56        785.34        17.63 o
   0  12   8        748.34        837.02        24.01 o
   2  12   8        599.24        720.41         8.87 o
   4  12   8        481.62        374.12         8.08 o
   6  12   8         86.84         70.34         5.94 o
   8  12   8        816.64        862.51        13.65 o
  10  12   8         52.22         37.16         8.00 o
  12  12   8         56.85         36.68         8.60 o
  14  12   8         50.66         48.99        10.25 o
   1  13   8       6926.63       6925.81        33.44 o
   3  13   8         56.37        121.22         5.90 o
   5  13   8       3029.61       3147.06        21.99 o
   7  13   8      15462.52      15254.55        71.57 o
   9  13   8      13474.38      13286.02        71.15 o
  11  13   8       5054.69       5022.82        38.69 o
  13  13   8       2291.63       2191.83        26.75 o
  15  13   8        162.93        141.01        22.16 o
   0  14   8        668.72        840.04        16.74 o
   2  14   8         53.95         29.03         5.57 o
   4  14   8         24.47         11.36         6.65 o
   6  14   8       1394.08       1416.05        17.09 o
   8  14   8        253.15        270.75        10.98 o
  10  14   8        133.54        135.31        11.43 o
  12  14   8        640.59        626.26        17.67 o
  14  14   8        179.53        163.07        23.63 o
   1  15   8       8708.65       8806.89        45.35 o
   3  15   8       8184.12       8177.67        46.13 o
   5  15   8       2529.93       2585.39        25.38 o
   7  15   8       6230.04       6588.09        44.20 o
   9  15   8       6052.25       5973.01        43.24 o
  11  15   8       5159.13       5056.98        42.65 o
  13  15   8        589.10        571.16        28.85 o
   0  16   8        928.66        875.22        22.05 o
   2  16   8       1279.85       1327.93        17.39 o
   4  16   8         37.23         51.00         8.93 o
   6  16   8        147.96        124.94        10.66 o
   8  16   8        558.00        610.67        17.84 o
  10  16   8         17.16         51.26        12.12 o
  12  16   8        418.58        418.25        25.52 o
   1  17   8       8920.07       9192.97        57.30 o
   3  17   8      10027.17      10482.68        66.29 o
   5  17   8       4383.26       4431.01        36.64 o
   7  17   8       6039.01       5875.56        47.26 o
   9  17   8       1454.83       1461.11        26.57 o
  11  17   8       2299.35       2354.00        55.14 o
   0  18   8       6780.31       7129.98        75.05 o
   2  18   8        382.18        359.61        16.69 o
   4  18   8         66.45         64.38        10.72 o
   6  18   8        683.18        624.90        17.83 o
   8  18   8       2346.18       2544.50        32.35 o
   1  19   8       5391.98       5771.57        56.33 o
   3  19   8      13874.48      14113.42        98.31 o
   5  19   8       3480.58       3421.41        37.93 o
   7  19   8       3664.13       3887.39        43.19 o
   0  20   8         23.78         12.95        26.86 o
   2  20   8       1773.13       1734.41        35.93 o
   4  20   8         11.37         12.68        15.91 o
   2   1   9        151.69         50.55         2.49 o
   4   1   9      10400.52      11275.75        36.39 o
   6   1   9        129.00        107.01         3.24 o
   8   1   9       3016.28       3192.39        14.34 o
  10   1   9        383.16        358.06         6.24 o
  12   1   9        702.51        628.68         9.97 o
  14   1   9        276.85        248.13         9.28 o
  16   1   9      12486.29      12830.46        66.52 o
  18   1   9         94.26         86.97        10.86 o
   1   2   9      45406.80      48512.73       130.48 o
   3   2   9       7560.14       8890.08        28.17 o
   5   2   9       6005.48       6463.90        23.29 o
   7   2   9        194.99        153.11         4.01 o
   9   2   9        757.41        701.51         7.44 o
  11   2   9       1648.14       1602.37        13.17 o
  13   2   9       4359.17       4310.75        24.33 o
  15   2   9       2266.54       2234.97        21.91 o
  17   2   9        116.02        101.43        10.59 o
  19   2   9       1447.80       1382.69        25.91 o
   2   3   9      14175.22      14822.75        43.15 o
   4   3   9      16487.15      17552.14        52.67 o
   6   3   9        138.97         33.28         3.04 o
   8   3   9        912.75       1085.48         8.38 o
  10   3   9        800.29        843.00         9.86 o
  12   3   9       2857.73       3027.23        19.35 o
  14   3   9       3427.52       3438.12        23.23 o
  16   3   9         66.28         84.12         9.11 o
  18   3   9         33.70         22.29        10.14 o
   1   4   9      16892.39      18496.38        51.68 o
   3   4   9          0.56          1.17         2.59 o
   5   4   9       4726.85       5155.75        18.94 o
   7   4   9       1944.11       2148.42        13.27 o
   9   4   9          4.68         26.01         4.33 o
  11   4   9       4431.19       4474.03        24.40 o
  13   4   9       1516.88       1479.03        14.93 o
  15   4   9       3806.56       3731.73        25.97 o
  17   4   9       1831.23       1882.22        30.33 o
  19   4   9        688.00        692.09        28.11 o
   2   5   9      10292.53      12533.39        38.06 o
   4   5   9       1746.08       1680.25         8.98 o
   6   5   9        151.99        245.03         4.24 o
   8   5   9        392.40        388.14         6.72 o
  10   5   9        155.36        154.31         6.11 o
  12   5   9        817.69        914.43        12.46 o
  14   5   9       1155.40       1077.52        14.44 o
  16   5   9       2234.70       2268.50        22.26 o
  18   5   9        687.83        626.07        16.83 o
   1   6   9       8389.73       8962.03        28.48 o
   3   6   9       2467.66       2423.52        11.56 o
   5   6   9         10.17          5.10         3.25 o
   7   6   9         22.54         29.67         4.09 o
   9   6   9        945.22        998.95        10.84 o
  11   6   9       1156.17       1069.69        12.30 o
  13   6   9        254.89        218.76         8.45 o
  15   6   9        465.62        482.35        11.86 o
  17   6   9        699.95        660.72        15.83 o
   2   7   9          1.27         28.89         2.58 o
   4   7   9        733.35        805.27         7.85 o
   6   7   9         11.43         17.28         3.71 o
   8   7   9        250.60        221.66         6.09 o
  10   7   9        277.00        243.89         7.11 o
  12   7   9         26.89         16.80         6.35 o
  14   7   9         75.19         59.17         7.82 o
  16   7   9        676.41        797.07        15.51 o
  18   7   9       2228.53       2153.32        40.73 o
   1   8   9       3052.15       3441.11        14.93 o
   3   8   9       1474.45       1703.38        11.00 o
   5   8   9       8135.18       8614.72        32.94 o
   7   8   9        272.79        269.53         6.17 o
   9   8   9        483.47        398.44         8.16 o
  11   8   9        245.41        233.86         7.67 o
  13   8   9       1170.07       1239.18        16.80 o
  15   8   9        243.00        239.11        10.64 o
  17   8   9        392.65        358.42        14.10 o
   2   9   9      10651.19       9762.30        38.43 o
   4   9   9          0.33         19.84         4.12 o
   6   9   9       6628.35       6838.02        30.64 o
   8   9   9        510.79        560.58         9.81 o
  10   9   9         88.21         83.99         6.57 o
  12   9   9         25.23         28.50         7.21 o
  14   9   9       7734.09       7702.74        45.73 o
  16   9   9       1017.97       1110.43        20.14 o
   1  10   9         48.19         81.04         5.22 o
   3  10   9       5614.76       5098.46        28.52 o
   5  10   9       4467.25       3902.86        21.13 o
   7  10   9        960.20       1023.54        15.31 o
   9  10   9        358.48        475.68         9.54 o
  11  10   9       2312.46       2282.08        20.96 o
  13  10   9       2219.59       2118.83        21.67 o
  15  10   9         22.28         24.92         9.03 o
   2  11   9        295.11        373.05         8.05 o
   4  11   9       2392.04       2290.90        15.21 o
   6  11   9        663.14        887.62        10.42 o
   8  11   9        697.42        641.59        11.37 o
  10  11   9        306.96        336.96        10.12 o
  12  11   9         34.77         16.50         7.94 o
  14  11   9        842.70        891.62        17.79 o
  16  11   9       6012.84       6430.57        46.87 o
   1  12   9       3115.14       2986.52        19.23 o
   3  12   9        293.94        226.54         6.60 o
   5  12   9         16.61         27.80         5.19 o
   7  12   9        999.75        889.71        12.88 o
   9  12   9        140.76         98.78         7.94 o
  11  12   9         28.48         33.70         7.85 o
  13  12   9        600.45        669.55        15.61 o
  15  12   9        285.00        259.16        13.40 o
   2  13   9         12.73          9.86         5.24 o
   4  13   9         22.84         27.27         5.73 o
   6  13   9       2137.49       1995.81        18.34 o
   8  13   9        659.00        654.98        14.20 o
  10  13   9        764.85        744.36        16.87 o
  12  13   9         89.02         54.16         9.94 o
  14  13   9        627.21        543.27        17.37 o
   1  14   9         32.64          9.72         5.47 o
   3  14   9       2632.91       2288.29        19.87 o
   5  14   9        567.88        515.21        13.51 o
   7  14   9        388.94        373.06        11.26 o
   9  14   9         14.88          4.31         8.81 o
  11  14   9        156.52        217.60        12.83 o
  13  14   9        534.79        510.62        17.83 o
   2  15   9         83.75         77.45         7.20 o
   4  15   9        956.24        894.49        16.32 o
   6  15   9       1278.75       1323.10        20.82 o
   8  15   9         72.35         95.43        11.07 o
  10  15   9          0.85         -4.30        10.91 o
  12  15   9        337.80        350.50        15.23 o
   1  16   9        180.53        146.83         9.47 o
   3  16   9        889.34        880.18        15.70 o
   5  16   9        712.29        650.54        16.04 o
   7  16   9        187.05        172.64        11.98 o
   9  16   9        523.24        554.11        17.05 o
  11  16   9        104.71         90.71        13.47 o
   2  17   9          2.04         -4.47         8.39 o
   4  17   9       1756.07       1721.85        23.10 o
   6  17   9       2890.95       3006.27        30.91 o
   8  17   9          1.84          0.68        10.90 o
  10  17   9       1080.64        991.19        25.28 o
   1  18   9         87.82        112.92        13.50 o
   3  18   9          0.05          3.00        10.20 o
   5  18   9        899.61        978.07        20.50 o
   7  18   9        300.67        265.44        15.02 o
   9  18   9         11.11         16.73        19.32 o
   2  19   9        450.93        430.75        18.59 o
   4  19   9        459.34        547.16        17.00 o
   6  19   9       1006.65       1011.76        26.20 o
   1  20   9        206.80        192.84        17.99 o
   3  20   9         10.94         26.66        15.60 o
   0   0  10      26887.15      26018.60       134.76 o
   2   0  10      10905.39       8679.60        38.26 o
   4   0  10      43926.36      46619.68       224.39 o
   6   0  10      10977.28      11210.85        54.23 o
   8   0  10     113870.41     115524.70       436.73 o
  10   0  10       7954.27       8359.63        44.18 o
  12   0  10      21755.22      21530.63       105.85 o
  14   0  10       1544.05       1649.61        25.82 o
  16   0  10        617.25        683.53        28.06 o
  18   0  10       4478.69       4726.12        53.38 o
   1   1  10       6186.72       6263.49        20.84 o
   3   1  10         11.85         80.94         2.71 o
   5   1  10      11600.14      13683.80        42.80 o
   7   1  10         82.97        134.55         3.95 o
   9   1  10       1378.32       1585.41        10.52 o
  11   1  10         87.61        117.59         7.46 o
  13   1  10       2285.52       2288.24        19.67 o
  15   1  10        226.74        228.33        10.33 o
  17   1  10        112.04         95.67        10.80 o
  19   1  10        176.35        199.45        20.81 o
   0   2  10     167111.36     162741.03       603.34 o
   2   2  10       1322.07       1801.45         8.76 o
   4   2  10      18049.38      18283.88        55.02 o
   6   2  10      11108.14      10719.73        36.16 o
   8   2  10      13039.12      13329.21        43.54 o
  10   2  10      57092.64      56649.82       165.89 o
  12   2  10       1070.18       1216.69        13.43 o
  14   2  10       1435.66       1616.08        17.36 o
  16   2  10       9689.92       9891.90        53.66 o
  18   2  10         52.48         31.55        10.50 o
   1   3  10       2314.43       1969.77         9.28 o
   3   3  10        433.08        475.40         5.41 o
   5   3  10       3708.76       3559.20        15.14 o
   7   3  10        637.06        552.39         6.65 o
   9   3  10        855.66        749.75         9.88 o
  11   3  10        117.23        148.85         6.53 o
  13   3  10         25.42         22.67         6.29 o
  15   3  10         10.45          2.42         7.42 o
  17   3  10        908.26        876.34        17.84 o
  19   3  10       2459.53       2536.80        51.48 o
   0   4  10      25339.25      30148.04       113.66 o
   2   4  10      22006.39      21361.55        60.62 o
   4   4  10      29489.69      29624.73        86.08 o
   6   4  10      13802.70      13235.71        43.20 o
   8   4  10       7507.84       7981.89        31.07 o
  10   4  10        572.69        619.89        10.54 o
  12   4  10       3274.58       3136.64        21.02 o
  14   4  10       9537.77       9663.29        44.25 o
  16   4  10       6281.07       6158.38        37.69 o
  18   4  10       3980.52       4233.76        35.66 o
   1   5  10        256.32        191.64         4.07 o
   3   5  10       5774.32       5785.80        21.80 o
   5   5  10       3942.07       3608.69        15.52 o
   7   5  10       5927.20       5873.57        25.28 o
   9   5  10       1381.94       1283.18        11.87 o
  11   5  10       1377.28       1217.45        13.48 o
  13   5  10       4249.76       4191.66        24.87 o
  15   5  10       2343.21       2162.88        19.92 o
  17   5  10         90.91         75.88        10.30 o
   0   6  10      20490.24      17533.22        71.62 o
   2   6  10      18031.56      19629.47        58.75 o
   4   6  10      17438.52      17851.48        54.47 o
   6   6  10      13120.74      12769.99        45.89 o
   8   6  10       2073.70       2258.39        14.96 o
  10   6  10       7863.97       7617.95        33.59 o
  12   6  10       4186.09       4232.70        25.02 o
  14   6  10       5164.72       5270.18        30.27 o
  16   6  10       9266.50       9817.22        49.77 o
  18   6  10       1618.31       1496.37        24.86 o
   1   7  10        329.95        300.92         6.13 o
   3   7  10      14191.72      14515.01        47.11 o
   5   7  10      14287.74      14084.90        48.33 o
   7   7  10       7959.63       7562.48        31.09 o
   9   7  10       2777.77       2770.38        17.57 o
  11   7  10       4510.60       4367.10        24.33 o
  13   7  10       3032.38       2998.61        21.85 o
  15   7  10       2045.73       2050.49        21.06 o
  17   7  10       1064.23        886.99        18.16 o
   0   8  10       2942.17       2375.52        18.45 o
   2   8  10      50728.69      48004.18       151.81 o
   4   8  10       6922.88       6686.39        28.06 o
   6   8  10       8554.48       8687.85        35.02 o
   8   8  10       4230.06       4561.50        23.81 o
  10   8  10       4710.07       4293.70        24.64 o
  12   8  10      11916.77      11582.72        52.17 o
  14   8  10       7315.27       7140.61        41.48 o
  16   8  10        759.64        768.29        16.64 o
   1   9  10       4267.43       4381.25        21.13 o
   3   9  10      13859.09      13863.17        53.98 o
   5   9  10      10557.30      10270.68        42.88 o
   7   9  10      12946.58      12913.86        51.39 o
   9   9  10       2121.85       2229.49        17.98 o
  11   9  10       1372.13       1311.43        15.43 o
  13   9  10       1191.06       1172.50        17.66 o
  15   9  10       2792.53       2697.54        26.11 o
  17   9  10        699.74        791.64        19.64 o
   0  10  10      35447.95      32437.03       161.95 o
   2  10  10        894.92       1192.73        11.19 o
   4  10  10        484.96        589.66         9.74 o
   6  10  10      15372.23      15495.22        62.65 o
   8  10  10        145.13        141.13         6.48 o
  10  10  10      18903.06      18506.30        78.18 o
  12  10  10        584.21        583.14        12.77 o
  14  10  10       1024.48       1067.41        18.13 o
  16  10  10       4509.74       4736.66        35.84 o
   1  11  10      10425.61       9846.35        44.24 o
   3  11  10       2815.61       2725.39        18.26 o
   5  11  10       5999.02       5788.24        27.84 o
   7  11  10        320.29        302.19         7.80 o
   9  11  10       5993.12       6105.85        33.98 o
  11  11  10      10277.66      10004.15        51.79 o
  13  11  10       1119.70       1117.67        19.08 o
  15  11  10       2532.45       2890.02        29.12 o
   0  12  10       1344.27        905.93        16.35 o
   2  12  10       3881.62       4192.12        24.44 o
   4  12  10       2305.09       2188.54        17.03 o
   6  12  10      10479.36       9702.71        44.48 o
   8  12  10      19018.48      19031.83        82.59 o
  10  12  10       2131.12       2120.88        20.77 o
  12  12  10       9287.12       9081.84        49.84 o
  14  12  10        711.12        660.09        16.34 o
   1  13  10       9708.94       9100.29        42.47 o
   3  13  10       2299.67       2336.57        18.82 o
   5  13  10         46.50         39.69         6.49 o
   7  13  10       1841.94       1776.00        18.27 o
   9  13  10       2128.73       2028.02        24.01 o
  11  13  10       1952.41       2049.65        24.59 o
  13  13  10       1535.67       1685.88        25.67 o
   0  14  10      15634.64      14869.45        89.67 o
   2  14  10       3853.48       4104.27        26.38 o
   4  14  10       2095.20       2196.03        20.29 o
   6  14  10       2124.18       2260.55        24.53 o
   8  14  10       5559.72       5373.50        37.41 o
  10  14  10       8408.82       8461.69        53.76 o
  12  14  10       2790.87       2831.89        29.71 o
   1  15  10       2742.28       2733.56        21.24 o
   3  15  10        706.89        738.08        13.72 o
   5  15  10       1821.56       1704.67        20.88 o
   7  15  10          8.67         16.49         8.82 o
   9  15  10        811.03        812.06        19.70 o
  11  15  10        427.90        364.81        16.76 o
   0  16  10       2628.52       2609.90        32.81 o
   2  16  10       9405.07       9362.45        52.30 o
   4  16  10       3941.80       3912.92        31.55 o
   6  16  10       1175.22       1181.18        21.19 o
   8  16  10      12700.37      13261.48        82.37 o
  10  16  10         35.08         34.24        12.23 o
   1  17  10        332.66        367.76        12.66 o
   3  17  10         88.17         74.96        10.72 o
   5  17  10        220.76        173.08        11.54 o
   7  17  10        357.24        324.11        18.29 o
   9  17  10        163.41        140.67        14.48 o
   0  18  10      15426.05      15465.99       131.12 o
   2  18  10        626.63        593.69        16.93 o
   4  18  10       7521.55       7630.97        55.92 o
   6  18  10       3150.01       3311.42        33.60 o
   8  18  10        645.54        518.39        18.29 o
   1  19  10        167.59        198.74        15.64 o
   3  19  10         54.18         51.83        15.74 o
   5  19  10       2067.28       2125.16        30.03 o
   0  20  10         24.20         13.06        39.18 o
   2  20  10       8746.87       8813.49       101.00 o
   2   1  11         15.31        184.22         4.53 o
   4   1  11      13186.66      13431.31        43.07 o
   6   1  11       8765.61       9375.29        31.84 o
   8   1  11       3959.31       4015.38        18.84 o
  10   1  11       1475.88       1505.50        12.20 o
  12   1  11       4466.61       4188.67        23.37 o
  14   1  11       2456.28       2640.28        23.58 o
  16   1  11         10.45         35.14        10.00 o
  18   1  11         99.96        100.64        11.79 o
   1   2  11       3892.53       4475.84        16.22 o
   3   2  11       7332.93       8232.34        27.16 o
   5   2  11        317.72        327.12         6.54 o
   7   2  11       2251.83       2324.97        12.83 o
   9   2  11       2466.88       2545.41        14.69 o
  11   2  11        156.28        161.54         6.29 o
  13   2  11        314.65        339.16         9.60 o
  15   2  11       1196.91       1165.11        17.63 o
  17   2  11         20.40         30.58        10.18 o
   2   3  11       7067.41       7418.12        24.33 o
   4   3  11       2099.49       2307.64        11.31 o
   6   3  11       2253.97       2577.71        13.14 o
   8   3  11       1126.64       1254.75        10.19 o
  10   3  11       9982.98       9757.53        42.26 o
  12   3  11       1895.12       1811.52        16.19 o
  14   3  11        612.73        619.56        12.26 o
  16   3  11         25.47         44.09         9.18 o
  18   3  11        268.03        281.11        13.67 o
   1   4  11       6304.66       6195.24        21.17 o
   3   4  11        920.29        985.79         7.05 o
   5   4  11          2.88          9.43         2.84 o
   7   4  11        925.77        760.45         8.64 o
   9   4  11         37.05         32.94         4.98 o
  11   4  11        635.47        577.89        12.17 o
  13   4  11       1101.23       1051.02        14.21 o
  15   4  11        170.14        156.02         9.30 o
  17   4  11          2.90         -8.98         9.37 o
   2   5  11       4746.69       5297.54        18.98 o
   4   5  11       3008.15       3233.43        14.21 o
   6   5  11        418.58        415.14         6.91 o
   8   5  11       6892.88       7187.62        31.01 o
  10   5  11       2524.65       2508.38        17.21 o
  12   5  11          3.68         -6.05         6.05 o
  14   5  11        938.32        863.26        14.15 o
  16   5  11        215.90        291.73        11.31 o
  18   5  11        132.56         88.33        11.61 o
   1   6  11       1192.56       1364.63         8.12 o
   3   6  11          6.63         10.81         3.01 o
   5   6  11        413.41        367.24         6.79 o
   7   6  11         94.15        113.71         5.46 o
   9   6  11         14.20         33.92         5.18 o
  11   6  11        266.52        261.95         8.17 o
  13   6  11        406.82        439.37        10.42 o
  15   6  11         25.30         36.90         7.94 o
  17   6  11         21.41         11.33         9.91 o
   2   7  11       7243.10       7033.41        26.27 o
   4   7  11       2270.92       2270.96        13.31 o
   6   7  11       3971.01       3947.20        19.70 o
   8   7  11       1162.01       1221.95        11.90 o
  10   7  11       6804.37       6708.62        31.32 o
  12   7  11       2363.73       2227.25        18.54 o
  14   7  11       1086.71       1094.23        16.23 o
  16   7  11        174.70        216.85        11.15 o
   1   8  11        400.92        421.54         6.59 o
   3   8  11         10.12         22.03         4.05 o
   5   8  11         59.26         54.50         4.76 o
   7   8  11        360.31        384.54         8.32 o
   9   8  11        875.99        854.83        13.67 o
  11   8  11          9.99         17.60         6.36 o
  13   8  11         32.00         46.11         7.95 o
  15   8  11         11.80          3.44         8.80 o
  17   8  11          2.58        -10.34        10.34 o
   2   9  11       5731.96       5616.51        26.87 o
   4   9  11        241.14        256.76         6.63 o
   6   9  11       4638.07       4492.27        24.37 o
   8   9  11       7053.37       7039.72        34.11 o
  10   9  11        394.98        344.96         9.37 o
  12   9  11        888.04        772.88        14.75 o
  14   9  11       1213.42       1262.07        19.34 o
  16   9  11       2063.98       2374.47        25.99 o
   1  10  11       3752.51       3573.84        20.88 o
   3  10  11        300.13        259.10         7.08 o
   5  10  11        120.15         95.48         5.65 o
   7  10  11          4.90          7.14         5.33 o
   9  10  11          8.12         15.69         6.10 o
  11  10  11        389.70        424.81        11.00 o
  13  10  11        382.32        393.52        12.06 o
  15  10  11       1173.52       1211.55        19.98 o
   2  11  11        380.18        418.20         9.28 o
   4  11  11       9806.10       9312.86        40.83 o
   6  11  11       1861.11       1936.03        15.92 o
   8  11  11       1052.46       1110.31        15.23 o
  10  11  11        998.14        993.81        16.21 o
  12  11  11       3336.19       3274.58        27.12 o
  14  11  11        502.29        534.73        14.85 o
   1  12  11        148.58        176.26         6.85 o
   3  12  11        861.00        929.18        12.62 o
   5  12  11        342.10        263.97         8.15 o
   7  12  11       2831.06       2654.31        22.61 o
   9  12  11       1143.84       1198.64        16.27 o
  11  12  11        400.20        361.29        11.67 o
  13  12  11        139.40        125.20        10.45 o
  15  12  11         73.03         68.13        16.21 o
   2  13  11         39.88         21.53         5.44 o
   4  13  11          0.29         10.82         5.74 o
   6  13  11          4.83         -6.65         6.65 o
   8  13  11        206.94        185.50         9.79 o
  10  13  11        190.48        198.02        10.92 o
  12  13  11        101.57         77.67        10.90 o
  14  13  11        752.11        683.72        22.18 o
   1  14  11         44.34         78.17         6.31 o
   3  14  11       2037.35       1710.47        19.27 o
   5  14  11          5.98         14.45         7.05 o
   7  14  11         42.84         32.65         8.57 o
   9  14  11         37.11         40.99        10.35 o
  11  14  11          0.97        -10.39        10.39 o
  13  14  11        825.39        780.87        23.03 o
   2  15  11        265.74        202.08         8.94 o
   4  15  11        433.39        409.26        11.92 o
   6  15  11       1004.19       1112.99        19.00 o
   8  15  11       1847.06       1996.36        24.58 o
  10  15  11        102.92         87.48        12.73 o
  12  15  11        207.11        208.21        20.54 o
   1  16  11         23.32          4.51         7.75 o
   3  16  11         48.60         35.48         8.31 o
   5  16  11        756.73        755.43        16.62 o
   7  16  11        718.93        680.24        18.20 o
   9  16  11          8.62         10.26        11.45 o
  11  16  11        104.09        111.49        20.71 o
   2  17  11       1236.05       1170.10        19.93 o
   4  17  11       4902.62       4976.32        39.92 o
   6  17  11        559.36        619.06        17.35 o
   8  17  11        237.14        278.80        16.19 o
   1  18  11          5.58         13.79        14.15 o
   3  18  11        280.38        250.05        13.82 o
   5  18  11          9.66          5.92        10.48 o
   7  18  11        408.11        372.28        16.22 o
   2  19  11       1089.65       1102.46        26.80 o
   4  19  11        255.30        267.05        14.44 o
   0   0  12      87906.09      78393.76       392.05 o
   2   0  12       2774.72       2630.23        16.39 o
   4   0  12      10981.11      10603.78        70.04 o
   6   0  12      16512.34      16215.22        75.36 o
   8   0  12        963.01       1066.32        14.15 o
  10   0  12      42638.96      41284.25       179.40 o
  12   0  12       6695.93       7046.84        45.25 o
  14   0  12       3445.31       3507.69        40.97 o
  16   0  12       1465.17       1569.83        37.84 o
  18   0  12         53.20         48.40        15.96 o
   1   1  12        459.86        250.96         5.01 o
   3   1  12       4984.39       4743.31        20.42 o
   5   1  12       1132.94       1183.90         8.93 o
   7   1  12      15204.49      14565.24        49.23 o
   9   1  12       2285.28       2251.55        14.44 o
  11   1  12       2225.35       2147.08        15.58 o
  13   1  12       1564.43       1432.23        16.29 o
  15   1  12       3679.48       3696.47        31.01 o
  17   1  12       1652.80       1555.18        24.08 o
   0   2  12        278.63        473.35         6.54 o
   2   2  12      52953.96      50974.75       138.25 o
   4   2  12         33.34         45.63         3.44 o
   6   2  12       2281.07       1996.71        11.71 o
   8   2  12      53567.16      54412.48       159.07 o
  10   2  12        100.32         73.07         5.66 o
  12   2  12       4326.87       4235.45        24.84 o
  14   2  12        836.51        815.67        14.90 o
  16   2  12        592.07        445.26        14.27 o
  18   2  12      14513.62      14968.28        81.95 o
   1   3  12      14060.09      13860.48        41.67 o
   3   3  12       4338.13       4032.43        15.76 o
   5   3  12       7413.79       6930.61        25.74 o
   7   3  12        232.83        206.92         5.25 o
   9   3  12        699.77        759.94        11.92 o
  11   3  12       6250.83       6191.72        31.64 o
  13   3  12        423.75        427.18        10.10 o
  15   3  12       4422.01       4542.94        31.14 o
  17   3  12        220.64        247.76        12.64 o
   0   4  12      32232.69      29561.66       121.57 o
   2   4  12       6263.24       7336.74        24.17 o
   4   4  12      17004.56      16430.29        50.16 o
   6   4  12      10891.98      10552.42        38.46 o
   8   4  12        182.24        197.30         6.36 o
  10   4  12       4129.82       3743.75        22.10 o
  12   4  12       2764.73       2895.26        20.70 o
  14   4  12       5603.70       5775.57        32.26 o
  16   4  12       3565.34       3730.25        29.06 o
  18   4  12        503.62        460.84        17.21 o
   1   5  12       2752.11       2448.50        11.22 o
   3   5  12       4217.21       4156.42        16.14 o
   5   5  12       8776.09       8926.63        32.43 o
   7   5  12       3141.04       3248.76        18.71 o
   9   5  12       7509.07       7276.98        32.33 o
  11   5  12       7228.32       6978.03        33.91 o
  13   5  12       2849.53       2764.10        21.16 o
  15   5  12        790.05        747.54        14.29 o
  17   5  12        595.87        593.11        15.40 o
   0   6  12       2092.75       1944.57        13.33 o
   2   6  12      22347.71      20869.40        60.61 o
   4   6  12      12922.43      13527.03        44.54 o
   6   6  12       4206.53       4093.68        20.66 o
   8   6  12      14217.75      14289.75        54.89 o
  10   6  12        209.47        277.52         7.74 o
  12   6  12       8614.13       8305.32        39.07 o
  14   6  12       4930.91       4943.97        29.85 o
  16   6  12        612.89        515.60        13.58 o
   1   7  12      12415.27      12137.91        40.26 o
   3   7  12       3233.60       3234.94        16.13 o
   5   7  12       8503.10       8234.49        32.04 o
   7   7  12       5198.08       5125.73        24.93 o
   9   7  12       6431.57       6682.65        30.96 o
  11   7  12       2122.31       2046.71        17.56 o
  13   7  12       9694.10       9398.49        45.03 o
  15   7  12        943.71        911.40        16.84 o
  17   7  12       1368.74       1368.07        22.46 o
   0   8  12      26072.94      23640.25       130.11 o
   2   8  12        226.55        135.25         5.29 o
   4   8  12      31515.72      31406.97       103.83 o
   6   8  12      20853.96      20819.48        76.49 o
   8   8  12       1860.94       1802.84        15.74 o
  10   8  12      13694.20      13051.18        54.42 o
  12   8  12        783.33        822.59        13.98 o
  14   8  12       4384.42       4455.77        31.90 o
  16   8  12       3322.69       3530.46        32.07 o
   1   9  12      15889.46      15497.30        61.85 o
   3   9  12      14601.77      14770.20        57.97 o
   5   9  12       6724.99       6761.68        31.20 o
   7   9  12         63.78         82.92         6.27 o
   9   9  12       1324.58       1372.10        15.56 o
  11   9  12       2407.68       2346.70        20.33 o
  13   9  12       9945.71       9742.21        52.53 o
  15   9  12        607.72        577.55        14.97 o
   0  10  12       1803.82       1715.49        22.44 o
   2  10  12      23294.67      22566.43        86.41 o
   4  10  12       1596.79       1827.04        14.93 o
   6  10  12       1576.61       1496.91        14.32 o
   8  10  12      35614.02      35197.86       128.00 o
  10  10  12        329.28        335.18         9.87 o
  12  10  12       2399.01       2214.16        22.17 o
  14  10  12        917.58        959.48        17.90 o
  16  10  12        740.23        654.68        21.01 o
   1  11  12       5638.33       5668.26        30.54 o
   3  11  12        897.03       1103.77        14.03 o
   5  11  12      14277.53      13709.21        56.33 o
   7  11  12       6838.09       6257.46        32.01 o
   9  11  12       3710.27       3617.31        25.00 o
  11  11  12        282.23        297.88        10.49 o
  13  11  12       2809.63       2757.54        27.23 o
  15  11  12       1094.84       1139.06        21.21 o
   0  12  12      13055.02      12957.95        80.51 o
   2  12  12        402.89        516.68        11.56 o
   4  12  12       6349.26       6066.95        30.69 o
   6  12  12       5280.76       4906.30        29.54 o
   8  12  12        185.88        169.24         8.45 o
  10  12  12      16047.36      15968.00        76.73 o
  12  12  12       3315.58       3387.78        30.66 o
  14  12  12       2314.07       2258.12        26.84 o
   1  13  12       1708.68       1799.68        17.39 o
   3  13  12       5809.00       5605.84        31.26 o
   5  13  12       1532.70       1348.90        14.96 o
   7  13  12       7379.28       7345.49        42.84 o
   9  13  12       3670.36       3710.36        30.78 o
  11  13  12        831.44        782.64        17.42 o
  13  13  12        873.70        893.22        21.62 o
   0  14  12       5997.12       5960.86        46.42 o
   2  14  12      10446.76      10358.10        50.94 o
   4  14  12       1177.37       1231.29        16.14 o
   6  14  12        532.58        495.41        12.87 o
   8  14  12       5400.91       5573.69        38.99 o
  10  14  12       1850.94       1911.81        26.55 o
  12  14  12        310.01        254.26        17.64 o
   1  15  12       3631.24       3373.50        24.77 o
   3  15  12       1453.69       1519.95        18.38 o
   5  15  12        303.07        300.14        12.13 o
   7  15  12       4037.43       4029.07        34.11 o
   9  15  12        911.31        871.76        18.66 o
  11  15  12        619.70        590.48        19.69 o
   0  16  12      21672.08      21457.26       136.29 o
   2  16  12        738.36        764.46        15.40 o
   4  16  12       2222.71       2352.17        24.42 o
   6  16  12       2863.23       2857.95        28.78 o
   8  16  12        381.88        400.12        16.77 o
  10  16  12       3680.08       3572.31        39.07 o
   1  17  12        106.97        118.87        10.29 o
   3  17  12       2767.48       2747.38        28.59 o
   5  17  12        332.66        333.68        13.88 o
   7  17  12       2062.23       2129.69        29.75 o
   9  17  12       2530.00       2406.38        39.02 o
   0  18  12         61.09         56.13        16.63 o
   2  18  12       5690.01       5828.42        42.96 o
   4  18  12        464.10        423.79        16.62 o
   6  18  12        415.54        400.13        15.88 o
   1  19  12       1245.29       1321.20        28.35 o
   3  19  12        515.41        504.86        20.41 o
   2   1  13      39769.38      40772.67       123.79 o
   4   1  13       2948.52       2555.87        13.33 o
   6   1  13      10449.42      10540.41        37.55 o
   8   1  13       2633.61       2806.54        15.93 o
  10   1  13       1259.22       1287.73        12.66 o
  12   1  13       1080.92        937.51        14.95 o
  14   1  13       2515.17       2582.06        25.25 o
  16   1  13       2767.17       3063.18        30.74 o
  18   1  13        566.36        557.39        16.91 o
   1   2  13         22.25         44.20         2.71 o
   3   2  13       2920.96       3342.50        14.50 o
   5   2  13          5.58         14.89         3.33 o
   7   2  13         14.82         51.76         4.09 o
   9   2  13        219.70        204.21         6.40 o
  11   2  13       1605.09       1582.08        15.65 o
  13   2  13       1906.65       1861.40        18.88 o
  15   2  13       1353.19       1330.10        19.67 o
  17   2  13          0.96          7.37        10.65 o
   2   3  13        433.70        252.67         4.45 o
   4   3  13      13194.71      13064.79        42.18 o
   6   3  13       3890.22       4119.31        19.04 o
   8   3  13          0.95         15.72         4.58 o
  10   3  13        248.60        289.89         8.25 o
  12   3  13       2472.72       2603.93        19.76 o
  14   3  13        649.71        677.08        13.30 o
  16   3  13        649.21        811.05        17.20 o
  18   3  13          0.38        -13.61        13.61 o
   1   4  13       4834.69       5482.98        20.05 o
   3   4  13       8839.81       8565.20        29.25 o
   5   4  13       1500.08       1483.28        10.55 o
   7   4  13       1159.62       1155.77        10.77 o
   9   4  13        159.36        186.59         7.07 o
  11   4  13         22.43         30.42         6.15 o
  13   4  13        318.91        307.44         9.62 o
  15   4  13          0.36         -7.79         7.79 o
  17   4  13          4.39         -2.51         9.94 o
   2   5  13      10915.23      10792.32        33.05 o
   4   5  13        553.76        446.80         6.17 o
   6   5  13       4884.97       4737.53        22.57 o
   8   5  13        216.70        234.38         7.44 o
  10   5  13        915.02        918.07        12.18 o
  12   5  13       3073.94       2724.47        20.54 o
  14   5  13        527.14        507.48        11.80 o
  16   5  13       2145.81       2464.79        23.96 o
   1   6  13       7615.36       7821.94        26.64 o
   3   6  13        256.89        225.03         4.79 o
   5   6  13        171.28        184.45         5.59 o
   7   6  13       3072.97       2979.13        18.43 o
   9   6  13        874.83        879.51        11.90 o
  11   6  13        825.92        751.96        12.45 o
  13   6  13          6.48         -2.32         6.85 o
  15   6  13        102.82         90.88         8.73 o
  17   6  13         30.88         28.88        10.42 o
   2   7  13       6920.22       6197.02        25.33 o
   4   7  13      11415.96      10754.78        40.51 o
   6   7  13        249.13        266.21         6.87 o
   8   7  13       2693.64       2563.69        17.81 o
  10   7  13        231.34        252.23         8.47 o
  12   7  13        153.88        110.85         7.88 o
  14   7  13        307.44        373.42        11.62 o
  16   7  13        857.93       1002.61        18.93 o
   1   8  13       2706.79       2793.67        16.95 o
   3   8  13       1348.97       1279.24        11.54 o
   5   8  13        386.21        339.82         7.19 o
   7   8  13       1768.73       1675.65        14.79 o
   9   8  13        535.71        526.40        10.54 o
  11   8  13       1404.11       1369.39        16.85 o
  13   8  13          0.01         -7.65         7.65 o
  15   8  13        406.26        428.39        13.18 o
   2   9  13        869.35        781.88        10.83 o
   4   9  13      16602.81      15686.32        58.81 o
   6   9  13       9673.83      10147.26        45.61 o
   8   9  13         20.58         48.18         6.60 o
  10   9  13         87.04         86.02         7.71 o
  12   9  13        459.72        346.57        11.45 o
  14   9  13       1540.42       1654.80        21.56 o
  16   9  13       2537.63       2865.55        33.78 o
   1  10  13          7.65         15.81         6.08 o
   3  10  13         60.35         52.74         6.04 o
   5  10  13        841.11        848.57        11.45 o
   7  10  13        255.84        285.37         8.39 o
   9  10  13         28.66         35.59         7.01 o
  11  10  13        293.82        285.13        10.56 o
  13  10  13        132.17        121.97        11.60 o
  15  10  13       1071.80       1096.66        20.55 o
   2  11  13      10344.19       9425.53        44.57 o
   4  11  13         19.68         21.52         5.57 o
   6  11  13       1317.41       1504.08        15.79 o
   8  11  13       1112.78       1033.58        13.63 o
  10  11  13        528.67        487.06        12.14 o
  12  11  13       1157.85       1051.88        19.23 o
  14  11  13        834.68        884.90        19.24 o
   1  12  13        355.16        272.84         8.38 o
   3  12  13         34.29         42.29         6.03 o
   5  12  13       3188.57       2933.67        20.30 o
   7  12  13        176.80        162.18         8.46 o
   9  12  13        107.29        110.75         9.49 o
  11  12  13       2671.54       2573.53        25.41 o
  13  12  13         87.26         80.34        10.77 o
   2  13  13       3500.25       3116.88        22.18 o
   4  13  13         27.46          4.49         6.48 o
   6  13  13       2069.10       1970.58        18.88 o
   8  13  13        448.50        452.00        12.59 o
  10  13  13        187.26        180.02        12.90 o
  12  13  13       1070.97       1218.06        25.10 o
   1  14  13       1880.66       1790.47        18.60 o
   3  14  13        456.43        397.44        10.58 o
   5  14  13         82.00         69.10         8.16 o
   7  14  13        154.63        175.76         9.79 o
   9  14  13        469.58        487.67        14.81 o
  11  14  13        267.95        300.96        14.84 o
   2  15  13        341.01        373.75        10.45 o
   4  15  13        539.97        455.98        12.28 o
   6  15  13        229.54        244.39        11.94 o
   8  15  13        311.64        361.66        13.47 o
  10  15  13         54.93         86.19        11.66 o
   1  16  13        875.56        869.35        18.27 o
   3  16  13         48.75         57.43         8.59 o
   5  16  13          0.41         -1.74         9.28 o
   7  16  13        253.35        243.44        12.80 o
   9  16  13        393.46        446.57        17.05 o
   2  17  13       3381.34       3423.32        31.93 o
   4  17  13       2135.18       2273.35        27.86 o
   6  17  13          7.53        -10.45        10.45 o
   8  17  13       1634.43       1761.16        27.65 o
   1  18  13        153.04        149.09        12.48 o
   3  18  13        622.36        643.62        18.56 o
   5  18  13       2894.41       2820.37        31.78 o
   2  19  13         27.43         17.50        19.18 o
   0   0  14     100668.48     101962.23       510.15 o
   2   0  14      42685.11      42277.81       164.67 o
   4   0  14       3907.88       3654.05        23.80 o
   6   0  14       7143.20       6672.76        44.47 o
   8   0  14        941.96        941.89        14.15 o
  10   0  14      22092.40      20826.74       103.19 o
  12   0  14       2524.56       2433.48        30.58 o
  14   0  14          3.05         -7.08        11.95 o
  16   0  14       5447.26       5688.61        63.28 o
  18   0  14        549.57        682.07        47.29 o
   1   1  14      13880.19      13056.10        38.44 o
   3   1  14       2091.07       2100.02        13.18 o
   5   1  14       7424.23       7218.38        28.02 o
   7   1  14      22346.53      22628.56        72.99 o
   9   1  14      12805.94      12873.37        48.81 o
  11   1  14       4516.87       4459.77        26.39 o
  13   1  14       1528.94       1600.40        24.33 o
  15   1  14       2228.35       2275.58        26.38 o
  17   1  14       4626.01       4596.50        39.86 o
   0   2  14       8774.60       8359.33        38.78 o
   2   2  14      14929.53      13835.67        43.12 o
   4   2  14       6383.36       6598.38        25.25 o
   6   2  14       1863.14       1978.97        12.84 o
   8   2  14       5419.99       5351.65        24.78 o
  10   2  14       2776.52       2456.78        18.18 o
  12   2  14       4650.47       4366.96        27.73 o
  14   2  14        843.76        816.91        16.31 o
  16   2  14          7.02         18.55        10.18 o
  18   2  14       1540.80       1696.34        44.57 o
   1   3  14      19539.51      19694.71        57.56 o
   3   3  14      23922.47      23692.41        73.01 o
   5   3  14       5928.93       5498.93        23.66 o
   7   3  14       7997.79       7882.92        32.61 o
   9   3  14       1301.59       1402.08        13.50 o
  11   3  14       4198.47       4190.57        25.64 o
  13   3  14       8447.98       8448.81        42.93 o
  15   3  14       1177.59       1218.08        19.70 o
  17   3  14       3124.01       3138.53        35.32 o
   0   4  14      37492.88      35855.01       141.72 o
   2   4  14       1114.36        990.24         7.73 o
   4   4  14        457.38        549.39         6.69 o
   6   4  14       1785.98       1837.34        13.18 o
   8   4  14        577.13        586.44         9.74 o
  10   4  14       7274.96       6612.98        33.41 o
  12   4  14          2.52         17.59         6.82 o
  14   4  14         67.44         54.02         8.48 o
  16   4  14       1574.92       1821.57        26.78 o
   1   5  14      12658.14      12149.95        37.54 o
   3   5  14      19853.53      19933.75        61.46 o
   5   5  14       9040.17       9060.95        33.68 o
   7   5  14       5851.37       5776.45        27.97 o
   9   5  14       4785.30       4627.31        25.36 o
  11   5  14       7400.33       7101.77        36.03 o
  13   5  14       8713.22       8742.49        43.17 o
  15   5  14       2766.56       2720.49        24.52 o
  17   5  14       1763.66       1815.19        25.08 o
   0   6  14      27331.86      25967.53       109.87 o
   2   6  14       5250.71       5003.96        26.45 o
   4   6  14        539.35        487.44         7.62 o
   6   6  14       4223.08       4033.55        21.98 o
   8   6  14       8148.22       8124.92        36.36 o
  10   6  14         56.10         14.13         5.96 o
  12   6  14       1519.84       1403.55        21.76 o
  14   6  14         38.55         37.09         8.19 o
  16   6  14        130.98        159.25        11.21 o
   1   7  14      13869.67      13123.89        47.26 o
   3   7  14       9243.97       9459.32        36.67 o
   5   7  14      14366.01      14158.72        51.53 o
   7   7  14       7493.66       7380.45        33.82 o
   9   7  14       8574.96       8788.79        40.43 o
  11   7  14       4712.44       4762.41        29.42 o
  13   7  14       6854.94       6730.60        38.91 o
  15   7  14       7096.18       7119.90        43.65 o
  17   7  14        465.26        378.78        62.04 o
   0   8  14      47970.77      45171.65       210.74 o
   2   8  14          2.13         26.80         5.13 o
   4   8  14         10.87         25.90         4.83 o
   6   8  14       4051.31       3763.99        22.20 o
   8   8  14       6743.10       6463.70        33.23 o
  10   8  14       8271.80       8137.79        40.45 o
  12   8  14        295.88        233.45        10.01 o
  14   8  14        352.10        335.93        12.74 o
  16   8  14       3346.49       3661.56        33.41 o
   1   9  14       4649.91       4350.15        23.95 o
   3   9  14      22030.85      22322.87        81.93 o
   5   9  14      16261.73      16442.17        65.45 o
   7   9  14       3263.80       3222.06        22.25 o
   9   9  14       6518.58       6540.05        36.32 o
  11   9  14       7419.41       7052.12        41.20 o
  13   9  14       4776.98       4737.42        39.27 o
  15   9  14       2409.66       2405.84        27.13 o
   0  10  14      12722.77      12362.10        79.50 o
   2  10  14      25371.32      25027.80        93.30 o
   4  10  14        164.99        160.02         6.77 o
   6  10  14         46.52         47.27         6.58 o
   8  10  14       2389.97       2524.48        20.43 o
  10  10  14       5504.80       5112.17        32.02 o
  12  10  14       4703.08       4388.43        33.12 o
  14  10  14       1065.45       1001.60        19.26 o
   1  11  14       2604.17       2551.27        19.63 o
   3  11  14       7785.21       8067.86        39.18 o
   5  11  14       7620.70       7508.22        35.66 o
   7  11  14      14219.27      13415.42        58.99 o
   9  11  14      13348.30      13331.20        63.40 o
  11  11  14       3536.17       3557.64        28.01 o
  13  11  14       2941.69       2912.52        29.77 o
   0  12  14       5896.76       5449.03        43.92 o
   2  12  14        382.80        306.68         9.11 o
   4  12  14         21.62         39.55         6.20 o
   6  12  14       3132.50       3037.74        21.98 o
   8  12  14        701.10        653.41        13.35 o
  10  12  14       3708.06       3328.56        29.38 o
  12  12  14         54.85         20.27         9.96 o
  14  12  14         14.54         39.62        13.46 o
   1  13  14       6296.73       6443.33        35.23 o
   3  13  14       4524.05       4434.34        28.02 o
   5  13  14       5819.85       5470.11        32.89 o
   7  13  14       4890.94       4856.20        31.28 o
   9  13  14      10156.32      10224.13        58.78 o
  11  13  14       3044.25       2910.84        30.37 o
  13  13  14         89.11         52.41        15.87 o
   0  14  14        714.08        763.76        20.24 o
   2  14  14       2644.36       2784.24        21.92 o
   4  14  14       1015.14       1048.41        15.14 o
   6  14  14          5.52         12.18         7.94 o
   8  14  14       2300.99       2327.25        23.37 o
  10  14  14        552.47        473.35        16.45 o
  12  14  14       1569.38       1491.24        39.66 o
   1  15  14      15463.44      15083.70        70.02 o
   3  15  14       3120.42       3071.81        25.14 o
   5  15  14       2160.04       2182.55        23.58 o
   7  15  14       1135.24       1101.70        19.75 o
   9  15  14       1776.69       1739.66        25.20 o
  11  15  14       1079.79       1043.69        60.92 o
   0  16  14       3752.90       4024.37        43.22 o
   2  16  14       1057.37       1006.56        17.14 o
   4  16  14        786.75        740.39        16.78 o
   6  16  14        280.86        276.83        13.00 o
   8  16  14        244.31        242.22        13.60 o
   1  17  14       3540.05       3408.71        29.89 o
   3  17  14       4790.35       4849.70        37.01 o
   5  17  14       2445.04       2224.26        26.91 o
   7  17  14        508.09        496.51        17.35 o
   0  18  14       7632.17       8249.03        87.29 o
   2  18  14        783.18        849.52        19.46 o
   4  18  14        535.04        518.45        18.07 o
   6  18  14          2.07         10.42        16.29 o
   1  19  14       3932.95       4102.11        81.94 o
   2   1  15       4872.40       4739.73        19.15 o
   4   1  15      12532.45      12276.61        42.48 o
   6   1  15      17700.06      17495.20        58.36 o
   8   1  15        655.58        601.16         9.33 o
  10   1  15       1733.85       1645.47        14.97 o
  12   1  15       1566.26       1337.60        17.33 o
  14   1  15       2840.47       2980.65        28.14 o
  16   1  15       1294.21       1572.09        23.40 o
   1   2  15       4654.41       4389.34        16.99 o
   3   2  15          0.00         14.92         3.29 o
   5   2  15       1919.45       1849.99        12.97 o
   7   2  15         35.09         44.30         5.03 o
   9   2  15        189.47        213.96         7.19 o
  11   2  15        400.24        333.19         9.26 o
  13   2  15         24.77         17.77         8.43 o
  15   2  15         44.55         27.24         9.88 o
  17   2  15         16.08         10.03        10.82 o
   2   3  15        851.59        742.60         7.48 o
   4   3  15         96.41         91.13         4.30 o
   6   3  15       1100.68       1236.35        10.91 o
   8   3  15      11706.90      11261.32        44.91 o
  10   3  15         11.55         12.18         6.17 o
  12   3  15       1524.86       1359.87        16.67 o
  14   3  15        124.99        109.81         9.68 o
  16   3  15         11.99         43.14        10.79 o
   1   4  15        763.59        745.86         7.31 o
   3   4  15       4620.64       4767.89        19.58 o
   5   4  15       1239.54       1354.82        10.77 o
   7   4  15       3693.87       3755.68        21.52 o
   9   4  15       2002.83       1808.49        15.72 o
  11   4  15       3499.61       3275.37        23.08 o
  13   4  15        620.57        527.42        12.05 o
  15   4  15          0.07         -9.07         9.07 o
  17   4  15          3.57         -3.04        10.52 o
   2   5  15        359.98        320.27         5.68 o
   4   5  15       3504.55       3321.51        17.04 o
   6   5  15      15701.64      15465.27        57.26 o
   8   5  15       1150.30       1107.87        13.36 o
  10   5  15       7377.90       7278.79        36.10 o
  12   5  15        593.52        446.79        10.93 o
  14   5  15         52.04         29.74         8.31 o
  16   5  15        197.98        279.83        12.99 o
   1   6  15          2.49          7.84         3.80 o
   3   6  15        133.50        205.43         5.26 o
   5   6  15       1213.50       1110.99        11.34 o
   7   6  15        463.16        577.10        12.54 o
   9   6  15        264.86        243.78         8.03 o
  11   6  15         19.74          4.61         6.60 o
  13   6  15        110.46        106.88         8.78 o
  15   6  15          3.06          5.70         8.93 o
  17   6  15         12.78         25.03        31.11 o
   2   7  15       1675.59       1603.09        12.59 o
   4   7  15       2912.40       2515.72        16.25 o
   6   7  15       5426.60       5459.07        28.76 o
   8   7  15       2694.44       2744.01        20.22 o
  10   7  15          4.10          8.21         6.63 o
  12   7  15        237.71        134.17         8.89 o
  14   7  15        309.98        325.17        11.93 o
  16   7  15        279.20        343.05        14.40 o
   1   8  15       2296.22       2264.65        16.42 o
   3   8  15        751.44        682.18        10.31 o
   5   8  15       2273.68       2133.00        17.34 o
   7   8  15        503.14        474.04         9.93 o
   9   8  15        509.95        543.90        12.66 o
  11   8  15         65.76         57.93         7.92 o
  13   8  15        618.05        690.39        14.95 o
  15   8  15          7.89          2.78         9.93 o
   2   9  15      11943.39      11444.51        48.67 o
   4   9  15       9373.07       8978.04        39.93 o
   6   9  15       4779.82       4807.00        28.92 o
   8   9  15       3777.28       3588.12        24.63 o
  10   9  15        863.93        757.51        14.30 o
  12   9  15       6325.35       6174.23        47.12 o
  14   9  15        477.88        474.25        14.81 o
   1  10  15       1507.81       1396.82        15.13 o
   3  10  15       1961.38       1983.79        16.07 o
   5  10  15        382.03        374.77         8.75 o
   7  10  15        530.32        506.86        11.33 o
   9  10  15        135.42        145.65         8.92 o
  11  10  15         90.71         52.33         8.71 o
  13  10  15         35.49         31.37         9.49 o
  15  10  15         19.53         31.17        12.04 o
   2  11  15        201.51        218.87         8.19 o
   4  11  15        331.15        346.81         8.73 o
   6  11  15       6279.42       5904.53        32.85 o
   8  11  15         41.67          5.52         6.97 o
  10  11  15        654.67        685.28        14.55 o
  12  11  15        178.96        237.52        12.18 o
  14  11  15       1620.78       1616.45        24.80 o
   1  12  15        108.89        125.91         7.44 o
   3  12  15        696.57        684.01        12.69 o
   5  12  15        162.02        161.47         7.55 o
   7  12  15        222.49        205.99         8.35 o
   9  12  15         13.26         33.25         9.18 o
  11  12  15        297.25        261.00        12.66 o
  13  12  15         65.88         64.25        11.45 o
   2  13  15         21.31         18.12         6.65 o
   4  13  15       1362.16       1110.50        14.56 o
   6  13  15        743.93        816.96        14.99 o
   8  13  15       1224.53       1234.82        17.61 o
  10  13  15          0.02         -6.19         9.09 o
  12  13  15        316.06        299.43        15.05 o
   1  14  15        386.86        347.86        10.06 o
   3  14  15        582.32        542.66        12.20 o
   5  14  15         53.23         22.60         7.35 o
   7  14  15        448.96        349.51        12.32 o
   9  14  15        243.01        233.06        11.71 o
  11  14  15        327.07        382.15        18.22 o
   2  15  15        580.59        558.15        12.84 o
   4  15  15        270.20        266.91        10.74 o
   6  15  15       1208.04       1238.89        19.99 o
   8  15  15        195.65        219.69        12.48 o
  10  15  15       1249.42       1257.46        24.99 o
   1  16  15        252.86        262.48        11.35 o
   3  16  15        367.50        422.69        12.89 o
   5  16  15       2924.95       3065.36        30.67 o
   7  16  15        124.45        148.30        13.02 o
   9  16  15         60.62         22.65        16.92 o
   2  17  15        304.38        304.18        13.73 o
   4  17  15        302.73        299.04        13.10 o
   6  17  15       5264.53       5484.72        42.90 o
   1  18  15          0.47         -9.54        10.71 o
   3  18  15        119.61        103.88        11.83 o
   5  18  15         88.51         96.41        17.60 o
   0   0  16      17512.30      17869.42        99.44 o
   2   0  16      68251.27      67572.85       268.74 o
   4   0  16       2312.93       1879.83        19.12 o
   6   0  16       1446.61       1503.92        16.79 o
   8   0  16      45929.82      46693.14       210.88 o
  10   0  16        462.77        272.83        14.31 o
  12   0  16      12394.91      12085.06        98.27 o
  14   0  16       4239.92       4526.75        49.85 o
  16   0  16       2108.64       1918.97        38.61 o
   1   1  16       6721.95       6793.03        23.21 o
   3   1  16       4974.20       5070.47        21.94 o
   5   1  16        878.19        850.22         9.57 o
   7   1  16       2621.66       2766.67        16.89 o
   9   1  16       4261.53       4336.55        24.90 o
  11   1  16       1073.71       1010.33        15.47 o
  13   1  16       2161.10       2209.48        24.16 o
  15   1  16        237.12        238.57        12.84 o
  17   1  16       3242.56       3163.97        33.46 o
   0   2  16     118870.06     119007.39       450.22 o
   2   2  16       7061.74       7229.55        26.32 o
   4   2  16      19087.09      18338.53        61.79 o
   6   2  16      10922.92      10255.48        39.27 o
   8   2  16        130.41         79.28         5.87 o
  10   2  16      15360.32      14827.53        60.90 o
  12   2  16       5881.29       6559.86        38.54 o
  14   2  16       5479.17       5717.36        41.59 o
  16   2  16       7199.47       7661.85        50.12 o
   1   3  16         85.68         81.00         4.30 o
   3   3  16        827.92        886.11         8.40 o
   5   3  16       3875.33       3939.53        19.72 o
   7   3  16       1027.91       1132.77        11.98 o
   9   3  16       3074.62       3042.07        20.96 o
  11   3  16        637.65        668.07        12.15 o
  13   3  16       1443.08       1444.45        19.18 o
  15   3  16          1.25         -0.93         9.77 o
  17   3  16          7.50         -1.58        14.54 o
   0   4  16       4132.91       3647.87        23.66 o
   2   4  16      20263.75      20362.43        62.05 o
   4   4  16       6195.35       6468.59        26.69 o
   6   4  16      10397.68      10601.71        42.54 o
   8   4  16      28527.54      28283.49       102.61 o
  10   4  16       2198.42       2568.98        20.52 o
  12   4  16       7205.20       6730.47        36.23 o
  14   4  16       4451.12       4558.26        33.03 o
  16   4  16       1098.05        903.97        19.69 o
   1   5  16       1501.36       1518.63        10.75 o
   3   5  16       1098.28       1140.23         9.94 o
   5   5  16         98.77         65.89         5.95 o
   7   5  16        537.46        436.54        11.01 o
   9   5  16          2.85         -3.02         5.80 o
  11   5  16        553.75        582.45        11.64 o
  13   5  16        489.44        496.58        11.94 o
  15   5  16        120.59        144.09        10.84 o
   0   6  16         58.19         88.58         7.37 o
   2   6  16        124.57        115.77         6.31 o
   4   6  16      24917.60      25196.09        84.46 o
   6   6  16      33083.25      32636.06       112.41 o
   8   6  16       4186.30       4378.85        24.99 o
  10   6  16      20061.83      18861.07        74.65 o
  12   6  16       5203.20       5483.25        33.21 o
  14   6  16       2245.92       2211.04        22.43 o
  16   6  16        532.01        617.32        16.81 o
   1   7  16         45.45         85.80         5.63 o
   3   7  16         30.42         53.28         5.14 o
   5   7  16       5489.78       5225.52        26.75 o
   7   7  16        548.57        641.33        11.06 o
   9   7  16        608.16        594.91        11.69 o
  11   7  16          5.14          3.11         7.30 o
  13   7  16          2.87          8.43         8.30 o
  15   7  16         99.32         77.52        10.61 o
   0   8  16       5532.12       5616.37        40.68 o
   2   8  16      25914.46      26040.07        96.74 o
   4   8  16       4991.08       5224.54        27.55 o
   6   8  16       3447.97       3391.21        23.13 o
   8   8  16      22769.48      22413.23        89.98 o
  10   8  16        168.99        267.46        10.94 o
  12   8  16       5932.91       5400.01        35.52 o
  14   8  16       3817.75       3640.24        31.06 o
   1   9  16       6373.45       5994.03        33.02 o
   3   9  16        243.04        280.68         7.90 o
   5   9  16        226.31        240.20         7.85 o
   7   9  16         77.93         94.46         9.24 o
   9   9  16        422.86        431.93        11.17 o
  11   9  16       1223.86       1153.50        17.98 o
  13   9  16        647.39        675.96        15.79 o
  15   9  16        282.40        272.35        14.38 o
   0  10  16      23026.82      22873.07       135.30 o
   2  10  16       1522.70       1569.05        16.27 o
   4  10  16      10759.24      10727.92        46.49 o
   6  10  16       6034.01       5872.95        32.89 o
   8  10  16       1010.73       1066.06        15.74 o
  10  10  16      13377.60      12441.84        61.86 o
  12  10  16        345.40        359.03        12.79 o
  14  10  16       3752.41       3685.60        32.82 o
   1  11  16          0.78          6.45         6.10 o
   3  11  16        610.25        661.14        11.99 o
   5  11  16          0.64          2.91         6.00 o
   7  11  16         87.13         81.01         7.34 o
   9  11  16       1387.12       1553.86        19.06 o
  11  11  16        145.07        150.71        10.80 o
  13  11  16       1423.61       1407.15        27.33 o
   0  12  16       1809.02       1653.77        34.25 o
   2  12  16      15339.61      15013.57        66.75 o
   4  12  16       1754.83       1715.36        17.55 o
   6  12  16        478.86        430.78        10.78 o
   8  12  16       9924.38       9580.67        47.75 o
  10  12  16       1135.74       1306.07        20.85 o
  12  12  16        814.41        684.99        18.04 o
   1  13  16        145.01        148.81         8.18 o
   3  13  16        208.88        244.55         8.99 o
   5  13  16        113.88        131.33         8.15 o
   7  13  16         88.76         88.41         8.75 o
   9  13  16         74.93         54.65         9.53 o
  11  13  16         99.84         84.99        10.78 o
   0  14  16      22413.82      21800.56       129.62 o
   2  14  16       6003.78       5875.52        35.15 o
   4  14  16       4271.20       4353.35        30.06 o
   6  14  16        755.94        694.07        14.99 o
   8  14  16         36.56         46.37         9.54 o
  10  14  16       5053.21       4714.14        38.09 o
   1  15  16         72.74         70.90         8.31 o
   3  15  16        100.78        100.52         8.62 o
   5  15  16        177.66        191.76        11.39 o
   7  15  16        946.53       1095.59        20.24 o
   9  15  16        395.08        342.53        15.07 o
   0  16  16       2220.89       2206.51        33.65 o
   2  16  16       7775.38       7802.33        45.08 o
   4  16  16       1795.91       1680.28        21.76 o
   6  16  16       1397.35       1312.99        32.00 o
   8  16  16      10715.38      11214.72        89.63 o
   1  17  16       2069.80       2111.57        25.23 o
   3  17  16        213.55        239.06        12.31 o
   5  17  16       1667.86       1700.42        31.18 o
   0  18  16       6449.77       6512.50        74.32 o
   2  18  16        197.17        221.06        16.57 o
   2   1  17       8398.79       8362.99        28.99 o
   4   1  17       5145.10       4668.25        22.70 o
   6   1  17       3002.31       3023.83        17.69 o
   8   1  17       1543.45       1570.88        14.93 o
  10   1  17         16.03         28.04         6.82 o
  12   1  17        705.15        525.85        13.28 o
  14   1  17        705.20        777.45        17.34 o
  16   1  17        650.70        760.88        18.43 o
   1   2  17       1566.03       1665.11        11.59 o
   3   2  17         11.53         10.68         3.93 o
   5   2  17       2941.06       2623.81        16.39 o
   7   2  17       6431.32       6049.96        28.92 o
   9   2  17        608.98        632.35        11.13 o
  11   2  17       1231.99       1319.53        17.00 o
  13   2  17        426.97        428.99        13.63 o
  15   2  17          0.06          1.40         9.95 o
  17   2  17         86.01         87.51        22.77 o
   2   3  17         95.97        106.23         4.61 o
   4   3  17       9268.00       8754.34        32.96 o
   6   3  17       4867.06       4542.68        23.71 o
   8   3  17          6.16         13.11         6.08 o
  10   3  17       1838.52       1886.20        18.22 o
  12   3  17       5022.93       4450.07        31.43 o
  14   3  17       2627.13       2611.19        26.48 o
  16   3  17        915.71       1024.32        21.07 o
   1   4  17       1629.73       1582.11        11.02 o
   3   4  17        212.90        187.20         5.42 o
   5   4  17       2701.58       2421.72        15.51 o
   7   4  17       4309.04       3790.84        23.11 o
   9   4  17        595.85        745.30        14.17 o
  11   4  17       2456.57       2440.74        20.66 o
  13   4  17         11.44         14.86         8.32 o
  15   4  17        209.02        194.00        11.99 o
   2   5  17      22560.26      21935.50        69.66 o
   4   5  17       1805.35       1903.06        16.12 o
   6   5  17        534.90        391.11         8.76 o
   8   5  17        212.66        232.48         8.23 o
  10   5  17        186.90        220.97         8.76 o
  12   5  17       2060.71       2281.83        20.68 o
  14   5  17         56.97         35.01         9.07 o
  16   5  17         33.16         53.48        11.28 o
   1   6  17        215.14        212.59         6.26 o
   3   6  17         85.50         49.73         5.19 o
   5   6  17        367.15        399.87         8.53 o
   7   6  17        583.11        548.07        10.49 o
   9   6  17        412.76        448.00        10.31 o
  11   6  17        177.94        186.45         9.14 o
  13   6  17        248.59        276.18        12.82 o
  15   6  17         43.73         48.61        10.74 o
   2   7  17      14794.00      14569.09        57.88 o
   4   7  17       1063.16       1126.89        12.56 o
   6   7  17       1431.47       1413.77        15.07 o
   8   7  17       1007.89       1015.78        17.61 o
  10   7  17        796.91        773.22        14.34 o
  12   7  17          3.59          2.37         7.96 o
  14   7  17       7427.00       7588.79        45.58 o
   1   8  17        783.04        738.59        11.84 o
   3   8  17       3547.50       3478.47        21.72 o
   5   8  17       1213.95       1085.85        13.63 o
   7   8  17        907.96        964.53        18.04 o
   9   8  17        563.09        565.79        12.57 o
  11   8  17       1750.24       2022.01        22.06 o
  13   8  17       2034.03       2112.26        31.19 o
  15   8  17         53.82         29.82        10.99 o
   2   9  17        766.88        718.28        11.98 o
   4   9  17      12297.25      11582.74        49.37 o
   6   9  17         25.67         18.84         6.83 o
   8   9  17         60.19         52.11         7.84 o
  10   9  17        732.19        817.77        15.72 o
  12   9  17       3171.83       3042.24        27.55 o
  14   9  17        362.42        366.10        14.14 o
   1  10  17        543.98        554.03        11.54 o
   3  10  17          0.49          8.22         5.88 o
   5  10  17       4059.92       3752.25        23.93 o
   7  10  17        728.09        631.57        12.92 o
   9  10  17          2.15         -1.34         7.76 o
  11  10  17       1791.61       1896.28        22.74 o
  13  10  17        558.13        620.82        16.74 o
   2  11  17       3184.19       3153.09        23.69 o
   4  11  17       1973.70       1969.74        18.55 o
   6  11  17       1700.17       1592.73        17.41 o
   8  11  17       1182.88       1231.36        17.12 o
  10  11  17         14.09          4.85         8.24 o
  12  11  17        273.39        212.79        12.21 o
   1  12  17         50.58         57.54         7.37 o
   3  12  17         20.81         52.06         7.16 o
   5  12  17        149.37         89.17         7.73 o
   7  12  17        249.27        221.69         9.28 o
   9  12  17        133.02        101.69        11.26 o
  11  12  17        245.24        300.47        14.12 o
   2  13  17        145.43        137.39         8.43 o
   4  13  17        114.78         70.41         7.66 o
   6  13  17        807.90        762.72        15.91 o
   8  13  17         60.94         30.86         9.19 o
  10  13  17          3.08          5.65         9.59 o
   1  14  17         69.27         71.50         8.12 o
   3  14  17        754.18        781.90        13.95 o
   5  14  17        203.64        240.29        10.28 o
   7  14  17          6.01          4.01         8.50 o
   9  14  17          0.77         -1.79        10.50 o
   2  15  17        425.75        410.21        12.28 o
   4  15  17       5434.75       5475.93        35.37 o
   6  15  17        620.41        693.13        16.93 o
   8  15  17         23.70         12.15        10.90 o
   1  16  17          0.00         -7.78         8.11 o
   3  16  17         46.48         56.33         9.47 o
   5  16  17       1924.20       2088.42        25.48 o
   7  16  17        222.36        267.61        16.38 o
   2  17  17       3969.61       4131.98        34.95 o
   4  17  17         72.58        108.27        11.34 o
   0   0  18      11197.47      12189.86        73.35 o
   2   0  18        369.29        357.14         9.38 o
   4   0  18         32.39         47.53         7.52 o
   6   0  18       1603.99       1659.99        19.65 o
   8   0  18        481.16        451.17        17.76 o
  10   0  18       7778.62       6809.81        51.47 o
  12   0  18        527.43        431.27        18.80 o
  14   0  18        133.00        121.67        15.66 o
  16   0  18        444.38        522.68        25.44 o
   1   1  18      52548.25      52439.24       144.66 o
   3   1  18      22433.37      22646.27        76.75 o
   5   1  18       3889.20       3861.86        20.42 o
   7   1  18       8236.73       8392.19        36.99 o
   9   1  18       1700.46       1888.20        16.89 o
  11   1  18       9164.22       9301.43        48.85 o
  13   1  18       7976.46       8434.77        50.89 o
  15   1  18       5020.66       5109.21        41.06 o
   0   2  18       8382.09       8693.04        43.30 o
   2   2  18       9374.36      10007.49        35.55 o
   4   2  18         13.11         29.60         4.63 o
   6   2  18        219.32        262.08         7.47 o
   8   2  18      10803.56      10346.29        44.80 o
  10   2  18         89.75        178.79         8.87 o
  12   2  18       1914.45       1675.28        20.70 o
  14   2  18        193.35        214.16        12.71 o
  16   2  18        240.53        306.77        14.27 o
   1   3  18      27882.21      27518.58        83.23 o
   3   3  18       8702.59       8559.70        31.93 o
   5   3  18       7730.07       7627.84        34.43 o
   7   3  18       7314.44       7802.93        37.22 o
   9   3  18       4449.10       4847.17        29.19 o
  11   3  18       7402.24       7662.10        44.58 o
  13   3  18       4901.07       5094.95        35.10 o
  15   3  18       5733.72       5808.37        42.60 o
   0   4  18       4720.94       5052.53        32.20 o
   2   4  18       1637.78       1487.85        11.52 o
   4   4  18        283.26        265.02         6.69 o
   6   4  18       2164.61       2097.48        17.09 o
   8   4  18       2323.27       2306.66        18.75 o
  10   4  18       1317.28       1049.28        15.43 o
  12   4  18         31.55         93.69         8.59 o
  14   4  18       2201.96       2166.19        24.06 o
  16   4  18       1566.93       1677.99        31.96 o
   1   5  18        248.94        215.28         6.21 o
   3   5  18       1581.14       1863.64        13.55 o
   5   5  18      20988.69      21217.21        77.59 o
   7   5  18      20638.29      20398.21        78.29 o
   9   5  18      12459.23      12696.40        53.32 o
  11   5  18       4200.57       4233.91        27.70 o
  13   5  18       1730.57       1747.08        20.81 o
  15   5  18        339.92        404.24        15.11 o
   0   6  18          8.55          9.63         6.71 o
   2   6  18       8531.21       8245.73        36.22 o
   4   6  18      15979.23      15522.81        59.80 o
   6   6  18        686.37        735.39        12.73 o
   8   6  18        774.61        722.70        12.92 o
  10   6  18        880.91        653.02        14.45 o
  12   6  18       2963.02       2719.52        24.38 o
  14   6  18       1750.90       1849.73        23.84 o
   1   7  18       5667.96       5227.46        29.19 o
   3   7  18       7396.17       7668.95        37.15 o
   5   7  18      10224.87      10250.91        45.10 o
   7   7  18      10227.88      10384.57        49.26 o
   9   7  18       6317.84       6301.90        34.89 o
  11   7  18       1652.34       1574.31        19.08 o
  13   7  18       2211.88       2227.72        24.21 o
  15   7  18         67.70         72.24        12.30 o
   0   8  18      20947.47      21148.47       123.04 o
   2   8  18        180.50        235.72         8.23 o
   4   8  18       8115.79       7795.55        37.99 o
   6   8  18       7653.67       7490.71        40.07 o
   8   8  18          7.44          7.45         7.46 o
  10   8  18       5749.99       5322.75        37.07 o
  12   8  18        909.23       1024.11        18.14 o
  14   8  18       3248.20       3232.56        30.10 o
   1   9  18       4888.01       4937.95        30.15 o
   3   9  18       1317.44       1473.58        15.58 o
   5   9  18       1377.23       1469.15        15.93 o
   7   9  18         49.99         40.92         7.56 o
   9   9  18       2098.28       2037.33        21.81 o
  11   9  18         66.36         64.85         9.73 o
  13   9  18       1464.82       1407.92        22.10 o
   0  10  18        574.77        545.31        21.75 o
   2  10  18       6105.24       5847.78        34.30 o
   4  10  18       3287.47       3019.13        22.19 o
   6  10  18       1425.89       1525.21        17.15 o
   8  10  18      10019.81       9898.20        50.69 o
  10  10  18        117.08        136.18         9.82 o
  12  10  18       5063.02       4839.47        36.92 o
   1  11  18       4013.10       3909.69        27.15 o
   3  11  18       4210.96       4108.00        27.34 o
   5  11  18        877.93        841.56        14.29 o
   7  11  18        265.82        295.68        10.17 o
   9  11  18       1261.02       1234.45        18.65 o
  11  11  18        403.25        375.46        13.66 o
  13  11  18        415.06        386.73        20.75 o
   0  12  18      17602.96      17990.98       111.05 o
   2  12  18        618.67        591.66        12.63 o
   4  12  18       1607.62       1573.02        17.63 o
   6  12  18       3832.82       3904.82        29.34 o
   8  12  18         74.37         50.00         8.19 o
  10  12  18       5280.58       4877.55        38.35 o
  12  12  18        621.20        732.90        23.11 o
   1  13  18      10470.38      10192.71        51.27 o
   3  13  18       3198.25       3026.85        23.99 o
   5  13  18        156.49        162.24         8.97 o
   7  13  18         27.33         23.94         8.94 o
   9  13  18       1444.81       1487.60        21.92 o
  11  13  18       1026.74        949.74        29.76 o
   0  14  18        426.86        300.76        15.04 o
   2  14  18        947.40        871.76        15.30 o
   4  14  18        347.36        392.20        12.04 o
   6  14  18       1956.02       1944.17        23.02 o
   8  14  18       2015.85       1914.07        25.02 o
  10  14  18       2743.23       2928.23        55.38 o
   1  15  18       5948.93       5735.86        48.00 o
   3  15  18       6656.36       6662.49        40.25 o
   5  15  18        359.50        313.83        11.73 o
   7  15  18       1424.43       1435.86        23.11 o
   0  16  18       5990.88       6185.96        59.02 o
   2  16  18          7.12         23.63         8.60 o
   4  16  18         12.19         15.76         9.42 o
   6  16  18       2563.12       2468.96        34.38 o
   1  17  18       1445.78       1405.07        21.66 o
   3  17  18        401.24        361.71        16.37 o
   2   1  19        122.42        190.72         5.73 o
   4   1  19       1160.96       1132.27        11.69 o
   6   1  19       1381.84       1162.86        12.50 o
   8   1  19        878.52        984.84        13.22 o
  10   1  19        243.93        227.16         9.96 o
  12   1  19       1284.41       1079.42        18.98 o
  14   1  19        257.52        288.13        13.83 o
  16   1  19       1386.49       1578.67        31.22 o
   1   2  19        423.50        421.64         6.89 o
   3   2  19       1261.87       1338.08        11.71 o
   5   2  19        610.09        603.20        10.30 o
   7   2  19        555.23        488.50        10.18 o
   9   2  19         19.76          6.63         6.99 o
  11   2  19        192.15        162.48         9.95 o
  13   2  19        344.28        364.33        13.72 o
  15   2  19        204.80        204.18        13.11 o
   2   3  19        118.47        102.99         4.93 o
   4   3  19         33.74         55.14         5.47 o
   6   3  19       6511.31       6585.41        32.29 o
   8   3  19        155.24        104.89         7.89 o
  10   3  19       6784.84       6333.75        36.77 o
  12   3  19        153.37        183.77        10.80 o
  14   3  19          1.97          4.08         9.69 o
  16   3  19        988.11       1045.41        30.81 o
   1   4  19          2.46          6.20         4.38 o
   3   4  19       7300.07       6692.73        28.43 o
   5   4  19        665.94        533.37        10.55 o
   7   4  19       3967.47       3705.39        24.53 o
   9   4  19         60.15         49.32         7.31 o
  11   4  19       1525.05       1510.64        18.38 o
  13   4  19        228.54        243.80        11.39 o
  15   4  19         61.31         46.25        10.62 o
   2   5  19       3466.47       3436.71        20.14 o
   4   5  19        217.60        200.95         7.04 o
   6   5  19         52.63         26.99         6.59 o
   8   5  19         25.27         26.65         6.52 o
  10   5  19        665.66        582.83        12.19 o
  12   5  19        420.20        244.90        10.91 o
  14   5  19          1.73          9.56         9.86 o
   1   6  19       2158.30       2257.48        16.34 o
   3   6  19       1251.42       1168.69        13.32 o
   5   6  19         22.17         52.67         6.75 o
   7   6  19        311.44        267.79         9.34 o
   9   6  19        137.54        153.38         8.70 o
  11   6  19        342.23        351.04        11.43 o
  13   6  19       1053.94       1016.85        18.91 o
  15   6  19        194.84        194.89        21.51 o
   2   7  19        812.15        733.84        12.28 o
   4   7  19       5539.03       4929.57        28.46 o
   6   7  19       3048.20       3201.75        23.60 o
   8   7  19         23.10         26.84         7.27 o
  10   7  19        487.90        401.54        12.15 o
  12   7  19       1273.18       1230.65        19.33 o
  14   7  19        681.24        688.60        17.47 o
   1   8  19        732.44        611.30        11.65 o
   3   8  19        294.47        272.32         8.97 o
   5   8  19       4749.60       4678.38        28.19 o
   7   8  19        285.16        288.79        10.06 o
   9   8  19        423.84        422.79        12.33 o
  11   8  19        723.27        701.07        16.12 o
  13   8  19        441.37        439.68        14.84 o
   2   9  19         16.00         20.15         6.55 o
   4   9  19          0.45          5.52         6.40 o
   6   9  19       5066.11       4847.11        32.77 o
   8   9  19        398.89        451.76        12.62 o
  10   9  19       1600.78       1653.41        23.61 o
  12   9  19          8.05         19.14         9.96 o
   1  10  19        124.02        142.13         8.42 o
   3  10  19        372.51        326.15         9.88 o
   5  10  19        303.84        317.19        10.11 o
   7  10  19         47.42         35.18         7.77 o
   9  10  19         15.99          4.26         8.23 o
  11  10  19          6.48          8.60         9.48 o
  13  10  19        426.97        412.81        17.83 o
   2  11  19        642.37        565.35        12.12 o
   4  11  19       1008.18        783.80        14.06 o
   6  11  19        790.43        882.68        16.22 o
   8  11  19        601.52        511.13        12.48 o
  10  11  19        132.68        113.20        10.02 o
  12  11  19       1186.45       1025.09        21.69 o
   1  12  19         20.73         25.95         7.41 o
   3  12  19       1103.41       1065.94        15.90 o
   5  12  19          0.04         -0.41         7.31 o
   7  12  19        501.66        481.96        12.98 o
   9  12  19        178.41        170.96        10.31 o
  11  12  19        171.08        157.25        12.96 o
   2  13  19        677.61        679.49        13.74 o
   4  13  19         62.81         64.78         8.15 o
   6  13  19        276.83        261.29        11.07 o
   8  13  19         73.28         97.58        10.59 o
  10  13  19        588.48        638.27        19.19 o
   1  14  19        289.94        300.91        11.12 o
   3  14  19        284.14        261.90        10.41 o
   5  14  19        260.51        242.27        11.14 o
   7  14  19        802.99        830.85        18.33 o
   9  14  19         18.22         15.83        18.30 o
   2  15  19         33.42         19.31         8.57 o
   4  15  19        230.99        300.98        12.19 o
   6  15  19       1735.40       1827.32        25.06 o
   1  16  19       1313.50       1342.88        20.32 o
   3  16  19        509.72        509.90        13.66 o
   5  16  19        796.98        791.31        24.43 o
   2  17  19        111.73        123.52        25.09 o
   0   0  20      13815.62      15094.17       104.98 o
   2   0  20       1649.97       1469.96        18.44 o
   4   0  20       1547.11       1664.00        21.42 o
   6   0  20       3624.77       3296.29        29.05 o
   8   0  20        191.50        160.61        11.57 o
  10   0  20       4248.47       3803.09        40.51 o
  12   0  20        191.05        152.02        15.62 o
  14   0  20         11.89         -3.29        15.46 o
   1   1  20       6292.86       6070.66        27.44 o
   3   1  20       3667.01       3790.42        21.86 o
   5   1  20        282.61        356.33         8.15 o
   7   1  20       1055.09       1118.17        17.01 o
   9   1  20      10638.57      10288.84        52.03 o
  11   1  20        480.33        453.30        13.09 o
  13   1  20        935.14        867.70        19.31 o
  15   1  20        525.35        535.58        17.99 o
   0   2  20       3982.84       3270.79        24.45 o
   2   2  20       1489.74       1529.33        12.62 o
   4   2  20       1390.70       1454.90        13.66 o
   6   2  20        569.49        649.84        11.41 o
   8   2  20       2968.66       3089.39        23.14 o
  10   2  20       1446.52       1391.35        19.31 o
  12   2  20       3114.65       2923.05        27.68 o
  14   2  20       1744.47       1815.79        27.84 o
   1   3  20       1609.92       1838.76        13.15 o
   3   3  20       7172.62       6756.89        29.66 o
   5   3  20        244.41        179.12         7.20 o
   7   3  20       4245.78       4119.70        27.32 o
   9   3  20       7787.62       7775.44        41.90 o
  11   3  20       2157.00       2122.90        23.17 o
  13   3  20       5599.16       5689.31        41.17 o
  15   3  20        896.85        817.52        19.14 o
   0   4  20       1735.64       1862.21        21.58 o
   2   4  20       3818.06       3520.36        19.75 o
   4   4  20       4349.60       4210.10        22.94 o
   6   4  20        831.61        819.53        13.10 o
   8   4  20         11.80         35.43         7.22 o
  10   4  20       3812.59       3611.32        27.48 o
  12   4  20       2702.27       2814.06        25.49 o
  14   4  20        268.02        261.52        12.79 o
   1   5  20       2092.92       2024.47        15.59 o
   3   5  20      11893.48      11449.36        55.75 o
   5   5  20       7468.13       7436.84        38.82 o
   7   5  20       8135.36       7841.29        41.09 o
   9   5  20       1582.58       1568.02        17.86 o
  11   5  20        408.50        442.70        12.35 o
  13   5  20       2089.46       2198.73        25.12 o
  15   5  20       2194.19       2228.06        46.00 o
   0   6  20       1332.58       1119.57        20.89 o
   2   6  20       3242.16       3274.04        21.63 o
   4   6  20        756.19        760.34        12.53 o
   6   6  20       6196.09       5978.91        34.05 o
   8   6  20      10486.48      10408.12        50.84 o
  10   6  20        845.28        946.52        16.18 o
  12   6  20       1290.82       1178.73        19.24 o
  14   6  20       1611.10       1688.21        24.24 o
   1   7  20       3959.77       3917.85        25.41 o
   3   7  20       8830.80       8268.42        41.41 o
   5   7  20      17133.23      16964.58        74.24 o
   7   7  20       4109.76       4128.38        28.97 o
   9   7  20        351.00        357.20        11.53 o
  11   7  20       2638.61       2637.94        26.08 o
  13   7  20       2236.99       2234.76        26.88 o
   0   8  20       6418.01       6470.39        53.85 o
   2   8  20       4256.69       4134.02        26.77 o
   4   8  20       3870.31       3823.35        26.08 o
   6   8  20       3944.41       3897.61        27.94 o
   8   8  20         51.68         46.90         8.39 o
  10   8  20      11975.85      11722.04        63.34 o
  12   8  20        647.82        697.40        17.03 o
   1   9  20       7813.24       7401.12        40.44 o
   3   9  20       5040.78       4852.29        31.27 o
   5   9  20       5380.97       5303.57        32.22 o
   7   9  20       6020.48       6088.84        36.04 o
   9   9  20       1425.09       1331.30        19.59 o
  11   9  20       6432.92       6304.31        43.00 o
  13   9  20       5140.31       5279.55        43.62 o
   0  10  20        306.06        401.15        15.90 o
   2  10  20      10800.16      10655.55        51.27 o
   4  10  20       3870.98       3810.50        27.84 o
   6  10  20       1997.13       1939.32        21.45 o
   8  10  20       5555.00       5531.42        35.74 o
  10  10  20        334.59        406.59        13.60 o
  12  10  20       3808.84       3855.20        33.85 o
   1  11  20       9664.57       9409.75        48.79 o
   3  11  20       4891.20       4837.63        31.12 o
   5  11  20       4615.87       4496.62        31.24 o
   7  11  20       3556.31       3499.38        27.92 o
   9  11  20        929.75        902.37        16.91 o
  11  11  20       4800.74       4812.25        37.31 o
   0  12  20       1625.20       1672.02        27.44 o
   2  12  20       1563.18       1467.72        18.03 o
   4  12  20       2512.17       2440.36        22.49 o
   6  12  20       3280.09       3377.65        34.85 o
   8  12  20       2446.74       2364.28        24.83 o
  10  12  20       5152.54       5198.76        39.68 o
   1  13  20       8585.17       8646.12        47.04 o
   3  13  20        268.26        268.75        10.38 o
   5  13  20       2357.26       2331.20        22.57 o
   7  13  20       3137.59       3263.87        30.13 o
   9  13  20       4083.85       4024.11        37.19 o
   0  14  20       3262.16       3262.08        38.15 o
   2  14  20       2977.40       2998.05        25.40 o
   4  14  20       1187.24       1152.71        18.44 o
   6  14  20        308.59        290.89        13.24 o
   8  14  20       1664.69       1718.09        34.31 o
   1  15  20       2131.57       2093.29        22.43 o
   3  15  20         28.72         38.24         9.13 o
   5  15  20       3299.93       3335.23        28.92 o
   0  16  20       4017.90       4010.81        47.86 o
   2  16  20        204.22        188.81        11.21 o
   4  16  20       2029.59       2070.88        38.87 o
   2   1  21       2158.97       1820.92        15.31 o
   4   1  21         81.09         72.88         6.18 o
   6   1  21        811.23        879.62        13.76 o
   8   1  21         22.04         16.18         7.05 o
  10   1  21          0.16          9.23         8.38 o
  12   1  21        422.95        394.39        14.45 o
  14   1  21       3897.58       4016.62        38.54 o
   1   2  21        732.60        718.36        10.31 o
   3   2  21        196.42        144.85         6.86 o
   5   2  21        338.25        246.85         8.27 o
   7   2  21        239.23        301.67         9.34 o
   9   2  21       1126.50       1255.30        17.71 o
  11   2  21         40.83         37.52         9.28 o
  13   2  21        702.17        652.51        17.58 o
  15   2  21        828.68        832.33        27.81 o
   2   3  21        666.26        675.54        10.46 o
   4   3  21        984.42        858.29        12.72 o
   6   3  21        901.96        872.59        13.80 o
   8   3  21        170.06        193.10         9.31 o
  10   3  21       1498.25       1488.62        19.53 o
  12   3  21         54.13         45.87         9.90 o
  14   3  21          6.77         14.69        10.55 o
   1   4  21        107.64        125.29         6.27 o
   3   4  21        999.15       1010.65        11.99 o
   5   4  21          0.07         12.31         6.52 o
   7   4  21       1244.43       1434.75        17.19 o
   9   4  21       1292.98       1221.53        19.99 o
  11   4  21        824.67        679.63        15.19 o
  13   4  21        153.37        121.85        11.29 o
   2   5  21        349.27        310.07         8.23 o
   4   5  21        226.90        258.22         9.36 o
   6   5  21        600.26        537.97        12.11 o
   8   5  21        240.30        257.54        10.74 o
  10   5  21         89.71         98.79         9.17 o
  12   5  21       1359.56       1246.00        20.51 o
  14   5  21        562.39        597.94        17.20 o
   1   6  21          7.12         -1.90         6.07 o
   3   6  21       1036.96        964.24        14.02 o
   5   6  21          0.43         -6.61         6.61 o
   7   6  21        808.88        881.40        15.63 o
   9   6  21       1712.33       1546.05        19.48 o
  11   6  21         15.27         37.97         9.38 o
  13   6  21          0.02        -10.14        10.14 o
   2   7  21       3150.29       3056.33        22.70 o
   4   7  21          1.65         -5.85         6.90 o
   6   7  21          0.87         -2.63         7.58 o
   8   7  21        414.41        420.34        12.10 o
  10   7  21         39.73         39.72         9.33 o
  12   7  21         77.39         90.46        11.11 o
   1   8  21        559.71        533.21        11.95 o
   3   8  21        600.14        607.89        12.50 o
   5   8  21       1119.77       1022.17        19.32 o
   7   8  21        249.65        185.08         9.97 o
   9   8  21        317.60        358.88        12.55 o
  11   8  21        227.63        280.34        12.86 o
  13   8  21         90.90         78.70        13.58 o
   2   9  21       1176.29       1235.39        16.83 o
   4   9  21       2891.89       2813.24        23.02 o
   6   9  21         28.01         13.11         8.09 o
   8   9  21        810.89        816.63        17.52 o
  10   9  21        753.38        756.26        18.31 o
  12   9  21       2039.82       2033.16        26.08 o
   1  10  21        213.21        198.07         9.96 o
   3  10  21        732.56        768.35        15.68 o
   5  10  21        125.86        186.48        10.64 o
   7  10  21        515.62        475.96        13.03 o
   9  10  21       1428.27       1303.49        20.55 o
  11  10  21          5.41         -4.96         9.91 o
   2  11  21        192.59        186.91         9.54 o
   4  11  21         24.36         17.24         7.87 o
   6  11  21          4.56         27.10         8.76 o
   8  11  21         21.06         13.74         9.11 o
  10  11  21         25.47         12.72        10.40 o
   1  12  21        810.24        766.21        15.30 o
   3  12  21         17.36          5.20         7.82 o
   5  12  21          0.76          5.61         8.11 o
   7  12  21         82.93        109.51        10.17 o
   9  12  21         29.26          7.29         9.65 o
   2  13  21       3773.73       3863.37        28.88 o
   4  13  21        520.38        607.09        13.89 o
   6  13  21        785.92        834.17        20.83 o
   8  13  21          6.49         -1.34         9.72 o
   1  14  21         14.32          1.74         8.57 o
   3  14  21         89.99         86.54         9.13 o
   5  14  21         48.44         73.55         9.79 o
   7  14  21        126.73        102.96        15.08 o
   2  15  21         46.72         67.71         9.58 o
   4  15  21         61.17         48.85         9.65 o
   1  16  21         41.83         43.11        12.83 o
   0   0  22       2236.55       2186.45        35.61 o
   2   0  22      28686.77      29445.62       147.44 o
   4   0  22       4418.87       4635.93        35.62 o
   6   0  22       1224.54       1152.33        21.71 o
   8   0  22      24518.78      24867.65       146.59 o
  10   0  22        248.87        270.94        18.87 o
  12   0  22         37.27         39.78        15.89 o
  14   0  22        610.04        635.30        26.63 o
   1   1  22         17.83         14.21         5.59 o
   3   1  22         58.49         68.35         6.25 o
   5   1  22       2104.48       1927.77        17.22 o
   7   1  22       1311.58       1209.73        15.95 o
   9   1  22         40.41         67.81         8.94 o
  11   1  22       1288.93       1292.57        21.87 o
  13   1  22          1.82         -1.11        11.21 o
   0   2  22       6410.43       6610.19        52.38 o
   2   2  22       8955.95       8852.80        39.11 o
   4   2  22       5804.24       5845.88        31.47 o
   6   2  22       4296.41       4697.01        27.41 o
   8   2  22       5487.97       5012.76        32.26 o
  10   2  22       7562.08       7479.06        45.28 o
  12   2  22       1298.95       1370.03        22.27 o
  14   2  22       6692.65       6660.36        50.93 o
   1   3  22       1234.91       1077.49        12.74 o
   3   3  22        684.70        715.24        11.73 o
   5   3  22        122.03         90.04         7.31 o
   7   3  22       1275.74       1326.02        17.23 o
   9   3  22         20.79         24.36         7.98 o
  11   3  22         59.50         77.02         9.97 o
  13   3  22        170.16        204.96        12.70 o
   0   4  22        694.86        631.47        15.43 o
   2   4  22       7560.18       7372.10        36.18 o
   4   4  22       8799.28       8810.51        44.00 o
   6   4  22       2163.07       2115.68        20.39 o
   8   4  22       8679.35       9117.52        47.30 o
  10   4  22       6786.98       6926.51        42.38 o
  12   4  22       7821.73       7771.52        48.17 o
  14   4  22       2323.64       2422.52        38.84 o
   1   5  22       1456.04       1453.15        14.75 o
   3   5  22        494.05        450.70        11.96 o
   5   5  22         37.99         38.00         7.51 o
   7   5  22          2.09         15.50         7.95 o
   9   5  22        127.16        158.22        10.28 o
  11   5  22        232.86        219.89        12.38 o
  13   5  22        576.30        506.02        16.61 o
   0   6  22       6784.18       7066.35        51.26 o
   2   6  22       3740.67       3647.22        26.21 o
   4   6  22       7434.22       7223.90        38.82 o
   6   6  22       9229.76       9612.28        51.30 o
   8   6  22       3999.49       3732.04        33.69 o
  10   6  22       2445.95       2476.94        25.84 o
  12   6  22       1608.86       1660.94        24.18 o
   1   7  22       1097.13       1024.11        15.84 o
   3   7  22        107.67        124.23         8.45 o
   5   7  22        502.18        520.74        12.87 o
   7   7  22        250.13        259.80        10.91 o
   9   7  22       1119.44       1099.79        19.46 o
  11   7  22        399.78        389.54        14.77 o
  13   7  22        252.19        282.48        19.23 o
   0   8  22       2969.94       2942.53        36.25 o
   2   8  22       7851.64       7825.55        42.77 o
   4   8  22       4800.83       4694.64        31.45 o
   6   8  22       1679.00       1595.40        19.93 o
   8   8  22       4781.77       5059.43        36.98 o
  10   8  22       1056.57       1005.77        19.92 o
  12   8  22      10872.18      11004.81        65.94 o
   1   9  22        217.50        207.24         9.59 o
   3   9  22        128.70        126.07         9.03 o
   5   9  22        583.11        574.81        13.80 o
   7   9  22         98.95         85.27         9.59 o
   9   9  22       2031.67       2180.07        26.10 o
  11   9  22          2.19          9.60        10.14 o
   0  10  22      16630.15      16908.40       107.86 o
   2  10  22       1359.81       1336.47        18.11 o
   4  10  22       7879.09       7583.20        44.61 o
   6  10  22       8164.38       8252.88        49.44 o
   8  10  22        330.78        382.52        13.04 o
  10  10  22       3416.11       3507.68        33.34 o
   1  11  22         81.17         93.99         8.87 o
   3  11  22        439.11        392.06        12.11 o
   5  11  22         91.38         74.67         9.71 o
   7  11  22       1713.13       1821.19        22.68 o
   9  11  22       2018.59       1951.30        23.85 o
   0  12  22      10825.34      10299.26        75.87 o
   2  12  22       5078.04       4998.16        33.26 o
   4  12  22       2188.38       2203.06        22.89 o
   6  12  22       5687.67       5674.16        40.08 o
   8  12  22       3704.68       3927.68        33.38 o
   1  13  22         10.49         15.57         8.45 o
   3  13  22        528.50        546.12        13.72 o
   5  13  22       1556.27       1717.48        23.02 o
   7  13  22          6.36          0.19        10.03 o
   0  14  22       7556.55       7574.22        63.30 o
   2  14  22        822.75        814.22        15.94 o
   4  14  22        975.40        892.09        16.78 o
   6  14  22       6614.49       6503.92        67.96 o
   1  15  22       1008.08       1109.80        18.80 o
   3  15  22        412.43        404.14        17.25 o
   2   1  23        155.38         96.09         6.97 o
   4   1  23       1447.35       1223.15        15.64 o
   6   1  23       4625.81       4878.63        29.49 o
   8   1  23         24.63         34.42         8.71 o
  10   1  23        206.48        222.61        12.65 o
  12   1  23        179.86        154.04        15.10 o
  14   1  23        922.38       1120.97        41.92 o
   1   2  23        201.35        194.35         7.88 o
   3   2  23       2021.28       2027.72        18.81 o
   5   2  23        375.26        401.50         9.91 o
   7   2  23       1289.68       1401.03        17.88 o
   9   2  23        394.94        407.23        13.08 o
  11   2  23        300.37        344.26        13.85 o
  13   2  23       1197.78       1190.24        24.49 o
   2   3  23        318.62        320.39         9.32 o
   4   3  23         48.39         25.31         6.79 o
   6   3  23          0.56         -2.85         7.26 o
   8   3  23         76.57        109.15         9.04 o
  10   3  23        129.09        122.03        10.69 o
  12   3  23        453.77        440.91        15.22 o
   1   4  23        431.42        401.63         9.82 o
   3   4  23       2528.63       2497.65        22.16 o
   5   4  23        552.87        626.35        15.08 o
   7   4  23         47.88         58.51         8.67 o
   9   4  23          0.68         17.31         8.88 o
  11   4  23        211.46        221.24        12.50 o
  13   4  23          2.30         -0.12        11.02 o
   2   5  23         27.05         15.08         6.99 o
   4   5  23        595.53        531.70        12.13 o
   6   5  23        162.16        210.49        10.16 o
   8   5  23        494.49        490.57        14.56 o
  10   5  23          2.65          2.61         9.13 o
  12   5  23         10.17         14.01        10.70 o
   1   6  23        279.13        255.42         9.73 o
   3   6  23       1670.62       1719.80        19.01 o
   5   6  23        417.40        415.59        12.25 o
   7   6  23         17.49         -6.30         8.17 o
   9   6  23          0.86         -2.12         9.07 o
  11   6  23        306.34        334.87        13.95 o
  13   6  23        188.77        179.59        48.98 o
   2   7  23         21.75         20.21         7.66 o
   4   7  23        202.19        209.23         9.96 o
   6   7  23        256.24        208.76        11.36 o
   8   7  23          0.03         -2.73         9.59 o
  10   7  23         83.09         85.44        10.93 o
  12   7  23        164.78        148.69        14.56 o
   1   8  23        809.75        819.68        15.55 o
   3   8  23         86.93         77.97         8.91 o
   5   8  23        237.81        223.98        10.68 o
   7   8  23         87.72         49.95         9.25 o
   9   8  23         16.76         42.63        10.70 o
  11   8  23       1380.72       1313.49        23.60 o
   2   9  23        405.68        400.54        12.03 o
   4   9  23        726.34        613.48        14.45 o
   6   9  23       1937.60       2170.87        23.52 o
   8   9  23       1579.38       1569.32        21.47 o
  10   9  23        900.13        819.62        20.07 o
   1  10  23        803.23        830.46        17.02 o
   3  10  23        694.19        670.20        15.06 o
   5  10  23         20.22         26.65         9.32 o
   7  10  23        253.80        190.14        10.85 o
   9  10  23       3175.25       3258.41        30.99 o
   2  11  23        500.46        551.64        13.80 o
   4  11  23        417.66        464.88        13.60 o
   6  11  23       2179.79       2341.89        25.97 o
   8  11  23          0.31         -6.65         9.72 o
   1  12  23          1.75         -3.08         8.14 o
   3  12  23       2440.44       2536.61        25.01 o
   5  12  23          4.51          3.14         9.51 o
   7  12  23         74.62         66.29        10.06 o
   2  13  23          3.03          3.96         8.43 o
   4  13  23         32.94         34.13         9.40 o
   6  13  23        570.55        583.98        25.21 o
   1  14  23         25.52         29.99         8.80 o
   3  14  23         93.60         88.29        10.11 o
   0   0  24       3231.31       3208.59        45.21 o
   2   0  24        216.02        202.07        11.90 o
   4   0  24        774.22        814.82        22.12 o
   6   0  24       4920.52       5412.12        49.56 o
   8   0  24        288.66        244.10        15.53 o
  10   0  24       7898.51       8526.36        80.41 o
  12   0  24        921.91        940.67        30.63 o
   1   1  24       1030.29       1190.47        14.65 o
   3   1  24      12145.23      12317.59        57.09 o
   5   1  24       1974.69       2023.23        19.76 o
   7   1  24       7917.89       7920.87        46.35 o
   9   1  24      10668.24      10449.29        59.00 o
  11   1  24        853.17        852.75        20.22 o
  13   1  24       1268.22       1344.97        28.64 o
   0   2  24        547.07        603.44        19.73 o
   2   2  24       5476.67       5563.03        32.40 o
   4   2  24        115.74        151.45         8.57 o
   6   2  24       1409.88       1361.11        17.85 o
   8   2  24       3444.97       3827.07        32.41 o
  10   2  24        240.55        314.97        13.49 o
  12   2  24       1617.16       1695.46        26.92 o
   1   3  24       5509.61       5398.57        32.61 o
   3   3  24       3629.94       3557.58        26.07 o
   5   3  24       1806.35       1989.37        22.10 o
   7   3  24       4317.85       4273.73        30.85 o
   9   3  24      11404.37      11405.77        60.84 o
  11   3  24       3005.38       3201.27        31.39 o
  13   3  24       2874.93       2839.00        52.97 o
   0   4  24       1657.61       1718.97        24.92 o
   2   4  24        321.18        387.98        10.77 o
   4   4  24        638.33        599.81        14.96 o
   6   4  24         11.28         16.94         8.64 o
   8   4  24         25.18         67.04         9.50 o
  10   4  24       3118.44       3360.09        34.01 o
  12   4  24        133.54        127.77        12.42 o
   1   5  24       7189.25       7324.40        44.13 o
   3   5  24      11288.54      10945.15        56.39 o
   5   5  24       4500.17       4413.56        34.94 o
   7   5  24       2720.87       2771.83        27.47 o
   9   5  24       1328.37       1325.58        20.48 o
  11   5  24       1404.66       1494.50        23.57 o
   0   6  24         26.85         36.91        13.14 o
   2   6  24        175.34        162.73        10.29 o
   4   6  24         66.47         70.45         8.92 o
   6   6  24          2.39          6.52         8.51 o
   8   6  24        669.00        852.09        18.74 o
  10   6  24       1503.81       1677.59        23.76 o
  12   6  24        541.80        612.04        23.38 o
   1   7  24       6971.63       6940.49        42.99 o
   3   7  24      11460.32      11241.46        60.02 o
   5   7  24       5740.10       5870.32        39.70 o
   7   7  24       1457.43       1455.36        22.19 o
   9   7  24        153.60        147.37        12.44 o
  11   7  24       3217.78       3121.88        32.78 o
   0   8  24       4284.10       4333.62        43.65 o
   2   8  24       1445.70       1435.57        20.31 o
   4   8  24        284.08        251.30        11.26 o
   6   8  24        474.76        463.73        14.02 o
   8   8  24       2122.40       2433.94        27.95 o
  10   8  24       1100.75       1228.83        23.49 o
   1   9  24       7186.98       7109.22        43.11 o
   3   9  24       2552.46       2465.94        25.59 o
   5   9  24       3609.86       3326.75        29.91 o
   7   9  24       4496.28       4600.14        34.93 o
   9   9  24       1477.99       1575.29        24.44 o
   0  10  24       1547.96       1620.67        29.13 o
   2  10  24         58.33         43.70         9.08 o
   4  10  24         23.08         24.76         9.04 o
   6  10  24        377.12        451.88        14.38 o
   8  10  24        114.39        193.88        11.47 o
   1  11  24       6249.81       5989.61        38.75 o
   3  11  24        335.10        284.92        12.99 o
   5  11  24      10011.63      10268.52        58.79 o
   7  11  24       4440.91       4389.82        34.74 o
   0  12  24        341.58        340.36        16.83 o
   2  12  24       1061.22       1077.08        18.88 o
   4  12  24          1.36          4.35         9.20 o
   6  12  24        194.87        209.63        12.86 o
   1  13  24       1916.65       1818.13        21.82 o
   3  13  24       1435.97       1542.55        21.97 o
   5  13  24       4773.41       4619.65        51.80 o
   0  14  24        357.07        420.06        26.04 o
   2  14  24         98.99        104.49        35.92 o
   2   1  25       6213.87       6005.20        34.67 o
   4   1  25        470.59        482.65        11.85 o
   6   1  25        585.76        702.87        15.37 o
   8   1  25       2046.94       2206.24        25.45 o
  10   1  25        148.07        175.13        12.83 o
  12   1  25         62.72         84.82        12.98 o
   1   2  25         57.77         63.11         7.97 o
   3   2  25         36.81         28.89         7.50 o
   5   2  25        214.50        169.90         9.96 o
   7   2  25         10.61          2.23         9.25 o
   9   2  25        522.24        535.49        17.89 o
  11   2  25       1037.52       1109.42        22.47 o
   2   3  25       1734.62       1770.79        20.08 o
   4   3  25       4445.79       4270.17        34.23 o
   6   3  25        909.01       1110.49        18.75 o
   8   3  25          9.18         25.09         9.80 o
  10   3  25          0.15         -8.11        10.40 o
  12   3  25       2680.58       2696.77        36.93 o
   1   4  25       1167.79       1187.13        17.25 o
   3   4  25         59.38         55.61         9.16 o
   5   4  25       1058.56       1017.62        19.17 o
   7   4  25       1120.17       1069.60        19.73 o
   9   4  25        122.22         96.00        11.39 o
  11   4  25       1639.17       1640.93        25.37 o
   2   5  25        730.37        605.32        15.20 o
   4   5  25          1.32          4.04         8.51 o
   6   5  25       1204.49       1271.08        20.50 o
   8   5  25        408.06        475.32        17.22 o
  10   5  25         67.24         92.88        11.74 o
   1   6  25        228.95        202.51        11.62 o
   3   6  25         87.42         97.03        10.08 o
   5   6  25          6.22        -10.11        10.11 o
   7   6  25          0.52          2.90         9.80 o
   9   6  25          0.32         -5.77        10.13 o
  11   6  25         84.32         92.04        15.87 o
   2   7  25        476.26        444.75        14.53 o
   4   7  25        540.20        477.60        14.47 o
   6   7  25       3976.50       4470.36        36.71 o
   8   7  25          0.16          1.69        10.24 o
  10   7  25          6.68          6.07        11.25 o
   1   8  25          1.85         -0.68         8.58 o
   3   8  25        307.70        335.61        13.26 o
   5   8  25       1465.96       1555.10        21.89 o
   7   8  25        677.21        690.50        17.60 o
   9   8  25        147.72        139.83        12.13 o
   2   9  25        113.83        129.41        10.64 o
   4   9  25       4839.28       4973.21        38.79 o
   6   9  25         79.80         75.92        10.96 o
   8   9  25          2.13         -8.19        10.33 o
   1  10  25        538.62        547.18        14.83 o
   3  10  25        212.60        212.14        11.65 o
   5  10  25          4.06         17.74         9.96 o
   7  10  25        440.86        461.88        15.23 o
   2  11  25       6227.08       6264.11        41.75 o
   4  11  25        231.61        214.00        11.82 o
   6  11  25        203.05        274.06        12.89 o
   1  12  25         95.48        104.82        10.28 o
   3  12  25          0.13          8.56         9.49 o
   5  12  25        184.71        188.62        16.06 o
   2  13  25         45.49         43.16        12.77 o
   0   0  26      13804.39      14237.53       120.25 o
   2   0  26       1810.62       1906.97        28.32 o
   4   0  26      10099.13      10298.51        75.56 o
   6   0  26      11564.77      12337.51        86.96 o
   8   0  26      12885.89      12164.81        94.31 o
  10   0  26      19896.27      20903.05       154.83 o
   1   1  26       2757.24       2888.64        26.21 o
   3   1  26        806.19        828.70        15.34 o
   5   1  26       2589.87       2611.68        24.63 o
   7   1  26        581.19        555.54        15.82 o
   9   1  26       2262.08       2373.12        28.74 o
  11   1  26        297.61        308.22        15.47 o
   0   2  26        209.83        164.59        19.25 o
   2   2  26      16652.22      16871.29        76.60 o
   4   2  26       4738.19       4936.28        34.20 o
   6   2  26       1334.48       1316.00        20.87 o
   8   2  26      28022.13      29574.85       137.01 o
  10   2  26       7238.54       7159.23        56.52 o
   1   3  26       4283.00       4415.72        31.54 o
   3   3  26       1538.84       1624.47        21.84 o
   5   3  26         12.10         13.88         9.24 o
   7   3  26       1411.83       1460.08        23.97 o
   9   3  26       1703.58       1733.21        26.44 o
  11   3  26        322.95        322.59        16.10 o
   0   4  26       9161.18       9638.52        77.25 o
   2   4  26       3260.16       3294.81        30.45 o
   4   4  26       8466.94       8458.66        55.10 o
   6   4  26       4001.13       4359.23        34.74 o
   8   4  26        559.16        425.69        15.22 o
  10   4  26       1721.38       1996.22        29.94 o
   1   5  26        238.49        196.40        12.02 o
   3   5  26       1310.02       1354.73        23.53 o
   5   5  26       2370.96       2442.53        37.49 o
   7   5  26       2442.15       2525.11        27.63 o
   9   5  26        753.65        796.88        19.32 o
  11   5  26        902.01        992.67        75.10 o
   0   6  26       1925.23       1981.40        39.67 o
   2   6  26      14388.31      14607.96        84.20 o
   4   6  26       2914.71       3039.16        31.21 o
   6   6  26         43.42         42.93        10.99 o
   8   6  26        247.09        362.81        15.43 o
  10   6  26       2001.12       2154.26        39.43 o
   1   7  26         12.01         14.60         9.94 o
   3   7  26       2685.16       2692.02        31.02 o
   5   7  26       3690.31       3688.04        36.82 o
   7   7  26        686.33        702.99        18.73 o
   9   7  26        191.55        189.19        13.66 o
   0   8  26       7704.54       7826.39        74.61 o
   2   8  26        248.84        285.81        13.52 o
   4   8  26       1466.68       1449.96        24.17 o
   6   8  26       3409.75       3700.35        35.65 o
   8   8  26       1669.86       1921.30        27.86 o
   1   9  26       2287.67       2293.67        28.33 o
   3   9  26        901.62        838.84        19.68 o
   5   9  26        413.60        390.11        14.96 o
   7   9  26       1040.22       1011.20        21.85 o
   0  10  26        765.59        889.19        25.87 o
   2  10  26       1025.16        980.85        20.33 o
   4  10  26         41.55         48.45        10.86 o
   6  10  26        514.49        437.59        15.79 o
   1  11  26        515.79        497.85        14.75 o
   3  11  26       2574.26       2603.77        28.22 o
   5  11  26        285.27        268.83        19.49 o
   0  12  26       4347.41       4252.67        59.47 o
   2  12  26        521.20        510.64        22.07 o
   2   1  27       1021.50       1127.91        17.73 o
   4   1  27       3020.54       3057.15        26.93 o
   6   1  27       2375.59       2429.55        26.77 o
   8   1  27         81.59        111.58        12.74 o
  10   1  27        496.32        466.77        18.53 o
   1   2  27         54.51         61.70         8.90 o
   3   2  27         91.42         71.42         9.33 o
   5   2  27         49.69         46.02        10.01 o
   7   2  27         59.83         48.77        12.38 o
   9   2  27        230.85        223.87        15.10 o
   2   3  27        302.65        311.44        13.63 o
   4   3  27       5593.34       5819.05        43.93 o
   6   3  27         10.03          8.55        10.91 o
   8   3  27       1398.98       1419.76        29.03 o
  10   3  27       2949.84       3048.12        38.61 o
   1   4  27         48.30         59.51        10.71 o
   3   4  27       1035.73       1043.06        23.66 o
   5   4  27          2.95          4.00         9.98 o
   7   4  27          8.05        -10.54        10.54 o
   9   4  27       1310.11       1255.88        25.45 o
   2   5  27       5343.05       5626.27        45.12 o
   4   5  27         11.50         -3.47        10.49 o
   6   5  27        507.44        519.98        16.16 o
   8   5  27         34.34         21.94        11.40 o
  10   5  27       1468.33       1466.15        91.43 o
   1   6  27        271.95        276.12        14.41 o
   3   6  27        456.46        363.49        14.78 o
   5   6  27         45.71         41.37        11.58 o
   7   6  27        462.09        495.30        16.80 o
   9   6  27        326.36        295.61        22.38 o
   2   7  27       4247.74       4426.70        40.34 o
   4   7  27          4.52         11.74        11.22 o
   6   7  27       3489.67       3634.00        35.76 o
   8   7  27        525.10        606.11        19.63 o
   1   8  27        182.42        163.82        12.39 o
   3   8  27         92.72        103.19        13.35 o
   5   8  27         19.89         39.50        12.73 o
   7   8  27        209.97        248.36        15.16 o
   2   9  27        391.56        357.32        15.15 o
   4   9  27       5289.07       5365.73        45.83 o
   6   9  27          7.83         10.10        14.04 o
   1  10  27         84.76         61.70        11.82 o
   3  10  27        250.78        308.30        14.72 o
   5  10  27        179.53        138.06        25.95 o
   2  11  27        146.97        159.52        22.77 o
   0   0  28         24.95         52.46        18.72 o
   2   0  28       8363.63       8407.48        67.87 o
   4   0  28       1778.10       1793.62        31.07 o
   6   0  28         54.90         32.18        15.89 o
   8   0  28       6626.87       6994.57        80.57 o
  10   0  28        416.45        450.10        44.98 o
   1   1  28        242.61        244.42        11.26 o
   3   1  28       1829.24       1772.69        22.69 o
   5   1  28        220.55        269.64        13.45 o
   7   1  28       1383.21       1440.99        28.85 o
   9   1  28       2761.13       2799.82        36.63 o
   0   2  28      12362.98      12517.61        88.95 o
   2   2  28        356.25        338.13        12.28 o
   4   2  28        259.25        271.62        13.63 o
   6   2  28        638.07        643.14        19.24 o
   8   2  28        367.06        439.89        17.76 o
   1   3  28         82.44         80.91        10.81 o
   3   3  28       2862.15       2868.63        29.96 o
   5   3  28        227.02        261.54        13.91 o
   7   3  28       2358.54       2443.64        33.22 o
   9   3  28       1987.01       2026.71        35.73 o
   0   4  28        211.93        222.32        20.65 o
   2   4  28       5652.28       5733.21        53.74 o
   4   4  28       2367.36       2324.52        29.01 o
   6   4  28       1831.92       1833.39        28.33 o
   8   4  28       3134.05       3350.03        36.93 o
   1   5  28       3034.33       3094.77        36.01 o
   3   5  28       3523.45       3521.71        36.28 o
   5   5  28        239.07        232.54        15.24 o
   7   5  28         74.03         76.67        12.06 o
   0   6  28       3741.75       3715.87        55.73 o
   2   6  28         22.25         20.79        12.10 o
   4   6  28       9078.74       9202.64        66.25 o
   6   6  28      10117.19      10243.92        65.78 o
   8   6  28       2991.00       2795.26        47.07 o
   1   7  28       5508.70       5600.47        49.23 o
   3   7  28        483.28        477.57        21.14 o
   5   7  28       1020.68       1107.76        33.00 o
   7   7  28        220.30        193.85        19.62 o
   0   8  28         60.52         13.29        16.10 o
   2   8  28       8209.84       8117.13        58.76 o
   4   8  28       7606.76       7519.77        65.70 o
   6   8  28       3488.23       3453.69        64.89 o
   1   9  28        279.80        242.61        14.25 o
   3   9  28        556.84        525.39        21.66 o
   5   9  28       2928.42       2845.85        96.61 o
   0  10  28      12658.30      13038.57       267.76 o
   2  10  28       1306.96       1242.41        58.84 o
   2   1  29        459.77        386.76        13.96 o
   4   1  29       2140.71       2158.72        27.42 o
   6   1  29       3415.53       3642.86        38.26 o
   8   1  29         97.17         99.72        14.48 o
   1   2  29        598.41        613.54        15.07 o
   3   2  29        417.90        423.65        15.28 o
   5   2  29        486.41        494.08        17.40 o
   7   2  29         37.96         52.57        12.39 o
   2   3  29        295.20        261.62        13.17 o
   4   3  29        369.51        323.57        14.93 o
   6   3  29       1447.42       1672.82        27.83 o
   8   3  29        361.86        390.30        21.70 o
   1   4  29        432.62        438.35        17.91 o
   3   4  29        194.41        205.79        13.65 o
   5   4  29       1489.49       1497.49        30.56 o
   7   4  29        150.69        139.09        15.43 o
   2   5  29          4.94         10.77        12.30 o
   4   5  29       3079.71       2913.24        34.11 o
   6   5  29       2185.62       2310.23        33.31 o
   1   6  29          7.36          8.52        12.16 o
   3   6  29         20.37         11.38        12.50 o
   5   6  29         41.15         39.02        12.27 o
   2   7  29        117.49        124.28        14.30 o
   4   7  29        864.39        877.18        23.00 o
   1   8  29        260.85        222.99        15.83 o
   3   8  29        339.57        332.09        49.03 o
   0   0  30       4514.23       4627.27        80.25 o
   2   0  30       3544.71       3669.61        72.52 o
   4   0  30       1251.77       1327.82        47.95 o
   6   0  30       2237.46       2232.23        47.30 o
   1   1  30       3801.63       3798.60        35.16 o
   3   1  30       2323.47       2278.47        29.34 o
   5   1  30       2646.39       2759.24        36.42 o
   7   1  30       6217.72       6555.97        63.58 o
   0   2  30        199.95        265.42        18.36 o
   2   2  30       1496.51       1549.31        24.58 o
   4   2  30        315.64        293.76        15.77 o
   6   2  30        589.18        606.98        19.18 o
   1   3  30       7088.18       7132.55        52.16 o
   3   3  30       2685.73       2830.02        38.61 o
   5   3  30       3262.24       3262.09        36.44 o
   0   4  30       1408.68       1479.22        39.36 o
   2   4  30        804.68        796.24        21.00 o
   4   4  30         86.83         88.01        13.49 o
   6   4  30        199.42        200.43        19.17 o
   1   5  30       3379.30       3541.70        39.91 o
   3   5  30       4517.80       4613.42        45.89 o
   5   5  30       3995.62       4138.26        58.88 o
   0   6  30       5372.60       5598.20        72.09 o
   2   6  30        154.84        104.02        14.15 o
   4   6  30         72.13         49.70        19.53 o
   1   7  30       1751.16       1763.78        50.11 o
   3   7  30       5353.98       5561.57       127.35 o
   2   1  31       4745.09       4906.04        44.46 o
   4   1  31          6.65         -8.31        12.79 o
   1   2  31          4.35          5.94        12.15 o
   3   2  31        522.10        557.55        18.90 o
   5   2  31         20.54         21.48        14.47 o
   2   3  31        178.64        194.38        14.81 o
   4   3  31       1957.49       1950.93        37.52 o
   1   4  31         27.88         30.42        13.02 o
   3   4  31        857.64        898.79        28.68 o
   2   5  31        364.98        358.08        34.83 o
   0   0  32       2646.14       2745.69        65.28 o
   2   0  32        802.01        754.91        28.05 o
   1   1  32        359.36        304.19        17.04 o
   0   2  32       1404.99       1477.59        42.48 o
                                                
